# Supplementary material for: Implications of 2D versus 3D surveys to measure the abundance and composition of benthic coral reef communities
Source: Coral Reefs. 2021 Jun 16;40(4):1137–53. doi: 10.1007/s00338-021-02118-6 (PMC8550779; doi:10.1007/s00338-021-02118-6)
Supplement: Supplementary file 2 — Online resource 2 (XLSX 89 kb) [file 338_2021_2118_MOESM2_ESM.xlsx]

## Sheet: samples
group	subgroup	species	sampling depth	surface area conversion	surface area [cm2]	tissue volume [cm3]	dry mass [g]	organic tissue proportion	organic carbon proportion	organic nitrogen proportion	tissue thickness [cm]	CN ratio	standardized dry mass	standardized ash-free dry mass	standardized organic carbon dry mass	standardized organic nitrogen dry mass	C/AFDW	unit
corals	hard corals	Acropora cervicornis	9.1	0.95	8.92038	1.81877	2.05288	0.0688277	0.0153852	0.0019	0.20389	8.09747	0.230134	0.0158396	0.00354065	0.000437254	0.223532	g cm-2
corals	hard corals	Acropora cervicornis	9.2	0.95	8.3263	1.25058	3.32764	0.0601808	0.0117	0.0022	0.150196	5.31818	0.399654	0.0240515	0.00467595	0.000879239	0.194414	g cm-2
corals	hard corals	Acropora cervicornis	9.3	0.95	10.276	2.17307	2.13238	0.0605956	0.0136	0.0021	0.211469	6.47619	0.20751	0.0125742	0.00282213	0.000435771	0.224439	g cm-2
corals	hard corals	Acropora cervicornis	9.5	0.95	6.49279	1.26725	1.32802	0.0715789	0.0201543	0.00255	0.195178	7.90366	0.204538	0.0146406	0.00412232	0.000521571	0.281568	g cm-2
corals	hard corals	Agaricia agaricites (sheeting)	12.4	1.37	15.4015	2.13824	10.0521	0.101018	0.0221	0.0034	0.138833	6.5	0.652672	0.0659318	0.014424	0.00221908	0.218772	g cm-2
corals	hard corals	Agaricia agaricites (sheeting)	12.9	1.37	16.9633	1.75674	18.3732	0.101171	0.0343	0.0045	0.103561	7.62222	1.08311	0.109579	0.0371508	0.00487402	0.339031	g cm-2
corals	hard corals	Agaricia agaricites (sheeting)	12.4	1.37	19.3129	2.25274	21.007	0.104096	0.0339699	0.00415	0.116644	8.18551	1.08772	0.113227	0.0369496	0.00451402	0.326331	g cm-2
corals	hard corals	Agaricia agaricites (foliose)	12.3	1.37	21.4706	1.75726	8.25279	0.0441292	0.0064	0.0011	0.0818447	5.81818	0.384376	0.0169622	0.00246	0.000422813	0.145029	g cm-2
corals	hard corals	Agaricia agaricites (foliose)	12.2	1.37	20.7089	1.2345	8.25597	0.0421053	0.0057	0.0011	0.0596118	5.18182	0.398667	0.016786	0.0022724	0.000438534	0.135375	g cm-2
corals	hard corals	Agaricia agaricites (foliose)	12	1.37	22.1173	2.26725	6.65426	0.0378751	0.0052	0.0012	0.102511	4.33333	0.300862	0.0113952	0.00156448	0.000361035	0.137293	g cm-2
corals	hard corals	Eusmilia fastigiata	16.4		8.505	1.0666	5.84948	0.0570889	0.0127066	0.0021	0.125408	6.05074	0.68777	0.039264	0.00873918	0.00144432	0.222575	g cm-2
corals	hard corals	Eusmilia fastigiata	16.7		9.025	1.5497	8.41406	0.101605	0.0295	0.0051	0.171712	5.78431	0.932306	0.0947271	0.027503	0.00475476	0.29034	g cm-2
corals	hard corals	Eusmilia fastigiata	16.1		11.125	1.53637	5.63853	0.125501	0.0417	0.008	0.138101	5.2125	0.506834	0.0636083	0.021135	0.00405467	0.332267	g cm-2
corals	hard corals	Madracis mirabilis	8.4		2.04	0.461027	2.77206	0.0631433	0.0102	0.0022	0.225994	4.63636	1.35885	0.0858024	0.0138603	0.00298948	0.161537	g cm-2
corals	hard corals	Madracis mirabilis	8.3		3.074	0.759449	4.92496	0.0773207	0.0109295	0.0021	0.247056	5.2045	1.60213	0.123878	0.0175104	0.00336448	0.141352	g cm-2
corals	hard corals	Madracis mirabilis	8.2		3.61	0.68244	4.67284	0.0685402	0.0089	0.0018	0.189042	4.94444	1.29442	0.0887195	0.0115203	0.00232995	0.129851	g cm-2
corals	hard corals	Montastrea cavernosa	13.6		8.986	0.726634	10.6645	0.0789952	0.0205	0.0026	0.0808629	7.88462	1.18679	0.093751	0.0243293	0.00308566	0.259509	g cm-2
corals	hard corals	Montastrea cavernosa	14		10.871	1.18459	20.1108	0.0574736	0.0129	0.0017	0.108968	7.58824	1.84995	0.106323	0.0238644	0.00314492	0.224451	g cm-2
corals	hard corals	Montastrea cavernosa	13		11.796	0.837883	10.2159	0.0695246	0.0183587	0.00225	0.0710311	8.15941	0.866051	0.0602119	0.0158995	0.00194862	0.26406	g cm-2
corals	hard corals	Mycetophyllia sp	13	1.37	12.3684	1.84559	5.01562	0.10206	0.027	0.0043	0.149219	6.27907	0.40552	0.0413875	0.010949	0.00174374	0.26455	g cm-2
corals	hard corals	Mycetophyllia sp	13.3	1.37	16.6702	2.33929	7.08363	0.108382	0.0344561	0.0047	0.140328	7.33108	0.424929	0.0460547	0.0146414	0.00199717	0.317913	g cm-2
corals	hard corals	Mycetophyllia sp	13.7	1.37	17.9744	2.79597	12.9988	0.0952159	0.028878	0.0035	0.155553	8.25086	0.723184	0.0688586	0.0208841	0.00253114	0.30329	g cm-2
corals	hard corals	Orbicella annularis	10		37.313	8.67757	48.2682	0.0551242	0.0481	0.0093	0.232562	5.17204	1.2936	0.0713087	0.0622223	0.0120305	0.872576	g cm-2
corals	hard corals	Orbicella annularis	11		11.035	1.33116	11.125	0.05344	0.013	0.0025	0.120631	5.2	1.00816	0.0538759	0.013106	0.00252039	0.243264	g cm-2
corals	hard corals	Orbicella annularis	10		20.015	3.23657	19.9406	0.0626446	0.019058	0.0027	0.161707	7.05852	0.996284	0.0624118	0.0189872	0.00268997	0.304224	g cm-2
corals	hard corals	Orbicella faveolata	13		41.747	8.1917	106.165	0.0688301	0.0235	0.0039	0.196223	6.02564	2.54305	0.175039	0.0597618	0.00991791	0.34142	g cm-2
corals	hard corals	Orbicella faveolata	12		27.641	6.86831	43.9853	0.0705904	0.020938	0.0032	0.248483	6.54312	1.5913	0.112331	0.0333187	0.00509217	0.296613	g cm-2
corals	hard corals	Orbicella faveolata	12		28.65	6.10629	58.5406	0.0617846	0.0095	0.0018	0.213134	5.27778	2.0433	0.126245	0.0194114	0.00367794	0.15376	g cm-2
corals	hard corals	Porites astreoides	11.5		6.25	0.888648	1.73799	0.0703616	0.0131208	0.00195	0.142184	6.72862	0.278078	0.019566	0.00364861	0.000542253	0.186477	g cm-2
corals	hard corals	Porites astreoides	9.5		6.25	0.760732	0.72622	0.112591	0.0288996	0.0036	0.121717	8.02768	0.116195	0.0130825	0.003358	0.000418303	0.256679	g cm-2
corals	hard corals	Porites astreoides	7		6.25	0.991653	0.85663	0.0716997	0.0153599	0.0019	0.158664	8.08414	0.137061	0.00982722	0.00210523	0.000260416	0.214225	g cm-2
corals	hard corals	Porites porites	7.6		11.4656	1.62471	3.85494	0.0760579	0.0155075	0.0024	0.141704	6.46145	0.336219	0.00521391	0.00521391	0.000806926	1	g cm-2
corals	hard corals	Porites porites	7.4		10.0014	1.3554	2.60911	0.0669222	0.014	0.0026	0.13552	5.38462	0.260873	0.0174582	0.00365223	0.00067827	0.209198	g cm-2
corals	hard corals	Porites porites	7.7		9.23477	1.1396	3.04797	0.0678861	0.0166	0.003	0.123404	5.53333	0.330054	0.0224061	0.00547889	0.000990161	0.244527	g cm-2
corals	hard corals	Pseudodiploria strigosa	6.2	1.37	22.9055	2.32629	30.0662	0.119815	0.0362	0.0057	0.10156	6.35088	1.31262	0.157272	0.0475169	0.00748194	0.302132	g cm-2
corals	hard corals	Pseudodiploria strigosa	6.8	1.37	24.2504	3.63277	24.0592	0.117066	0.0375677	0.0042	0.149803	8.94468	0.992116	0.116143	0.0372715	0.00416689	0.32091	g cm-2
corals	hard corals	Pseudodiploria strigosa	5.9	1.37	32.9417	3.45949	27.3173	0.165593	0.0797	0.0089	0.105019	8.95506	0.829262	0.13732	0.0660922	0.00738043	0.4813	g cm-2
corals	hard corals	Siderastrea siderea	12.2		12.25	1.05306	0.84245	0.0797752	0.0184	0.0024	0.0859638	7.66667	0.0687714	0.00548626	0.00126539	0.000165051	0.230648	g cm-2
corals	hard corals	Siderastrea siderea	16		12.25	1.21546	2.01063	0.0747784	0.0186	0.0029	0.0992211	6.41379	0.164133	0.0122736	0.00305287	0.000475986	0.248735	g cm-2
corals	hard corals	Siderastrea siderea	14.2		12.25	0.762976	2.12397	0.0622439	0.0141613	0.0018	0.0622837	7.86741	0.173385	0.0107922	0.00245537	0.000312094	0.227513	g cm-2
corals	hard corals	Tubastrea coccinea	16		4.003	0.462772	2.03634	0.0884188	0.0419	0.0064	0.115606	6.54688	0.508703	0.0449789	0.0213147	0.0032557	0.473881	g cm-2
corals	hard corals	Tubastrea coccinea	12		3.991	0.670116	2.32813	0.110999	0.054254	0.0077	0.167907	7.04597	0.583345	0.0647504	0.0316488	0.00449176	0.488781	g cm-2
corals	hard corals	Tubastrea coccinea	12		2.168	0.432874	1.29923	0.0935734	0.033998	0.00745	0.199665	4.56349	0.599276	0.0560763	0.0203742	0.0044646	0.36333	g cm-2
corals	gorgonians	Eunicea sp	13.3		18.0149	2.80903	0.45295	0.248658	0.0953	0.0188		5.06915	0.161248	0.0400956	0.0153669	0.00303146	0.383257	g cm-3
corals	gorgonians	Eunicea sp	12.5		14.7972	2.2721	0.32367	0.338226	0.1074	0.0204		5.26471	0.142454	0.0481816	0.0152996	0.00290606	0.317539	g cm-3
corals	gorgonians	Eunicea sp	12.2		11.7208	1.87199	0.19024	0.292058	0.1164	0.0216		5.38889	0.101625	0.0296802	0.0118291	0.00219509	0.398552	g cm-3
corals	gorgonians	Gorgonia flabellum	4.7		10.2041	1.01084	0.50801	0.564689	0.2917	0.0807		3.61462	0.50256	0.28379	0.146597	0.0405566	0.516567	g cm-3
corals	gorgonians	Gorgonia flabellum	5		8.85622	0.877319	0.47538	0.541485	0.2446	0.0644		3.79814	0.541855	0.293406	0.132538	0.0348955	0.451721	g cm-3
corals	gorgonians	Gorgonia flabellum	3.6		7.71557	0.764324	0.32909	0.471687	0.226435	0.0559375		4.048	0.430564	0.203091	0.0974946	0.0240846	0.480054	g cm-3
corals	gorgonians	Gorgonia flabellum	3.4		8.78186	0.869953	0.59368	0.532659	0.237	0.0651		3.64055	0.682427	0.363501	0.161735	0.044426	0.444938	g cm-3
corals	gorgonians	Plexaura sp	3.4		13.1367	4.36062	0.78818	0.208968	0.0808	0.0151		5.35099	0.18075	0.0377709	0.0146046	0.00272932	0.386662	g cm-3
corals	gorgonians	Plexaura sp	3.6		15.2172	5.325	1.20003	0.176324	0.0711	0.0136		5.22794	0.225358	0.0397361	0.0160229	0.00306487	0.403234	g cm-3
corals	gorgonians	Plexaura sp	4.1		12.9484	3.69412	0.9078	0.185776	0.0643	0.0124		5.18548	0.245742	0.0456529	0.0158012	0.0030472	0.346116	g cm-3
corals	gorgonians	Plexaura sp	4.8		16.3251	6.66701	1.26287	0.177158	0.0737668	0.0137815		5.3526	0.189421	0.0335574	0.013973	0.0026105	0.41639	g cm-3
corals	gorgonians	Pseudoplexaura porosa	14.3		11.3662	2.81894	0.18684	0.576371	0.24	0.0416		5.76923	0.0662802	0.038202	0.0159072	0.00275726	0.416399	g cm-3
corals	gorgonians	Pseudoplexaura porosa	14.7		5.9407	1.31052	0.12371	0.594476	0.27112	0.045207		5.99731	0.0943978	0.0561172	0.0255932	0.00426744	0.456066	g cm-3
corals	gorgonians	Pseudoplexaura porosa	14.9		3.68439	0.712561	0.08884	0.557158	0.2389	0.0447		5.34452	0.124677	0.0694648	0.0297853	0.00557306	0.428784	g cm-3
sponges	emerging sponges	Agelas clathrodes	9.3			7.22177	0.62911	0.854205	0.363907	0.103747		3.50762	0.087113	0.0744124	0.031701	0.00903775	0.426019	g cm-3
sponges	emerging sponges	Agelas clathrodes	11.1			8.02682	0.84043	0.789642	0.3785	0.1104		3.42844	0.104703	0.0826776	0.03963	0.0115592	0.479331	g cm-3
sponges	emerging sponges	Agelas clathrodes	14.3			9.31038	0.87711	0.765226	0.3221	0.0901		3.57492	0.0942078	0.0720902	0.0303443	0.00848812	0.420921	g cm-3
sponges	emerging sponges	Agelas conifera	14			7.53641	1.3091	0.782213	0.331784	0.0969165		3.4234	0.173703	0.135873	0.057632	0.0168347	0.42416	g cm-3
sponges	emerging sponges	Agelas conifera	6.2			13.5514	1.24383	0.656553	0.2824	0.0786		3.59288	0.0917864	0.0602626	0.0259205	0.00721441	0.430125	g cm-3
sponges	emerging sponges	Agelas conifera	8.9			11.8846	1.54235	0.732283	0.392	0.1099		3.56688	0.129777	0.0950334	0.0508725	0.0142625	0.535312	g cm-3
sponges	emerging sponges	Agelas sventres	13.4			10.4553	1.06173	0.797841	0.3543	0.097175		3.646	0.101549	0.0810201	0.0359788	0.00986804	0.444073	g cm-3
sponges	emerging sponges	Agelas sventres	30.1			8.16607	0.76242	0.715422	0.3124	0.0826		3.78208	0.0933643	0.0667949	0.029167	0.00771189	0.436665	g cm-3
sponges	emerging sponges	Agelas sventres	14.5			7.52516	0.7676	0.822192	0.3539	0.095		3.72526	0.102005	0.0838673	0.0360994	0.00969043	0.430435	g cm-3
sponges	emerging sponges	Aiolochroia crassa	15.8			4.11922	1.12547	0.884643	0.395045	0.0990635		3.9878	0.273224	0.241706	0.107936	0.0270665	0.446559	g cm-3
sponges	emerging sponges	Aiolochroia crassa	4.7			3.58821	1.00864	0.835412	0.3945	0.0988		3.99291	0.281099	0.234833	0.110893	0.0277725	0.472222	g cm-3
sponges	emerging sponges	Aiolochroia crassa	17.2			3.85407	0.94722	0.81072	0.37795	0.1049		3.60296	0.245771	0.199252	0.0928893	0.0257814	0.46619	g cm-3
sponges	emerging sponges	Aplysina archeri	16.3			6.98108	1.19038	0.880862	0.399245	0.107408		3.71709	0.170515	0.1502	0.0680774	0.0183147	0.453244	g cm-3
sponges	emerging sponges	Aplysina archeri	8.1			11.5962	1.40682	0.70964	0.34495	0.0881		3.91544	0.121317	0.0860917	0.0418484	0.0106881	0.486092	g cm-3
sponges	emerging sponges	Aplysina archeri	7.3			9.41216	1.09525	0.792335	0.3604	0.0954		3.77778	0.116365	0.0922004	0.0419381	0.0111013	0.454858	g cm-3
sponges	emerging sponges	Aplysina archeri	5.6			3.11431	0.39586	0.746379	0.36318	0.0912		3.98224	0.12711	0.0948722	0.0461638	0.0115924	0.486589	g cm-3
sponges	emerging sponges	Aplysina cauliformis	12.5			4.85149	0.67948	0.853519	0.393864	0.106108		3.71194	0.140056	0.11954	0.0551631	0.014861	0.46146	g cm-3
sponges	emerging sponges	Aplysina cauliformis	9			1.11812	0.16684	0.822962	0.370619	0.0930215		3.98423	0.149215	0.122798	0.0553017	0.0138802	0.450347	g cm-3
sponges	emerging sponges	Aplysina cauliformis	5			5.0183	0.85805	0.81183	0.3844	0.1072		3.58582	0.170984	0.13881	0.0657263	0.0183295	0.473498	g cm-3
sponges	emerging sponges	Aplysina lacunosa	11			4.30575	0.7913	0.837366	0.375508	0.0943315		3.98073	0.183778	0.153889	0.0690101	0.017336	0.44844	g cm-3
sponges	emerging sponges	Aplysina lacunosa	10.5			5.7239	0.82448	0.807845	0.3566	0.0965		3.69534	0.144042	0.116363	0.0513653	0.0139	0.441422	g cm-3
sponges	emerging sponges	Aplysina lacunosa	18.7			6.60145	0.68334	0.766142	0.339	0.0891		3.80471	0.103514	0.0793061	0.0350911	0.00922306	0.442477	g cm-3
sponges	emerging sponges	Biemna sp	16.5			6.22995	1.68618	0.221232	0.0790536	0.0158935		4.97396	0.270657	0.0598779	0.0213964	0.00430168	0.357334	g cm-3
sponges	emerging sponges	Biemna sp	7.5			2.00075	0.39186	0.436798	0.163107	0.0353785		4.61034	0.195856	0.0855496	0.0319455	0.00692911	0.373415	g cm-3
sponges	emerging sponges	Biemna sp	3.9			5.86613	1.02327	0.283432	0.116	0.0251		4.62151	0.174437	0.049441	0.0202347	0.00437836	0.409269	g cm-3
sponges	emerging sponges	Callyspongia plicifera	16.3			13.1869	0.48994	0.897416	0.385326	0.118364		3.25543	0.0371534	0.0333421	0.0143162	0.00439763	0.429372	g cm-3
sponges	emerging sponges	Callyspongia plicifera	22.6			19.9516	0.65855	0.779802	0.3516	0.1099		3.19927	0.0330074	0.0257393	0.0116054	0.00362752	0.450884	g cm-3
sponges	emerging sponges	Callyspongia plicifera	14.3			12.4005	0.39114	0.725442	0.3102	0.0928		3.34267	0.0315424	0.0228822	0.00978445	0.00292713	0.427601	g cm-3
sponges	emerging sponges	Callyspongia plicifera	8.5			1.40169	0.0515	0.764039	0.3358	0.0971		3.45829	0.0367413	0.0280718	0.0123377	0.00356758	0.439507	g cm-3
sponges	emerging sponges	Callyspongia vaginalis	13.5			8.59456	0.46975	0.871045	0.405772	0.121033		3.35258	0.0546567	0.0476084	0.0221781	0.00661523	0.465845	g cm-3
sponges	emerging sponges	Callyspongia vaginalis	11.6			17.6244	0.80776	0.68514	0.3049	0.0861		3.54123	0.0458318	0.0314012	0.0139741	0.00394612	0.445019	g cm-3
sponges	emerging sponges	Callyspongia vaginalis	14.5			12.8984	0.55783	0.765563	0.405772	0.121033		3.35258	0.0432479	0.033109	0.0175488	0.0052344	0.53003	g cm-3
sponges	emerging sponges	Desmapsamma anchorata	14.5			6.26899	0.93265	0.3049	0.130089	0.026291		4.94805	0.148772	0.0453605	0.0193536	0.00391136	0.426662	g cm-3
sponges	emerging sponges	Desmapsamma anchorata	6.6			6.20604	0.83488	0.296353	0.135	0.0313		4.3131	0.134527	0.0398675	0.0181611	0.00421069	0.455538	g cm-3
sponges	emerging sponges	Desmapsamma anchorata	11.4			4.44899	0.59699	0.34683	0.1473	0.0342		4.30702	0.134185	0.0465395	0.0197655	0.00458914	0.424704	g cm-3
sponges	emerging sponges	Ectyoplasia ferox	17.4			9.37572	1.12078	0.720843	0.328043	0.0599		5.47651	0.119541	0.0861701	0.0392145	0.00716049	0.455083	g cm-3
sponges	emerging sponges	Ectyoplasia ferox	16.9			4.7743	0.60788	0.727767	0.3457	0.0614		5.63029	0.127323	0.0926618	0.0440157	0.00781766	0.475015	g cm-3
sponges	emerging sponges	Ectyoplasia ferox	22			6.95124	0.93788	0.735218	0.349	0.0682		5.1173	0.134923	0.0991976	0.047088	0.00920173	0.474689	g cm-3
sponges	emerging sponges	Ircinia campana	15.3			4.77262	0.71201	0.799883	0.3267	0.083178		3.92772	0.149186	0.119332	0.0487392	0.012409	0.408435	g cm-3
sponges	emerging sponges	Ircinia campana	15.5			3.97927	0.65051	0.73503	0.3221	0.0914		3.52407	0.163475	0.120159	0.0526552	0.0149416	0.438213	g cm-3
sponges	emerging sponges	Ircinia campana	4.6			5.46822	0.74671	0.730713	0.3303	0.096		3.44063	0.136555	0.0997822	0.045104	0.0131092	0.452024	g cm-3
sponges	emerging sponges	Ircinia campana	12.4			7.92511	0.56487	0.751335	0.33385	0.0964		3.46317	0.071276	0.0535522	0.0237955	0.00687101	0.444342	g cm-3
sponges	emerging sponges	Ircinia felix	15.4			10.7719	1.12733	0.603788	0.238552	0.061831		3.85812	0.104655	0.0631893	0.0249655	0.00647091	0.395092	g cm-3
sponges	emerging sponges	Ircinia felix	15.7			2.34328	0.3971	0.46117	0.154849	0.0375325		4.12574	0.169463	0.0781514	0.0262413	0.00636038	0.335775	g cm-3
sponges	emerging sponges	Ircinia felix	14			3.7846	0.51385	0.533431	0.2212	0.064		3.45625	0.135774	0.072426	0.0300332	0.00868953	0.414674	g cm-3
sponges	emerging sponges	Ircinia strobilina	14.5			6.34911	0.6898	0.618372	0.19755	0.059717		3.3081	0.108645	0.0671831	0.0214628	0.00648796	0.319468	g cm-3
sponges	emerging sponges	Ircinia strobilina	7.6			7.53864	0.89199	0.433148	0.1905	0.0558		3.41398	0.118322	0.0512511	0.0225404	0.00660239	0.439804	g cm-3
sponges	emerging sponges	Ircinia strobilina	10.9			5.39258	0.57503	0.436931	0.2043	0.0556		3.67446	0.106633	0.0465915	0.0217852	0.00592882	0.467579	g cm-3
sponges	emerging sponges	Neofibularia nolitangere	18.4			8.19145	0.88276	0.517418	0.199404	0.048656		4.09824	0.107766	0.0557601	0.0214889	0.00524346	0.385382	g cm-3
sponges	emerging sponges	Neofibularia nolitangere	10.5			7.31207	0.78632	0.508071	0.2259	0.055		4.10727	0.107537	0.0546365	0.0242927	0.00591455	0.444623	g cm-3
sponges	emerging sponges	Neofibularia nolitangere	11.5			7.53482	0.70419	0.442763	0.1916	0.0455		4.21099	0.0934581	0.0413797	0.0179066	0.00425234	0.432738	g cm-3
sponges	emerging sponges	Niphates erecta	15.3			6.84932	0.60533	0.763783	0.340174	0.0952		3.57326	0.0883781	0.0675017	0.0300639	0.00841359	0.445381	g cm-3
sponges	emerging sponges	Niphates erecta	9.3			12.255	0.61636	0.700694	0.3091	0.0843		3.66667	0.0502944	0.035241	0.015546	0.00423982	0.441134	g cm-3
sponges	emerging sponges	Niphates erecta	8.8			10.4395	0.5372	0.677345	0.29755	0.0788		3.77602	0.0514583	0.034855	0.0153114	0.00405492	0.439289	g cm-3
sponges	emerging sponges	Xestospongia muta	16.9			7.51499	0.65259	0.50107	0.209341	0.04898		4.27401	0.0868384	0.0435121	0.0181788	0.00425335	0.417788	g cm-3
sponges	emerging sponges	Xestospongia muta	12			9.33959	1.1311	0.300496	0.1094	0.0241		4.53942	0.121108	0.0363924	0.0132492	0.00291871	0.364065	g cm-3
sponges	emerging sponges	Xestospongia muta	14.7			10.2387	0.845	0.368565	0.1538	0.035		4.39429	0.0825299	0.0304176	0.0126931	0.00288855	0.417294	g cm-3
sponges	encrusting sponges	Clathria sp	23.2		43.911	3.82758	0.57931	0.490392	0.232436	0.0477695	0.0561563	4.86578	0.0131928	0.00646966	0.00306648	0.000630215	0.473979	g cm-2
sponges	encrusting sponges	Clathria sp	17.5		34.826	3.03567	0.27566	0.568487	0.252074	0.0602695	0.0765831	4.18245	0.00791535	0.00449977	0.00199526	0.000477054	0.443413	g cm-2
sponges	encrusting sponges	Clathria sp	22.3		14.349	1.25075	0.1185	0.799072	0.352191	0.089902	0.0907798	3.91749	0.00825842	0.00659907	0.00290854	0.000742448	0.44075	g cm-2
sponges	encrusting sponges	Clathria sp	28.5		59.362	5.17439	1.06016	0.464707	0.236	0.0522	0.125208	4.52107	0.0178592	0.00829932	0.00421478	0.000932252	0.507846	g cm-2
sponges	encrusting sponges	Halisarca caerulea	24.4		38.15	4.89726	0.60724	0.354481	0.158088	0.039047	0.16188	4.04866	0.0159172	0.00564234	0.00251631	0.000621518	0.44597	g cm-2
sponges	encrusting sponges	Halisarca caerulea	16		9.315	1.19575	0.16079	0.572115	0.245447	0.060515	0.139996	4.05597	0.0172614	0.00987552	0.00423676	0.00104457	0.429016	g cm-2
sponges	encrusting sponges	Halisarca caerulea	24.6		62.766	8.05717	1.41688	0.25816	0.1127	0.0296	0.103712	3.80743	0.022574	0.00582769	0.00254409	0.000668191	0.436552	g cm-2
sponges	encrusting sponges	Halisarca caerulea	28.6		43.275	4.18481	0.77351	0.409684	0.1881	0.0475	0.107674	3.96	0.0178743	0.00732282	0.00336215	0.000849029	0.459134	g cm-2
sponges	encrusting sponges	Monanchora arbuscula	17.6		57.728	4.65576	2.03821	0.206359	0.0786	0.0167	0.0910245	4.70659	0.0353071	0.00728594	0.00277514	0.000589629	0.38089	g cm-2
sponges	encrusting sponges	Monanchora arbuscula	10.2		53.742	4.33429	0.58941	0.632686	0.3143	0.0662	0.0750923	4.74773	0.0109674	0.00693892	0.00344705	0.000726042	0.496771	g cm-2
sponges	encrusting sponges	Monanchora arbuscula	9.4		27.105	2.18602	0.43094	0.397478	0.1803	0.0418	0.0759596	4.3134	0.0158989	0.00631947	0.00286657	0.000664575	0.45361	g cm-2
sponges	encrusting sponges	Phorbas amaranthus	13.6		12.793	4.75721	0.5766	0.463181	0.2147	0.0439	0.327699	4.89066	0.0450714	0.0208762	0.00967684	0.00197864	0.463534	g cm-2
sponges	encrusting sponges	Phorbas amaranthus	23.7		5.30243	1.97176	0.28342	0.659787	0.3141	0.0645	0.440103	4.86977	0.0534509	0.0352663	0.0167889	0.00344759	0.476062	g cm-2
sponges	encrusting sponges	Phorbas amaranthus	13.3		20.9345	7.78468	0.85587	0.506688	0.2889	0.059	0.347643	4.89661	0.0408833	0.0207151	0.0118112	0.00241212	0.570174	g cm-2
sponges	encrusting sponges	Plakortis sp	16.7		4.57799	4.99031	1.03763	0.705081	0.3148	0.054652	0.729016	5.76007	0.226656	0.159811	0.0713513	0.0123872	0.446473	g cm-2
sponges	encrusting sponges	Plakortis sp	11.3		1.7152	1.86969	0.33507	0.71718	0.337779	0.058545	1.67626	5.76956	0.195353	0.140103	0.0659862	0.0114369	0.470982	g cm-2
sponges	encrusting sponges	Plakortis sp	37.8		2.9208	3.18387	0.66675	0.633955	0.297	0.0562	0.864292	5.2847	0.228277	0.144717	0.0677981	0.0128291	0.468488	g cm-2
sponges	encrusting sponges	Plakortis sp	29.8		3.70607	4.03987	0.96243	0.663801	0.3081	0.0583	1.09074	5.28473	0.25969	0.172382	0.0800105	0.0151399	0.464145	g cm-2
sponges	encrusting sponges	Scopalina ruetzleri	6.2		36.279	17.1617	1.78599	0.598639	0.254802	0.0519045	0.620501	4.90906	0.0492293	0.0294706	0.0125437	0.00255522	0.425636	g cm-2
sponges	encrusting sponges	Scopalina ruetzleri	15.8		2.4163	1.14303	0.15372	0.585156	0.244167	0.0510025	0.584556	4.78735	0.0636178	0.0372263	0.0155334	0.00324467	0.417268	g cm-2
sponges	encrusting sponges	Scopalina ruetzleri	30.2		9.57387	4.5289	0.88124	0.593285	0.2563	0.0561	0.214201	4.56863	0.0920463	0.0546097	0.0235915	0.0051638	0.432002	g cm-2
algae	calcifying algae	Crustose coralline algae	10.8		21.921	0.564466	3.94911	0.102677	0.0166177	0.0024635	0.0266284	6.74558	0.180152	0.0184975	0.00299372	0.000443804	0.161845	g cm-2
algae	calcifying algae	Crustose coralline algae	10.5		16.359	0.421244	2.22695	0.0961441	0.0135761	0.002031	0.0300656	6.68442	0.13613	0.0130881	0.00184811	0.00027648	0.141205	g cm-2
algae	calcifying algae	Crustose coralline algae	10.7		13.153	0.33869	1.48978	0.110431	0.0179208	0.002731	0.0233003	6.56198	0.113265	0.012508	0.0020298	0.000309328	0.162281	g cm-2
algae	calcifying algae	Crustose coralline algae	12		11.698	0.301224	0.86801	0.103273	0.0284141	0.0030925	0.0230293	9.18806	0.0742016	0.00766306	0.00210837	0.000229468	0.275134	g cm-2
algae	calcifying algae	Halimeda sp	22.6		21.285	0.626725	1.56743	0.089674	0.0286033	0.00334	0.0308164	8.56386	0.0736401	0.0066036	0.00210635	0.000245958	0.31897	g cm-2
algae	calcifying algae	Halimeda sp	12.8		17.498	0.515219	1.39084	0.076165	0.0259174	0.003214	0.0268154	8.06391	0.0794857	0.00605403	0.00206006	0.000255467	0.340279	g cm-2
algae	calcifying algae	Halimeda sp	8.5		8.381	0.246774	0.53835	0.065073	0.0216609	0.0030685	0.0308015	7.05913	0.0642346	0.00417994	0.00139138	0.000197104	0.332871	g cm-2
algae	calcifying algae	Peyssonnellia spp	12.2		13.639	1.25778	0.46609	0.537221	0.210394	0.0226165	0.0806553	9.30266	0.0341733	0.0183586	0.00718985	0.000772881	0.391633	g cm-2
algae	calcifying algae	Peyssonnellia spp	12.4		8.672	0.799728	0.3714	0.455237	0.177881	0.0160425	0.125272	11.0881	0.0428275	0.0194967	0.00761818	0.00068706	0.390743	g cm-2
algae	calcifying algae	Peyssonnellia spp	12.3		18.962	1.74867	0.32737	0.600777	0.247009	0.029368	0.0705985	8.41081	0.0172645	0.0103721	0.00426449	0.000507025	0.411149	g cm-2
algae	fleshy algae	Benthic cyanobacteria	13.9		21.389	51.3336	0.18821	0.412127	0.157774	0.03025	2.4	5.21567	0.00879938	0.00362647	0.00138831	0.000266181	0.382828	g cm-2
algae	fleshy algae	Benthic cyanobacteria	12.4		21.038	21.038	2.48227	0.0875604	0.0306862	0.0030025	1	10.2202	0.11799	0.0103312	0.00362066	0.000354264	0.350458	g cm-2
algae	fleshy algae	Benthic cyanobacteria	9		6.571	26.284	0.20828	0.269755	0.0921928	0.0090255	4	10.2147	0.0316968	0.00855038	0.00292222	0.00028608	0.341765	g cm-2
algae	fleshy algae	Benthic cyanobacteria	8.1		47.288	9.4576	0.26662	0.278738	0.116911	0.0210475	0.2	5.55465	0.00563822	0.00157159	0.000659172	0.00011867	0.419431	g cm-2
algae	fleshy algae	Benthic cyanobacteria	8.4		37.613	11.2839	0.08848	0.377845	0.1231	0.02197	0.3	5.6031	0.00235238	0.000888835	0.000289578	5.16817e-05	0.325795	g cm-2
algae	fleshy algae	Benthic cyanobacteria	5.6		25.78	2.578	0.13355	0.400725	0.162605	0.0233355	0.1	6.96813	0.00518037	0.0020759	0.000842354	0.000120887	0.405777	g cm-2
algae	fleshy algae	Benthic cyanobacteria	10.2		1.77469	11.6154	0.15316	0.291439	0.1005	0.0084	6.545	11.9643	0.0863022	0.0251519	0.00867337	0.000724939	0.34484	g cm-2
algae	fleshy algae	Benthic cyanobacteria	7.4		96.547	19.3094	0.30448	0.305207	0.1287	0.0241	0.2	5.34025	0.0031537	0.00096253	0.000405881	7.60041e-05	0.421681	g cm-2
algae	fleshy algae	Benthic cyanobacteria	12.7		83.888	10.0666	1.1011	0.12666	0.0484	0.0075	0.12	6.45333	0.0131258	0.00166252	0.00063529	9.84438e-05	0.382126	g cm-2
algae	fleshy algae	Dictyota spp	10.7333		141	0.505451	0.42735	0.553427	0.183297	0.010903	0.92	16.8116	0.00303085	0.00167736	0.000555545	3.30454e-05	0.331203	g cm-2
algae	fleshy algae	Dictyota spp	10.7667		150	0.805687	0.97595	0.579192	0.182668	0.0122175	1.99	14.9513	0.00650633	0.00376841	0.0011885	7.94911e-05	0.315384	g cm-2
algae	fleshy algae	Dictyota spp	10.7667		150	1.2107	2.83457	0.49521	0.157919	0.009243	6.55	17.0853	0.0188971	0.00935804	0.00298422	0.000174666	0.318894	g cm-2
algae	fleshy algae	Lobophora spp	11.6		150	1.15431	1.45806	0.587256	0.255709	0.0076825	0.46	33.2846	0.0097204	0.00570836	0.0024856	7.4677e-05	0.435431	g cm-2
algae	fleshy algae	Lobophora spp	10.3333		150	1.28607	1.49785	0.637973	0.262283	0.008253	1.12	31.7803	0.00998567	0.00637059	0.00261907	8.24117e-05	0.411119	g cm-2
algae	fleshy algae	Lobophora spp	11.5333		150	1.28607	1.63828	0.693864	0.326845	0.011738	1.99	27.8451	0.0109219	0.00757829	0.00356976	0.000128201	0.471051	g cm-2
algae	fleshy algae	Turf algae	10.5		102.388	25.597	0.27426	0.27116	0.0776	0.00612	0.25	12.6797	0.00267863	0.000726338	0.000207862	1.63932e-05	0.286178	g cm-2
algae	fleshy algae	Turf algae	17.3		130.552	13.0552	0.72724	0.109769	0.0313622	0.0038425	0.1	8.16192	0.0055705	0.000611467	0.000174703	2.14046e-05	0.285711	g cm-2
algae	fleshy algae	Turf algae	15.6		173.401	34.6802	0.36501	0.257268	0.102488	0.0060625	0.2	16.9053	0.00210501	0.00054155	0.000215739	1.27616e-05	0.398373	g cm-2
algae	fleshy algae	Turf algae	7.7		76.193	22.8579	0.87834	0.115029	0.0420463	0.003561	0.3	11.8074	0.0115278	0.00132603	0.000484702	4.10506e-05	0.365528	g cm-2
algae	fleshy algae	Turf algae	12.1		127.721	63.8605	1.54915	0.158504	0.0573324	0.0043225	0.5	13.2637	0.0121292	0.00192253	0.000695394	5.24283e-05	0.361709	g cm-2
algae	fleshy algae	Turf algae	11.5		56.041	50.4369	0.37974	0.296268	0.113715	0.0089275	0.9	12.7376	0.00677611	0.00200755	0.000770543	6.04937e-05	0.383823	g cm-2
algae	fleshy algae	Turf algae	7.1		614.622	398.736	9.44706	0.0967319	0.0435	0.0032	0.64875	13.5937	0.0153705	0.00148682	0.000668618	4.91857e-05	0.449697	g cm-2
other	other	Didemnum sp	16.4		4.481	1.25524	0.18426	0.0859788	0.0234	0.00453	0.215275	5.16556	0.0411203	0.00353547	0.000962215	0.000186275	0.27216	g cm-2
other	other	Didemnum sp	17.7		4.501	1.26084	0.1868	0.0955224	0.021	0.0053	0.330296	3.96226	0.0415019	0.00396436	0.00087154	0.00021996	0.219844	g cm-2
other	other	Didemnum sp	15.3		16.662	4.66744	0.64485	0.10567	0.0421326	0.007386	0.294833	5.70439	0.0387018	0.00408963	0.00163061	0.000285852	0.398719	g cm-2
other	other	Hydrozoa spp			4.28302	0.543329	0.1458	0.539816	0.2928	0.100867	0.160045	2.90283	0.0340414	0.0183761	0.00996731	0.00343365	0.542407	g cm-2
other	other	Hydrozoa spp			6.275	0.796024	0.12288	0.210384	0.0778	0.0204905	0.11811	3.79688	0.0195825	0.00411985	0.00152352	0.000401255	0.369799	g cm-2
other	other	Hydrozoa spp			3.14439	0.398886	0.12736	0.711847	0.38565	0.132315	0.102827	2.91464	0.0405039	0.0288326	0.0156203	0.00535927	0.541759	g cm-2
other	other	Hydrozoa spp	13		9.871	0.9871	0.2385	0.702228	0.4315	0.144	0.1	2.99653	0.0241617	0.016967	0.0104258	0.00347928	0.614473	g cm-2
other	other	Hydrozoa spp	19.5		15.65	15.65	0.10916	0.151788	0.0551	0.0103	1	5.34951	0.00697508	0.00105873	0.000384327	7.18433e-05	0.363007	g cm-2
other	other	Lithophaga sp	16.3		3.905	1.64484	1.35403	0.0441815	0.00930302	0.0020215	0.420152	4.60204	0.346743	0.0153196	0.00322576	0.00070094	0.210564	g cm-2
other	other	Lithophaga sp	16.6		4.008	1.68823	1.33136	0.0458394	0.010102	0.0021175	0.343176	4.77072	0.332176	0.0152267	0.00335564	0.000703382	0.220378	g cm-2
other	other	Lithophaga sp	17.4		4.125	1.73751	1.23926	0.0413484	0.00901878	0.002172	0.50075	4.15229	0.300427	0.0124222	0.00270948	0.000652527	0.218117	g cm-2
other	other	Spirobranchus giganteus	4		6.7432	2.13504	0.29464	0.875649	0.4118	0.088621	0.316621	4.64675	0.0436944	0.038261	0.0179933	0.00387224	0.47028	g cm-2
other	other	Spirobranchus giganteus	4.5		5.9971	1.66626	0.26239	0.890128	0.443739	0.105493	0.277845	4.20631	0.0437528	0.0389456	0.0194148	0.00461564	0.498511	g cm-2
other	other	Spirobranchus giganteus	3		5.7825	1.7289	0.3011	0.873692	0.421809	0.104876	0.298988	4.02197	0.0520709	0.045494	0.0219639	0.00546099	0.482788	g cm-2
other	other	Spirobranchus giganteus	11.2		12.877	5.1508	0.34736	0.842239	0.4158	0.1097	0.473686	3.79034	0.0269752	0.0227196	0.0112163	0.00295918	0.493684	g cm-2

## Sheet: summary
means											SDs								SEs
species	tissue thickness [cm]	CN ratio	standardized dry mass	standardized ash-free dry mass	standardized organic carbon dry mass	standardized organic nitrogen dry mass	C/AFDW	unit	n		tissue thickness [cm]	CN ratio	standardized dry mass	standardized ash-free dry mass	standardized organic carbon dry mass	standardized organic nitrogen dry mass	C/AFDW		tissue thickness [cm]	CN ratio	standardized dry mass	standardized ash-free dry mass	standardized organic carbon dry mass	standardized organic nitrogen dry mass	C/AFDW
Acropora cervicornis	0.190183	6.94888	0.260459	0.0167765	0.00379026	0.000568459	0.230988	g cm-2	4		0.0274766	1.30556	0.0934982	0.00503406	0.000794626	0.000211032	0.0364895		0.0137383	0.652781	0.0467491	0.00251703	0.000397313	0.000105516	0.0182448
Agaricia spp (sheeting)	0.119679	7.43591	0.941168	0.0962461	0.0295082	0.00386904	0.294712	g cm-2	3		0.0178307	0.858061	0.249855	0.0263163	0.0130636	0.0014402	0.0660713		0.0102946	0.495402	0.144254	0.0151937	0.00754228	0.000831498	0.0381463
Agaricia agaricites (foliose)	0.0813223	5.11111	0.361302	0.0150478	0.00209896	0.000407461	0.139232	g cm-2	3		0.0214542	0.744945	0.0528275	0.00316446	0.000472281	4.09671e-05	0.00511066		0.0123866	0.430094	0.0305	0.001827	0.000272672	2.36523e-05	0.00295064
Eusmilia fastigiata	0.145074	5.68252	0.70897	0.0658665	0.0191257	0.00341792	0.281727	g cm-2	3		0.0239268	0.428292	0.213527	0.0278004	0.00954192	0.00174466	0.0553511		0.0138142	0.247274	0.12328	0.0160506	0.00550903	0.00100728	0.031957
Madracis mirabilis	0.220697	4.92844	1.41847	0.0994667	0.014297	0.00289464	0.144247	g cm-2	3		0.0293675	0.284407	0.16229	0.0211912	0.00301886	0.000523747	0.0160404		0.0169553	0.164202	0.0936983	0.0122347	0.00174294	0.000302386	0.00926093
Montastrea cavernosa	0.0869541	7.87742	1.30093	0.0867621	0.0213644	0.0027264	0.24934	g cm-2	3		0.0196884	0.285654	0.501783	0.023837	0.0047384	0.000674231	0.0216745		0.0113671	0.164922	0.289705	0.0137623	0.00273572	0.000389268	0.0125138
Mycetophyllia spp	0.148366	7.287	0.517877	0.0521002	0.0154915	0.00209068	0.295251	g cm-2	3		0.00764835	0.986633	0.178065	0.0146996	0.00502179	0.000401946	0.0275748		0.00441578	0.569633	0.102806	0.00848679	0.00289933	0.000232064	0.0159203
Orbicella annularis	0.171633	5.81019	1.09935	0.0625321	0.0314385	0.00574695	0.473355	g cm-2	3		0.0566218	1.08118	0.168334	0.00871707	0.0268212	0.00544237	0.347077		0.0326906	0.624218	0.0971879	0.0050328	0.0154852	0.00314216	0.200385
Orbicella faveolata	0.21928	5.94885	2.05922	0.137871	0.0374973	0.00622934	0.263931	g cm-2	3		0.0266665	0.636159	0.476074	0.0329311	0.0204972	0.00327172	0.098006		0.0153959	0.367287	0.274862	0.0190128	0.011834	0.00188893	0.0565838
Porites astreoides	0.140855	7.61348	0.177111	0.0141586	0.00303728	0.00040699	0.219127	g cm-2	3		0.0185095	0.76683	0.0880601	0.00495778	0.000820152	0.000141259	0.0353567		0.0106865	0.44273	0.0508415	0.00286238	0.000473515	8.15558e-05	0.0204132
Porites porites	0.133543	5.79313	0.309049	0.0150261	0.00478168	0.000825119	0.219205	g cm-2	3		0.00930902	0.583538	0.0418348	0.00885036	0.000987065	0.000156739	0.0220893		0.00537457	0.336906	0.0241534	0.00510976	0.000569882	9.04933e-05	0.0127533
Pseudodiploria strigosa	0.118794	8.08354	1.04467	0.136912	0.0502935	0.00634309	0.368114	g cm-2	3		0.0269101	1.50054	0.245927	0.0205674	0.0146096	0.00188533	0.0984705		0.0155365	0.866336	0.141986	0.0118746	0.00843486	0.00108849	0.056852
Siderastrea siderea	0.0824895	7.31596	0.13543	0.00951735	0.00225788	0.00031771	0.235632	g cm-2	3		0.0187122	0.787716	0.057913	0.00356875	0.000909958	0.000155543	0.011455		0.0108035	0.454788	0.0334361	0.00206042	0.000525364	8.9803e-05	0.00661355
Tubastrea coccinea	0.161059	6.05211	0.563775	0.0552685	0.0244459	0.00407069	0.441997	g cm-2	3		0.0424458	1.31312	0.0483537	0.00991047	0.00625561	0.000705929	0.0685343		0.0245061	0.758128	0.027917	0.00572181	0.00361168	0.000407568	0.0395683
Eunicea sp		5.24091	0.135109	0.0393191	0.0141652	0.00271087	0.366449	g cm-3	3			0.161192	0.0304828	0.00927511	0.0020234	0.000451058	0.0430421			0.0930644	0.0175992	0.00535499	0.00116821	0.000260418	0.0248504
Gorgonia flabellum		3.77533	0.539352	0.285947	0.134591	0.0359907	0.47332	g cm-3	4			0.199048	0.105933	0.065676	0.0274549	0.00884978	0.0325972			0.0995239	0.0529665	0.032838	0.0137274	0.00442489	0.0162986
Plexaura sp		5.27925	0.210317	0.0391793	0.0151004	0.00286297	0.388101	g cm-3	4			0.0855409	0.0305069	0.00502679	0.000976242	0.000228257	0.0305181			0.0427704	0.0152535	0.0025134	0.000488121	0.000114129	0.0152591
Pseudoplexaura porosa		5.70369	0.0951183	0.0545946	0.0237619	0.00419925	0.433749	g cm-3	3			0.331293	0.0292051	0.0156869	0.00711797	0.00140914	0.0202946			0.191272	0.0168616	0.00905685	0.00410956	0.000813569	0.0117171
Agelas clathrodes		3.50366	0.0953411	0.0763934	0.0338918	0.00969502	0.44209	g cm-3	3			0.0733178	0.00884948	0.00556477	0.00501551	0.00163764	0.0323521			0.04233	0.00510925	0.00321282	0.00289571	0.00094549	0.0186785
Agelas conifera		3.52772	0.131756	0.0970564	0.0448083	0.0127705	0.463199	g cm-3	3			0.0912747	0.0409944	0.0378458	0.0167029	0.00498067	0.0625227			0.0526975	0.0236681	0.0218503	0.0096434	0.00287559	0.0360975
Agelas sventres		3.71778	0.0989727	0.0772274	0.0337484	0.00909012	0.437058	g cm-3	3			0.0683506	0.00486229	0.00914631	0.00396807	0.00119688	0.00682775			0.0394622	0.00280725	0.00528062	0.00229096	0.000691018	0.003942
Aiolochroia crassa		3.86122	0.266698	0.225264	0.103906	0.0268735	0.461657	g cm-3	3			0.223681	0.0185457	0.0227874	0.0096548	0.0010095	0.0134188			0.129142	0.0107074	0.0131563	0.0055742	0.000582832	0.00774736
Aplysina archeri		3.84814	0.133827	0.105841	0.0495069	0.0129241	0.470196	g cm-3	4			0.121978	0.0248498	0.0298002	0.012543	0.00361268	0.0186551			0.0609889	0.0124249	0.0149001	0.00627148	0.00180634	0.00932756
Aplysina cauliformis		3.76066	0.153418	0.127049	0.0587304	0.0156902	0.461768	g cm-3	3			0.203623	0.0158867	0.0103143	0.00605903	0.0023377	0.0115786			0.117562	0.00917221	0.00595496	0.00349818	0.00134967	0.00668491
Aplysina lacunosa		3.82693	0.143778	0.11652	0.0518221	0.0134864	0.444113	g cm-3	3			0.143988	0.0401327	0.0372917	0.0169641	0.00407227	0.00378458			0.0831317	0.0231706	0.0215304	0.00979422	0.00235112	0.00218503
Biemna sp		4.73527	0.21365	0.0649562	0.0245255	0.00520305	0.380006	g cm-3	3			0.206785	0.0505177	0.0185822	0.00645209	0.0014953	0.0265873			0.119388	0.0291664	0.0107285	0.00372512	0.000863311	0.0153502
Callyspongia plicifera		3.31392	0.0346111	0.0275088	0.0120109	0.00362996	0.436841	g cm-3	4			0.112893	0.00276826	0.00443025	0.00187462	0.00060199	0.0107309			0.0564466	0.00138413	0.00221512	0.000937311	0.000300995	0.00536543
Callyspongia vaginalis		3.41547	0.0479121	0.0373729	0.0179003	0.00526525	0.480298	g cm-3	3			0.108915	0.00598211	0.00890527	0.00411328	0.00133482	0.0443105			0.0628821	0.00345378	0.00514146	0.0023748	0.00077066	0.0255827
Desmapsamma anchorata		4.52272	0.139161	0.0439225	0.0190934	0.00423707	0.435635	g cm-3	3			0.368357	0.00832467	0.00356091	0.000833238	0.000339659	0.0172645			0.212671	0.00480625	0.00205589	0.00048107	0.000196102	0.00996765
Ectyoplasia ferox		5.40804	0.127262	0.0926765	0.0434394	0.00805996	0.468262	g cm-3	3			0.263262	0.00769117	0.00651377	0.00396826	0.00104197	0.0114148			0.151994	0.0044405	0.00376073	0.00229108	0.00060158	0.00659034
Ircinia campana		3.5889	0.130123	0.0982062	0.0425735	0.0118327	0.435754	g cm-3	4			0.228616	0.0407434	0.0312232	0.0128928	0.00347588	0.0190689			0.114308	0.0203717	0.0156116	0.0064464	0.00173794	0.00953444
Ircinia felix		3.81337	0.136631	0.0712556	0.02708	0.00717361	0.381847	g cm-3	3			0.336981	0.0324128	0.00754943	0.00263588	0.00131399	0.0410834			0.194556	0.0187135	0.00435867	0.00152183	0.000758634	0.0237195
Ircinia strobilina		3.46551	0.1112	0.0550086	0.0219295	0.00633972	0.40895	g cm-3	3			0.188537	0.00624939	0.0107978	0.000553091	0.000360422	0.0787286			0.108852	0.00360809	0.0062341	0.000319327	0.00020809	0.045454
Neofibularia nolitangere		4.13883	0.10292	0.0505921	0.0212294	0.00513679	0.420914	g cm-3	3			0.0626525	0.00819545	0.00799792	0.00320095	0.000836223	0.0313404			0.0361724	0.00473165	0.0046176	0.00184807	0.000482794	0.0180944
Niphates erecta		3.67198	0.0633769	0.0458659	0.0203071	0.00556944	0.441934	g cm-3	3			0.101483	0.0216594	0.0187381	0.00845046	0.00246484	0.0031238			0.0585913	0.0125051	0.0108185	0.00487887	0.00142308	0.00180353
Xestospongia muta		4.40257	0.0968255	0.0367741	0.0147071	0.00335353	0.399716	g cm-3	3			0.132899	0.0211394	0.00655558	0.00301949	0.000779407	0.0308752			0.0767291	0.0122048	0.00378487	0.0017433	0.000449991	0.0178258
Clathria sp	0.0871818	4.3717	0.0118065	0.00646695	0.00304626	0.000695492	0.466497	g cm-2	4		0.0290622	0.411721	0.00470062	0.00155401	0.000910938	0.000191691	0.0314195		0.0145311	0.205861	0.00235031	0.000777005	0.000455469	9.58456e-05	0.0157097
Halisarca caerulea	0.128315	3.96801	0.0184067	0.00716709	0.00316483	0.000795828	0.442668	g cm-2	4		0.0276554	0.1156	0.00289594	0.00195607	0.000815241	0.000192683	0.0129848		0.0138277	0.0578	0.00144797	0.000978036	0.00040762	9.63415e-05	0.00649241
Monanchora arbuscula	0.0806921	4.58924	0.0207245	0.00684811	0.00302959	0.000660082	0.443757	g cm-2	3		0.00895863	0.239771	0.0128674	0.000489595	0.000364414	6.83173e-05	0.0585656		0.00517227	0.138432	0.007429	0.000282668	0.000210394	3.9443e-05	0.0338128
Phorbas amaranthus	0.371815	4.88568	0.0464686	0.0256192	0.012759	0.00261278	0.503257	g cm-2	3		0.0599744	0.0140976	0.00639924	0.008355	0.00364955	0.000754753	0.0582895		0.0346262	0.00813925	0.0036946	0.00482376	0.00210707	0.000435757	0.0336534
Plakortis sp	1.09008	5.52477	0.227494	0.154253	0.0712865	0.0129483	0.462522	g cm-2	4		0.418313	0.277214	0.0262738	0.0147277	0.00622827	0.0015723	0.0110661		0.209157	0.138607	0.0131369	0.00736387	0.00311413	0.000786152	0.00553303
Scopalina ruetzleri	0.473086	4.75501	0.0682978	0.0404355	0.0172229	0.00365456	0.424969	g cm-2	3		0.22492	0.172506	0.0217888	0.0128731	0.00571436	0.00135173	0.00738958		0.129858	0.0995964	0.0125798	0.00743231	0.00329919	0.000780423	0.00426638
Crustose coralline algae	0.0257559	7.29501	0.125937	0.0129391	0.002245	0.00031477	0.185116	g cm-2	4		0.00330648	1.26434	0.0442729	0.00443247	0.000510908	9.20542e-05	0.0608123		0.00165324	0.632168	0.0221365	0.00221623	0.000255454	4.60271e-05	0.0304061
Halimeda sp	0.0294778	7.89563	0.0724535	0.00561252	0.0018526	0.000232843	0.330707	g cm-2	3		0.00230568	0.766346	0.00769448	0.00127072	0.000400094	3.1314e-05	0.0108184		0.00133119	0.44245	0.00444241	0.00073365	0.000230995	1.80792e-05	0.00624603
Peyssonnellia spp	0.0921752	9.60052	0.0314218	0.0160758	0.00635751	0.000655655	0.397842	g cm-2	3		0.0291002	1.36326	0.0130017	0.0049722	0.00182522	0.000135682	0.0115331		0.016801	0.78708	0.00750654	0.0028707	0.00105379	7.8336e-05	0.00665864
Benthic cyanobacteria	0.744163	7.50382	0.00105382	0.000376679	0.000161882	5.96602e-05	0.374967	g cm-2	8		0.493286	2.58221	0.00484245	0.0013602	0.000534905	8.68702e-05	0.035795		0.0205536	0.912951	0.000123347	3.91235e-05	1.49974e-05	3.07133e-05	3.4426e-06
Dictyota spp	1.35529	16.2827	0.00448334	0.00259862	0.000827867	5.44352e-05	0.321827	g cm-2	3		0.00276093	1.16114	0.00327934	0.00178217	0.00056793	3.57472e-05	0.00830741		0.000123369	0.670384	0.000140267	7.84314e-05	2.49906e-05	2.06387e-05	1.6046e-06
Lobophora spp	1.35529	30.97	0.0101719	0.00665817	0.00278807	9.07459e-05	0.4392	g cm-2	3		0.00433158	2.80886	0.00144443	0.00164243	0.00156058	7.42645e-05	0.0301433		8.73357e-06	1.6217	4.04929e-05	5.72579e-05	3.89871e-05	4.28766e-05	1.89834e-06
Turf algae	0.355148	12.7356	0.008699	0.00129081	0.00046778	3.62214e-05	0.361574	g cm-2	6		0.134868	2.58795	0.00630458	0.000376607	0.000457826	1.56132e-05	0.0592595		0.0056195	1.05653	0.000267902	2.60987e-05	1.73086e-05	6.37407e-06	8.55612e-07
Didemnum spp	0.280135	4.94407	0.0404413	0.00386315	0.00115479	0.000230696	0.296908	g cm-2	3		0.058902	0.891933	0.00151849	0.000290608	0.000414561	5.06491e-05	0.0919695		0.0340071	0.514958	0.000876699	0.000167782	0.000239347	2.92422e-05	0.0530986
Hydrozoa spp	0.296196	3.59208	0.0250529	0.0138708	0.00758425	0.00254906	0.486289	g cm-2	5		0.394169	1.05109	0.0130101	0.0113244	0.00645955	0.00225249	0.113386		0.176278	0.470064	0.0058183	0.00506443	0.0028888	0.00100734	0.0507078
Lithophaga spp	0.42136	4.50835	0.326448	0.0143228	0.00309696	0.000685616	0.216353	g cm-2	3		0.0787938	0.319683	0.0236832	0.00164669	0.000341792	2.86824e-05	0.00513954		0.0454916	0.184569	0.0136735	0.000950715	0.000197334	1.65598e-05	0.00296731
Spirobranchus giganteus	0.341785	4.16634	0.0416233	0.036355	0.0176471	0.00422701	0.486316	g cm-2	4		0.0893515	0.362682	0.0105284	0.00965728	0.00459112	0.00106567	0.0125515		0.0446758	0.181341	0.00526421	0.00482864	0.00229556	0.000532837	0.00627575

## Sheet: communities
means											SDs								SEs
species	tissue thickness [cm]	CN ratio	standardized dry mass	standardized ash-free dry mass	standardized organic carbon dry mass	standardized organic nitrogen dry mass	C/AFDW	unit	n		tissue thickness [cm]	CN ratio	standardized dry mass	standardized ash-free dry mass	standardized organic carbon dry mass	standardized organic nitrogen dry mass	C/AFDW		tissue thickness [cm]	CN ratio	standardized dry mass	standardized ash-free dry mass	standardized organic carbon dry mass	standardized organic nitrogen dry mass	C/AFDW
Massive coral	0.13583	7.00719	1.12792	0.0867189	0.0285703	0.0042727	0.318074	g cm-2	15		0.0609849	1.27467	0.697512	0.0530308	0.0218186	0.00352215	0.16986		0.0157462	0.329118	0.180097	0.0136925	0.00563354	0.000909416	0.0438577
Branching coral	0.182345	5.99602	0.622438	0.0410584	0.00723971	0.00134331	0.281042	g cm-2	10		0.0421196	1.20788	0.557987	0.0418422	0.00513384	0.00111347	0.256919		0.0133194	0.381965	0.176451	0.0132317	0.00162346	0.00035211	0.0812448
Encrusting coral	0.1363	7.44546	0.545386	0.0541683	0.0160123	0.00212224	0.269696	g cm-2	9		0.0185938	0.77102	0.367909	0.0387189	0.0134414	0.00167685	0.0550681		0.00619795	0.257007	0.122636	0.0129063	0.00448048	0.000558949	0.018356
Foliose coral	0.0813223	5.11111	0.361302	0.0150478	0.00209896	0.000407461	0.139232	g cm-2	3		0.0214542	0.744945	0.0528275	0.00316446	0.000472281	4.09671e-05	0.00511066		0.0123866	0.430094	0.0305	0.001827	0.000272672	2.36523e-05	0.00295064
Sheeting coral	0.134023	7.36146	0.729523	0.0741732	0.0224998	0.00297986	0.294981	g cm-2	6		0.0199363	0.830986	0.302335	0.0307913	0.0117171	0.00135759	0.0452814		0.00813898	0.339248	0.123428	0.0125705	0.00478348	0.000554235	0.018486
Stalking coral	0.182885	5.30548	1.06372	0.0826666	0.0167114	0.00315628	0.212987	g cm-2	6		0.0478502	0.525662	0.424015	0.0287657	0.00686	0.00118719	0.0836581		0.0195348	0.214601	0.173103	0.0117435	0.00280058	0.000484667	0.0341533
Solitary coral	0.161059	6.05211	0.563775	0.0552685	0.0244459	0.00407069	0.441997	g cm-2	3		0.0424458	1.31312	0.0483537	0.00991047	0.00625561	0.000705929	0.0685343		0.0245061	0.758128	0.027917	0.00572181	0.00361168	0.000407568	0.0395683
Scleractinian corals	0.145348	6.57243	0.766367	0.0606379	0.0181878	0.00279795	0.292969	g cm-2	43		0.0500694	1.27401	0.577978	0.0462142	0.0171568	0.00265234	0.168431		0.00763551	0.194285	0.0881408	0.00704759	0.00261639	0.000404478	0.0256855
Gorgonians		4.93229	0.263526	0.113018	0.0508962	0.0125818	0.417591	g cm-3	14			0.799951	0.194189	0.118205	0.0566872	0.0159623	0.0519187			0.213796	0.0518992	0.0315916	0.0151503	0.0042661	0.0138758
Massive sponges		3.90033	0.122473	0.0803514	0.0355741	0.00925228	0.437781	g cm-3	57			0.545702	0.0573062	0.0480336	0.0225119	0.00593827	0.0387636			0.07228	0.00759039	0.00636221	0.00298178	0.000786543	0.00513436
HMA massive sponges		3.88449	0.135301	0.0984701	0.0439608	0.0114901	0.440257	g cm-3	38			0.534185	0.048291	0.0485851	0.0231092	0.00608775	0.0400297			0.0866562	0.00783383	0.00788154	0.00374881	0.000987564	0.00649367
LMA massive sponges		3.4518	0.0472312	0.0359752	0.0162666	0.00470239	0.451406	g cm-3	10			0.184993	0.0165104	0.0129348	0.00593135	0.00165354	0.0296531			0.0585	0.00522104	0.00409034	0.00187566	0.000522895	0.00937712
Encrusting sponges	0.380909	4.6737	0.0684429	0.0423933	0.0194774	0.00374004	0.457271	g cm-2	21		0.421097	0.564985	0.0824133	0.05743	0.0265107	0.00477312	0.0380297		0.0918908	0.12329	0.017984	0.0125323	0.00578512	0.00104158	0.00829877
Calcifying algae	0.0467982	8.16685	0.0815375	0.0116822	0.00336103	0.000392457	0.292611	g cm-2	10		0.0342951	1.45734	0.0494463	0.00564082	0.0022733	0.000203468	0.102951		0.0108451	0.460851	0.0156363	0.00178378	0.000718879	6.43422e-05	0.0325558
Macroalgae	1.35529	23.6264	0.00732761	0.00462839	0.00180797	7.25905e-05	0.380513	g cm-2	6		0.00513667	3.0394	0.00358336	0.00242358	0.00166071	8.24202e-05	0.0829954		0.000123677	1.7548	0.000145995	9.7108e-05	4.63091e-05	4.75853e-05	0.155344
Non-calcifying phototrophs	0.952472	16.873	0.00610201	0.00273107	0.0010614	6.02657e-05	0.374392	g cm-2	20		0.511416	4.75429	0.00871995	0.00280458	0.0018038	0.000120761	0.0487436		0.114356	2.24255	0.00032909	0.000107897	5.16627e-05	5.69938e-05	0.0837166
Other benthic organisms	0.330174	4.19887	0.0928285	0.0179555	0.00808433	0.00216015	0.394433	g cm-2	15		0.224173	0.862216	0.121761	0.0143211	0.00763652	0.00205711	0.138486		0.0578813	0.222623	0.0314385	0.00369769	0.00197174	0.000531142	0.0357569
