# Supplementary material for: Implications of 2D versus 3D surveys to measure the abundance and composition of benthic coral reef communities
Source: Coral Reefs. 2021 Jun 16;40(4):1137–53. doi: 10.1007/s00338-021-02118-6 (PMC8550779; doi:10.1007/s00338-021-02118-6)
Supplement: Supplementary file 3 — Online resource 3 (XLSX 50 kb) [file 338_2021_2118_MOESM3_ESM.xlsx]

## Sheet: hidden cavity surface areas
site	# cavities	surface areas [m2]											total surface area [m2]		scale factor	total surface area scaled [m2]
Carmabi	2	0.0769348	0.0392383										0.116173		1.335	0.155091
Carmabi	2	0.0956314	0.0158595										0.111491		1.335	0.14884
Carmabi	4	0.125561	0.355255	0.923706	0.119526								1.52405		1.335	2.0346
Carmabi	4	0.0555523	0.0477497	0.0458276	0.147697								0.296826		1.335	0.396263
Carmabi	5	0.043817	0.15991	0.0706618	0.209886	0.0340458							0.518321		1.335	0.691958
Carmabi	5	0.0943945	0.120994	0.0752203	0.180802	0.1064							0.577811		1.335	0.771378
Carmabi	1	0.0916869											0.0916869		1.335	0.122402
Carmabi	1	0.729578											0.729578		1.335	0.973987
Carmabi	4	0.10189	0.11624	0.319744	0.243421								0.781296		1.335	1.04303
Carmabi	5	0.156931	0.545335	0.0998312	0.221221	0.0404693							1.06379		1.335	1.42016
Carmabi	6	0.0945365	0.330082	0.138202	0.136032	0.0428582	0.0315924						0.773303		1.335	1.03236
Carmabi	5	0.104094	0.101486	0.117835	0.124459	0.125858							0.57373		1.335	0.76593
Carmabi	6	0.150184	0.0803447	0.0867944	0.0463072	0.0596415	0.258198						0.68147		1.335	0.909762
Carmabi	6	0.131715	0.0467428	0.0867944	0.0463072	0.0596415	0.258198						0.629399		1.335	0.840247
Carmabi	3	0.126355	0.402357	0.0884781									0.61719		1.335	0.823949
Carmabi	4	1.12293	0.0555079	0.188861	0.0390211								1.40632		1.335	1.87744
Water factory	2	0.0248537	0.0632333										0.0880869		1.335	0.117596
Water factory	5	0.0650888	0.239385	0.0297084	0.158963	0.104513							0.597657		1.335	0.797872
Water factory	4	0.0754958	0.0630915	0.0262411	0.101055								0.265884		1.335	0.354955
Water factory	3	0.326946	0.0390723	0.38165									0.747668		1.335	0.998137
Water factory	3	0.118921	0.0639807	0.0952302									0.278131		1.335	0.371305
Water factory	4	0.100716	0.0212277	0.273856	0.072764								0.468563		1.335	0.625532
Water factory	7	0.0881953	0.0229991	0.0374132	0.287746	0.0058875	0.0935738	0.0420748					0.577889		1.335	0.771482
Water factory	3	0.180069	0.0701696	0.0615023									0.311741		1.335	0.416174
Water factory	4	0.0773416	0.214263	0.266895	0.139328								0.697828		1.335	0.9316
Water factory	5	0.773492	0.212362	0.301658	0.588032	0.448008							2.32355		1.335	3.10194
Water factory	2	0.086041	0.345289										0.43133		1.335	0.575826
Water factory	3	0.0379247	0.0115768	0.131721									0.181223		1.335	0.241933
Water factory	4	0.0443067	0.128375	0.326739	0.0869425								0.586363		1.335	0.782794
Water factory	4	0.0497767	0.12988	0.230059	0.248058								0.657774		1.335	0.878128
Water factory	6	0.50525	0.195906	0.309733	0.138876	0.298069	0.0703803						1.51821		1.335	2.02682
Water factory	5	1.49405	0.289503	0.414919	0.214781	0.240654							2.65391		1.335	3.54297
Snake Bay	3	0.030818	0.022929	0.262975									0.316722		1.335	0.422824
Snake Bay	7	0.0919964	0.0195975	0.185421	0.580988	0.32399	0.012804	0.0759023					1.2907		1.335	1.72308
Snake Bay	9	0.0908568	0.100951	0.0263203	0.158757	0.0490803	0.0368198	0.111602	0.177803	1.05154			1.80373		1.335	2.40798
Snake Bay	4	0.248173	0.0942711	0.0278936	0.0773416								0.44768		1.335	0.597652
Snake Bay	9	0.110568	0.0641469	0.0622035	0.0160841	0.0693826	0.0398377	0.0273132	0.0158222	0.103912			0.50927		1.335	0.679876
Snake Bay	4	0.101376	0.0582097	0.0264656	0.250923								0.436974		1.335	0.58336
Snake Bay	5	0.0700228	0.0228564	0.10575	0.185622	0.106048							0.4903		1.335	0.65455
Snake Bay	1	0.245328											0.245328		1.335	0.327513
Snake Bay	6	1.26735	0.0777721	0.971338	0.126533	0.268929	0.0924869						2.80441		1.335	3.74389
Snake Bay	6	0.861371	0.132954	0.895515	0.113892	0.176634	0.384017						2.56438		1.335	3.42345
Snake Bay	6	0.0711834	0.0423376	0.0726776	0.381737	0.111265	0.14915						0.82835		1.335	1.10585
Snake Bay	7	0.167507	0.239401	0.056833	0.0276337	0.0498709	0.102592	0.0945151					0.738352		1.335	0.9857
Snake Bay	3	0.0890559	0.371277	0.0805653									0.540898		1.335	0.722099
Snake Bay	2	0.297715	0.0368165										0.334532		1.335	0.4466
Snake Bay	1	0.316129											0.316129		1.335	0.422033
Snake Bay	1	1.57285											1.57285		1.335	2.09976
Jan Thiel	7	0.119226	0.249663	0.389043	0.164344	0.114412	0.0347446	0.0920914					1.16352		1.335	1.5533
Jan Thiel	3	0.419225	0.303631	0.17007									0.892926		1.335	1.19206
Jan Thiel	2	0.358882	0.0949065										0.453789		1.335	0.605808
Jan Thiel	3	0.0883125	0.098407	0.0467844									0.233504		1.335	0.311728
Jan Thiel	3	0.147846	0.269614	0.0966711									0.514131		1.335	0.686365
Jan Thiel	3	0.409169	0.613616	0.0504652									1.07325		1.335	1.43279
Jan Thiel	4	0.212546	0.23949	0.143019	0.0992955								0.69435		1.335	0.926958
Jan Thiel	4	0.49959	0.673265	0.102354	0.116232								1.39144		1.335	1.85758
Jan Thiel	4	0.108773	0.794073	0.0229991	0.0476618								0.973506		1.335	1.29963
Jan Thiel	3	1.09078	0.0433201	0.0490828									1.18319		1.335	1.57956
Jan Thiel	5	0.102442	0.159928	0.197917	0.0763012	0.029416							0.566005		1.335	0.755616
Jan Thiel	3	0.11755	0.182396	0.10205									0.401997		1.335	0.536665
Jan Thiel	4	0.16982	0.181027	0.103868	0.188249								0.642965		1.335	0.858358
Jan Thiel	2	0.485981	0.243743										0.729724		1.335	0.974181
Jan Thiel	6	0.0319482	0.137573	0.0218676	0.0295243	0.0963565	0.322038						0.639308		1.335	0.853476
Jan Thiel	3	1.20357	0.148709	0.0874703									1.43975		1.335	1.92207
Kalki	6	0.161509	0.203131	0.145586	0.72828	0.0161059	0.161576						1.41619		1.335	1.89061
Kalki	6	0.409847	0.301881	0.0667195	0.521847	0.0450173	0.354643						1.69995		1.335	2.26944
Kalki	5	0.184004	0.0703709	0.143568	0.779766	0.0530954							1.2308		1.335	1.64312
Kalki	4	0.148225	0.105131	0.03348	0.114029								0.400865		1.335	0.535155
Kalki	2	3.10985	0.295937										3.40578		1.335	4.54672
Kalki	2	0.116628	0.0356411										0.152269		1.335	0.203279
Kalki	5	0.0908568	0.148639	0.190783	0.117733	0.28888							0.836891		1.335	1.11725
Kalki	9	0.0991595	0.0785404	0.06123	0.0746564	0.120011	0.18427	0.268502	0.0641206	0.235207			1.1857		1.335	1.58291
Kalki	4	0.890744	1.69834	0.0636634	0.420571								3.07332		1.335	4.10288
Kalki	8	0.0439824	0.227332	0.654287	0.120102	0.025905	0.676479	0.0706186	0.405444				2.22415		1.335	2.96924
Kalki	4	0.258905	0.0450195	0.0617553	0.052752								0.418432		1.335	0.558607
Kalki	4	1.4555	0.505452	1.6014	0.528122								4.09047		1.335	5.46078
Kalki	5	0.385579	0.0116289	1.07858	0.100226	0.196354							1.77236		1.335	2.36611
Kalki	1	0.275408											0.275408		1.335	0.367669
Kalki	4	0.0880246	0.0246159	0.147602	0.0645665								0.324809		1.335	0.43362
Kalki	3	0.241087	0.0506964	0.114879									0.406662		1.335	0.542894
Kokomo	7	0.289653	0.128435	0.101103	0.0841661	0.369417	0.243644	0.0874059					1.30382		1.335	1.74061
Kokomo	5	0.299199	0.0848433	0.0627173	0.0880246	0.234269							0.769053		1.335	1.02669
Kokomo	6	0.0366079	0.0353743	0.0275904	0.0408769	0.0282508	0.0886108						0.257311		1.335	0.34351
Kokomo	6	0.296197	0.130702	0.051748	0.0249582	0.387922	0.0449943						0.936522		1.335	1.25026
Kokomo	4	0.0533727	0.0685457	0.126678	0.226895								0.475491		1.335	0.634781
Kokomo	7	0.374127	0.055541	0.137311	0.0815709	0.0658033	0.0338916	0.0788908					0.827136		1.335	1.10423
Kokomo	4	0.0303093	0.0436257	0.130242	0.0909665								0.295144		1.335	0.394017
Kokomo	4	0.183044	0.045573	0.218963	0.0606475								0.508227		1.335	0.678483
Kokomo	3	0.105608	0.0890559	0.0746477									0.269312		1.335	0.359531
Kokomo	6	0.257821	0.481312	0.206992	0.0957016	0.150498	0.254654						1.44698		1.335	1.93172
Kokomo	6	0.150181	0.0328823	0.168507	0.145913	0.235153	0.0387377						0.771374		1.335	1.02978
Kokomo	4	0.334055	0.119468	1.12818	0.268861								1.85057		1.335	2.47051
Kokomo	7	0.154162	1.41358	0.0349325	0.129795	0.123022	0.212449	0.127957					2.1959		1.335	2.93153
Kokomo	5	0.0713346	0.158662	0.147352	0.19146	0.0771519							0.64596		1.335	0.862357
Kokomo	3	0.0857468	0.317204	0.331429									0.73438		1.335	0.980397
Kokomo	7	0.62018	1.69784	0.651774	0.1647	0.181173	0.0705976	0.212232					3.5985		1.335	4.804
Porto Marie	6	0.338062	0.541438	0.247645	0.469527	0.088365	0.249282						1.93432		1.335	2.58232
Porto Marie	3	0.838734	1.04514	0.088499									1.97237		1.335	2.63312
Porto Marie	6	0.0992955	0.117094	0.094117	0.0546181	0.0810886	0.129415						0.575628		1.335	0.768464
Porto Marie	3	0.309539	0.25924	0.176919									0.745698		1.335	0.995507
Porto Marie	2	0.698205	0.331682										1.02989		1.335	1.3749
Porto Marie	3	0.645339	0.454116	0.520969									1.62042		1.335	2.16327
Porto Marie	1	0.0486688											0.0486688		1.335	0.0649728
Porto Marie	3	0.380905	0.0295421	0.0849804									0.495427		1.335	0.661395
Porto Marie	4	0.0681655	0.320777	0.0646753	0.0674874								0.521105		1.335	0.695675
Porto Marie	3	0.132896	0.331009	0.139641									0.603545		1.335	0.805733
Porto Marie	6	0.0566792	0.0689121	0.0480781	0.0751152	0.820308	0.249448						1.31854		1.335	1.76025
Porto Marie	4	0.625783	0.109036	0.300916	0.497229								1.53296		1.335	2.04651
Porto Marie	4	1.66515	0.0852702	0.191353	0.281658								2.22343		1.335	2.96828
Porto Marie	4	0.07536	0.163577	0.262897	0.0925485								0.594382		1.335	0.7935
Porto Marie	2	0.0582407	0.168304										0.226545		1.335	0.302437
Porto Marie	4	0.218963	0.12181	0.0584405	0.0419922								0.441205		1.335	0.589009
Santa Martha	3	0.279303	0.0764456	0.010856									0.366604		1.335	0.489417
Santa Martha	8	0.012652	0.0284422	0.0380566	0.03925	0.0543777	0.0195535	0.0412183	0.121446				0.354996		1.335	0.473919
Santa Martha	8	0.161757	0.0541361	0.186709	0.0884943	0.039819	0.0477497	0.0824732	0.54165				1.20279		1.335	1.60572
Santa Martha	6	0.0914446	0.0752533	0.0606234	0.385335	0.124006	0.0698099						0.806472		1.335	1.07664
Santa Martha	4	0.0787247	0.0922971	0.217036	0.113394								0.501452		1.335	0.669438
Santa Martha	8	0.129496	0.0656029	0.0710593	0.0849107	0.0371279	0.0869425	0.0688958	0.173298				0.717333		1.335	0.95764
Santa Martha	8	0.0856149	0.243199	0.142139	0.0171468	0.0319563	0.0477239	0.0614262	0.0769188				0.706125		1.335	0.942677
Santa Martha	3	0.522891	0.414639	0.143383									1.08091		1.335	1.44302
Santa Martha	11	0.220624	0.0976091	0.0778688	0.028096	0.13193	0.0228423	0.0157285	0.0174477	0.204069	0.0404622	0.0710529	0.92773		1.335	1.23852
Santa Martha	5	0.154798	0.271919	0.362056	0.128357	0.360396							1.27753		1.335	1.7055
Santa Martha	4	0.138474	0.0694017	0.0853393	0.311153								0.604368		1.335	0.806832
Santa Martha	6	0.290874	0.764793	0.283181	0.825974	0.93175	0.245328						3.3419		1.335	4.46144
Santa Martha	5	0.157641	0.0322672	0.213346	0.125041	0.0660938							0.594389		1.335	0.793509
Santa Martha	5	0.106796	0.0971296	0.0458228	0.017359	0.169596							0.436703		1.335	0.582998
Santa Martha	5	0.20851	0.0503799	0.0670591	0.0736772	0.0278436							0.427469		1.335	0.570672
Santa Martha	4	0.708416	0.510588	0.0298735	0.182396								1.43127		1.335	1.91075
Eastpoint	5	0.0521867	0.0782279	0.0349146	0.456795	0.112507							0.734631		1.335	0.980732
Eastpoint	3	0.55265	1.65644	0.734702									2.94379		1.335	3.92996
Eastpoint	5	0.115143	0.0846454	0.263497	0.249857	0.129979							0.843122		1.335	1.12557
Eastpoint	4	0.00808969	0.0183806	0.0629534	0.341855								0.431279		1.335	0.575758
Eastpoint	5	0.0948975	0.149881	0.329303	0.516188	0.116478							1.20675		1.335	1.61101
Eastpoint	6	0.49285	0.256532	0.110345	0.170408	0.042593	0.183062						1.25579		1.335	1.67648
Eastpoint	4	0.243216	0.337993	0.465377	0.097968								1.14455		1.335	1.52798
Eastpoint	6	0.177854	0.067029	0.0486264	0.0355094	0.0346847	0.121745						0.485448		1.335	0.648073
Eastpoint	5	0.241096	0.123804	0.114726	0.0267683	0.02983							0.536224		1.335	0.71586
Eastpoint	6	1.03662	0.894328	0.0956314	0.0505108	0.314709	0.38151						2.77331		1.335	3.70236
Eastpoint	3	0.00766612	0.121576	0.0745002									0.203742		1.335	0.271995
Eastpoint	0												0		1.335	0
Eastpoint	5	0.795622	0.0581906	0.216311	0.0934287	0.121291							1.28484		1.335	1.71527
Eastpoint	7	0.296375	0.038622	0.0340622	0.698936	0.029202	0.0949749	0.283652					1.47582		1.335	1.97023
Eastpoint	3	0.111528	0.0107316	0.304384									0.426643		1.335	0.569568
Eastpoint	1	0.959089											0.959089		1.335	1.28038
East	3	0.360683	0.0686689	0.144779									0.574132		1.335	0.766466
East	2	0.593916	0.122449										0.716365		1.335	0.956347
East	3	0.252486	0.0965855	0.168288									0.51736		1.335	0.690676
East	5	0.555773	0.0536844	0.0956314	0.127286	0.430258							1.26263		1.335	1.68562
East	0												0		1.335	0
East	5	0.0344845	0.347099	0.13659	0.345718	0.572865							1.43676		1.335	1.91807
East	4	0.251254	0.107491	0.0662853	0.0639073								0.488937		1.335	0.652731
East	3	0.237719	0.0540245	0.111546									0.403289		1.335	0.538391
East	8	0.255174	0.20647	0.44167	0.661643	0.0302762	0.113375	0.0823095	0.053694				1.84461		1.335	2.46256
East	3	0.0175531	0.0690945	0.0431105									0.129758		1.335	0.173227
East	3	0.275507	0.185609	0.0958615									0.556977		1.335	0.743565
East	4	0.0639807	0.0875599	0.0249415	0.0276766								0.204159		1.335	0.272552
East	3	0.634359	0.0259007	0.0592889									0.719549		1.335	0.960598
East	5	0.142806	0.0245963	0.171246	0.0629407	0.120973							0.522562		1.335	0.697621
East	5	0.006594	1.27861	0.0933365	0.474426	0.0895663							1.94254		1.335	2.59329
East	1	0.120043											0.120043		1.335	0.160258
Jeremi	6	0.548425	0.625585	0.171321	0.275535	0.187492	1.26234						3.0707		1.335	4.09939
Jeremi	4	0.116129	0.059996	0.240425	0.67824								1.09479		1.335	1.46155
Jeremi	5	0.202785	0.0405442	0.312856	0.0392383	0.254768							0.850192		1.335	1.13501
Jeremi	6	0.282168	0.44939	0.964382	0.0340078	0.0202953	0.129148						1.87939		1.335	2.50899
Jeremi	6	0.740422	0.191724	0.433959	0.614915	0.102292	0.268502						2.35181		1.335	3.13967
Jeremi	4	0.0670591	0.366464	0.415836	0.0659894								0.915349		1.335	1.22199
Jeremi	7	0.297968	0.323999	0.999072	0.259122	0.233193	0.250658	1.92325					4.28726		1.335	5.7235
Jeremi	4	1.60841	0.51496	0.150814	0.338659								2.61285		1.335	3.48815
Jeremi	5	0.111424	0.104263	0.225963	0.255808	0.289618							0.987076		1.335	1.31775
Jeremi	6	0.17039	0.0542318	0.0826264	0.0600773	0.557821	0.238763						1.16391		1.335	1.55382
Jeremi	4	0.224485	0.168362	0.0564783	0.0346426								0.483968		1.335	0.646097
Jeremi	4	0.693091	0.205992	0.0533547	0.0490722								1.00151		1.335	1.33702
Jeremi	2	0.483544	1.03046										1.514		1.335	2.02119
Jeremi	0												0		1.335	0
Jeremi	4	0.331937	0.604236	0.57196	0.13188								1.64001		1.335	2.18942
Sea Aquarium	3	0.202352	0.241881	0.0572344									0.501468		1.335	0.66946
Sea Aquarium	0												0		1.335	0
Sea Aquarium	0												0		1.335	0
Sea Aquarium	3	0.290478	0.0528871	0.17028									0.513645		1.335	0.685716
Sea Aquarium	5	0.1735	0.115217	0.232463	0.347963	0.219183							1.08833		1.335	1.45292
Sea Aquarium	1	0.461447											0.461447		1.335	0.616031
Sea Aquarium	1	1.0048											1.0048		1.335	1.34141
Sea Aquarium	1	0.0177648											0.0177648		1.335	0.0237161
Sea Aquarium	4	1.34052	0.448914	0.392893	0.132185								2.31451		1.335	3.08987
Sea Aquarium	2	0.0713346	0.380409										0.451743		1.335	0.603077
Sea Aquarium	4	0.230613	0.337609	0.947826	0.316724								1.83277		1.335	2.44675
Sea Aquarium	3	0.251656	0.0569544	0.0405097									0.34912		1.335	0.466076
Sea Aquarium	1	0.0289221											0.0289221		1.335	0.038611
Sea Aquarium	3	0.031086	0.153296	0.0366763									0.221058		1.335	0.295112
Sea Aquarium	4	0.547777	0.0393892	0.307437	0.0896853								0.984288		1.335	1.31402
Sea Aquarium	1	0.0818041											0.0818041		1.335	0.109208

## Sheet: hidden cavity volumes
site	# cavities	volumes [m3]											total volume [m3]
Carmabi	2	0.00340167	0.00102573										0.0044274
Carmabi	2	0.002826	0.000179503										0.0030055
Carmabi	4	0.0051025	0.022608	0.0731934	0.00481467								0.105719
Carmabi	4	0.001256	0.000785	0.00098439	0.00504127								0.00806666
Carmabi	5	0.000942	0.0054636	0.0018683	0.0102866	0.000575667							0.0191362
Carmabi	5	0.00298928	0.0039564	0.00165792	0.00718432	0.0033912							0.0191791
Carmabi	1	0.00334933											0.00334933
Carmabi	1	0.0484942											0.0484942
Carmabi	4	0.003611	0.00464406	0.0170282	0.0126935								0.0379767
Carmabi	5	0.00497376	0.0440385	0.0040192	0.0111365	0.00120576							0.0653738
Carmabi	6	0.00299347	0.0158256	0.00528462	0.00520455	0.000628	0.00040035						0.0303366
Carmabi	5	0.00234872	0.0025748	0.003611	0.00415422	0.0041448							0.0168335
Carmabi	6	0.00529875	0.00130624	0.00203472	0.00140672	0.0011932	0.0115395						0.0227791
Carmabi	6	0.003768	0.000619627	0.00203472	0.00140672	0.0011932	0.0115395						0.0205618
Carmabi	3	0.00598693	0.0246176	0.00271453									0.0333191
Carmabi	4	0.045373	0.000915833	0.0114296	0.0007536								0.058472
Water factory	2	0.0004396	0.002355										0.0027946
Water factory	5	0.00163542	0.011775	0.000444833	0.00529875	0.00314							0.022294
Water factory	4	0.00166682	0.00177933	0.000628	0.003925								0.00799915
Water factory	3	0.0186372	0.000867425	0.01884									0.0383446
Water factory	3	0.003925	0.00202844	0.00300263									0.00895606
Water factory	4	0.00397733	0.000294375	0.0147187	0.00167467								0.0206651
Water factory	7	0.0032028	0.000314	0.00072534	0.0147957	6.54167e-05	0.00252221	0.00052752					0.022153
Water factory	3	0.0114296	0.0020881	0.0021352									0.0156529
Water factory	4	0.0019782	0.00785	0.008478	0.0041448								0.022451
Water factory	5	0.0727106	0.0055578	0.0158256	0.030144	0.0191697							0.143408
Water factory	2	0.00214305	0.0143184										0.0164614
Water factory	3	0.00032028	0.00017584	0.0074732									0.00796932
Water factory	4	0.000867425	0.00624546	0.019625	0.0026376								0.0293755
Water factory	4	0.00124553	0.0035168	0.0127275	0.0129525								0.0304423
Water factory	6	0.0281658	0.0086664	0.0154519	0.00676984	0.017898	0.0012717						0.0782237
Water factory	5	0.135983	0.009891	0.0230382	0.0098125	0.0093886							0.188113
Snake Bay	3	0.00075988	0.000402967	0.0128583									0.0140211
Snake Bay	7	0.002512	0.000380987	0.00926928	0.0403883	0.016956	0.0001256	0.00221056					0.0718427
Snake Bay	9	0.002669	0.0041448	0.00048356	0.00606648	0.0008007	0.000785	0.0032028	0.00600525	0.0899479			0.114106
Snake Bay	4	0.00876767	0.00334096	0.0004396	0.0019782								0.0145264
Snake Bay	9	0.003768	0.00149464	0.00174008	0.000256433	0.001884	0.00069237	0.0004239	0.000130833	0.0028888			0.0132791
Snake Bay	4	0.00314	0.00129263	0.0005024	0.016956								0.021891
Snake Bay	5	0.00281344	0.000322373	0.00284693	0.00820587	0.0035168							0.0177054
Snake Bay	1	0.0108801											0.0108801
Snake Bay	6	0.20925	0.0012246	0.0854865	0.00267057	0.0103306	0.002198						0.31116
Snake Bay	6	0.0751716	0.00457393	0.0841912	0.0023864	0.0066411	0.0235735						0.196538
Snake Bay	6	0.0013188	0.0007536	0.00284693	0.0245736	0.0035796	0.0035325						0.0366051
Snake Bay	7	0.00665157	0.0114453	0.0011304	0.000680333	0.001413	0.0042704	0.00391453					0.0295055
Snake Bay	3	0.003768	0.0193769	0.00250363									0.0256486
Snake Bay	2	0.015258	0.000576975										0.015835
Snake Bay	1	0.0137155											0.0137155
Snake Bay	1	0.16956											0.16956
Jan Thiel	7	0.00402705	0.0140002	0.02669	0.0065312	0.002826	0.00066725	0.00189813					0.0566398
Jan Thiel	3	0.0322373	0.014287	0.00633731									0.0528616
Jan Thiel	2	0.028888	0.0026533										0.0315413
Jan Thiel	3	0.00264937	0.004396	0.001099									0.00814437
Jan Thiel	3	0.00576504	0.0139887	0.00384336									0.0235971
Jan Thiel	3	0.024492	0.0561013	0.001256									0.0818493
Jan Thiel	4	0.00993025	0.0159355	0.0046629	0.00314								0.0336686
Jan Thiel	4	0.0337942	0.07379	0.00331584	0.0042861								0.115186
Jan Thiel	4	0.00418667	0.069237	0.000314	0.0011304								0.0748681
Jan Thiel	3	0.07065	0.00112098	0.00170816									0.0734791
Jan Thiel	5	0.00317925	0.0060288	0.00691271	0.0020724	0.000402967							0.0185961
Jan Thiel	3	0.00432535	0.0070336	0.002355									0.0137139
Jan Thiel	4	0.00711733	0.0080541	0.0034069	0.01256								0.0311383
Jan Thiel	2	0.0357253	0.0125898										0.0483152
Jan Thiel	6	0.000837333	0.0048356	0.000340167	0.0004396	0.0030615	0.01543						0.0249442
Jan Thiel	3	0.137375	0.0051025	0.00272133									0.145199
Kalki	6	0.0067824	0.00920805	0.00392107	0.0398466	0.000183167	0.0049455						0.0648868
Kalki	6	0.02282	0.0160611	0.0016485	0.040035	0.0014287	0.02041						0.102403
Kalki	5	0.0085722	0.00270459	0.0036738	0.0649038	0.00195727							0.0818117
Kalki	4	0.006123	0.00346656	0.00066725	0.00295945								0.0132163
Kalki	2	0.441633	0.0165321										0.458165
Kalki	2	0.00330642	0.00060445										0.00391087
Kalki	5	0.002669	0.0054165	0.00608375	0.00352308	0.012874							0.0305663
Kalki	9	0.0021352	0.0016485	0.0013345	0.00158884	0.00417071	0.0079442	0.0100009	0.00146533	0.015386			0.0456742
Kalki	4	0.0974447	0.210107	0.00134235	0.0171915								0.326085
Kalki	8	0.000648933	0.0090432	0.0437543	0.00342051	0.0002355	0.03297	0.00139416	0.030615				0.122082
Kalki	4	0.0127029	0.0010103	0.00168513	0.00095456								0.0163529
Kalki	4	0.22608	0.056991	0.19782	0.02826								0.509151
Kalki	5	0.0262844	8.792e-05	0.124344	0.00270825	0.0090746							0.162499
Kalki	1	0.0141143											0.0141143
Kalki	4	0.0023864	0.0001884	0.00547668	0.00152604								0.00957752
Kalki	3	0.00926928	0.0011304	0.00191017									0.0123098
Kokomo	7	0.0157691	0.00622767	0.0031086	0.0023864	0.016441	0.0128949	0.0016014					0.0584291
Kokomo	5	0.0174772	0.00223725	0.000942	0.0023864	0.0116635							0.0347064
Kokomo	6	0.0006594	0.0006594	0.0006908	0.00124344	0.0002983	0.00146952						0.00502086
Kokomo	6	0.0135051	0.00279774	0.00105975	0.0002826	0.0126594	0.00092316						0.0312278
Kokomo	4	0.0013188	0.0013188	0.00457184	0.0085722								0.0157816
Kokomo	7	0.0188902	0.0014287	0.00528462	0.00240733	0.00146952	0.0005495	0.00108016					0.0311101
Kokomo	4	0.00029359	0.0007536	0.00412125	0.00215875								0.00732719
Kokomo	4	0.00707756	0.0010048	0.0096712	0.0013188								0.0190724
Kokomo	3	0.00290136	0.003768	0.0018369									0.00850626
Kokomo	6	0.0120576	0.0322373	0.008478	0.0029359	0.00542592	0.0107388						0.0718736
Kokomo	6	0.0050868	0.0006908	0.00647625	0.00483246	0.0105975	0.000809597						0.0284934
Kokomo	4	0.013816	0.00420368	0.0936191	0.0122083								0.123847
Kokomo	7	0.0020724	0.153023	0.000412125	0.0065312	0.0040718	0.0074732	0.00426569					0.177849
Kokomo	5	0.0016956	0.006594	0.00385749	0.00699435	0.00200175							0.0211432
Kokomo	3	0.0024021	0.0130624	0.0139793									0.0294438
Kokomo	7	0.0422016	0.2826	0.0534428	0.00575955	0.00639513	0.00162233	0.0080541					0.400076
Porto Marie	6	0.0146952	0.0364523	0.009891	0.029359	0.00253555	0.011191						0.104124
Porto Marie	3	0.053694	0.0858696	0.00155325									0.141117
Porto Marie	6	0.00314	0.0037994	0.0035796	0.00128112	0.00210903	0.00664424						0.0205534
Porto Marie	3	0.0163201	0.0126866	0.00843613									0.0374429
Porto Marie	2	0.0550677	0.017427										0.0724947
Porto Marie	3	0.0521397	0.0300686	0.03297									0.115178
Porto Marie	1	0.00105504											0.00105504
Porto Marie	3	0.021352	0.000622767	0.00258527									0.02456
Porto Marie	4	0.0017584	0.0206612	0.0020096	0.0016328								0.026062
Porto Marie	3	0.00525008	0.0143255	0.00597856									0.0255541
Porto Marie	6	0.00139887	0.00176887	0.001099	0.00261562	0.0579895	0.0106823						0.0755542
Porto Marie	4	0.04553	0.00385749	0.015543	0.0274185								0.092349
Porto Marie	4	0.180864	0.00184632	0.00962515	0.0148585								0.207194
Porto Marie	4	0.00192168	0.00580272	0.0102089	0.00234715								0.0202805
Porto Marie	2	0.00089019	0.0105504										0.0114406
Porto Marie	4	0.0096712	0.0041762	0.00101108	0.00070336								0.0155618
Santa Martha	3	0.01141	0.00284693	5.4165e-05									0.0143111
Santa Martha	8	0.00013188	0.0006123	0.000942	0.000785	0.0012717	0.0002355	0.000937813	0.004239				0.00915519
Santa Martha	8	0.00459225	0.0012246	0.007065	0.00253555	0.000647625	0.000785	0.0024178	0.035325				0.0545928
Santa Martha	6	0.00276215	0.0017584	0.0015072	0.0199233	0.00471471	0.00168147						0.0323472
Santa Martha	4	0.00257166	0.0032656	0.00875589	0.003454								0.0180471
Santa Martha	8	0.0049455	0.00193424	0.00209333	0.002355	0.00105504	0.0026376	0.0018369	0.0043175				0.0211751
Santa Martha	8	0.00257166	0.0131252	0.00648933	0.00024178	0.00051025	0.000915833	0.00162495	0.0023079				0.0277869
Santa Martha	3	0.0346656	0.0284107	0.0046841									0.0677604
Santa Martha	11	0.0109429	0.00327816	0.002198	0.0005495	0.0034697	0.00036738	0.00016956	0.00025905	0.00980413	0.0008478	0.0021352	0.0340214
Santa Martha	5	0.00633024	0.0120811	0.0287373	0.003768	0.0191179							0.0700346
Santa Martha	4	0.0050868	0.0015386	0.00249107	0.0181335								0.02725
Santa Martha	6	0.0172938	0.0774795	0.0139887	0.0940064	0.072534	0.0108801						0.286182
Santa Martha	5	0.00668192	0.000644747	0.00704616	0.00445095	0.001099							0.0199228
Santa Martha	5	0.00303324	0.0027632	0.001256	0.000157	0.008792							0.0160014
Santa Martha	5	0.0091845	0.000953775	0.001884	0.0018055	0.00036267							0.0141904
Santa Martha	4	0.0608888	0.0387727	0.00045216	0.0070336								0.107147
Eastpoint	5	0.00118692	0.00193895	0.0005024	0.0279774	0.0030772							0.0346829
Eastpoint	3	0.0467441	0.185951	0.0743133									0.307008
Eastpoint	5	0.00346656	0.00173276	0.015185	0.0119516	0.00474768							0.0370837
Eastpoint	4	7.065e-05	0.00021352	0.00106132	0.0195936								0.0209391
Eastpoint	5	0.00246883	0.00600525	0.0158256	0.0331584	0.0052752							0.0627333
Eastpoint	6	0.0353909	0.019625	0.00375544	0.008007	0.000628	0.00797874						0.0753851
Eastpoint	4	0.0130114	0.0196878	0.0324849	0.00259992								0.067784
Eastpoint	6	0.008007	0.00138474	0.00101108	0.000646317	0.00074575	0.00433712						0.016132
Eastpoint	5	0.00942	0.00508287	0.00453338	0.0004239	0.0005495							0.0200097
Eastpoint	6	0.135774	0.111098	0.002826	0.0006594	0.0257731	0.0233145						0.299445
Eastpoint	3	6.908e-05	0.00398937	0.001727									0.00578545
Eastpoint	0												0
Eastpoint	5	0.0516028	0.00149673	0.010362	0.0029673	0.00431044							0.0707392
Eastpoint	7	0.020253	0.00053694	0.0008792	0.0516805	0.00039564	0.00233538	0.0134235					0.0895041
Eastpoint	3	0.00587808	8.478e-05	0.0158539									0.0218167
Eastpoint	1	0.08792											0.08792
East	3	0.0247537	0.00178038	0.00438501									0.0309191
East	2	0.0386597	0.003297										0.0419567
East	3	0.0162778	0.00313215	0.010563									0.0299729
East	5	0.0518728	0.0011304	0.002826	0.003611	0.0207711							0.0802113
East	0												0
East	5	0.00045216	0.0216268	0.0032185	0.0192325	0.02983							0.0743599
East	4	0.0133529	0.003297	0.00158256	0.00153075								0.0197632
East	3	0.012089	0.0010676	0.0036738									0.0168304
East	8	0.014389	0.0098439	0.027632	0.0546046	0.00030144	0.00244658	0.002355	0.00076302				0.112336
East	3	0.000261667	0.00211296	0.000628									0.00300262
East	3	0.0104771	0.0051653	0.00385173									0.0194942
East	4	0.00202844	0.00226865	0.0005652	0.00048984								0.00535213
East	3	0.0457184	0.0004239	0.0014287									0.047571
East	5	0.007536	0.00035325	0.0067824	0.00140122	0.00386848							0.0199414
East	5	3.14e-05	0.112757	0.00238326	0.0288888	0.00276948							0.14683
East	1	0.00381667											0.00381667
Jeremi	6	0.03611	0.0411654	0.00746064	0.012717	0.0067353	0.12246						0.226648
Jeremi	4	0.003768	0.00169037	0.01256	0.055264								0.0732824
Jeremi	5	0.0090432	0.00071435	0.015072	0.00102573	0.012717							0.0385723
Jeremi	6	0.013659	0.0230382	0.07536	0.0005966	0.0002512	0.00250023						0.115405
Jeremi	6	0.06594	0.0049926	0.016956	0.027475	0.0025434	0.0100009						0.127908
Jeremi	4	0.001884	0.0267716	0.0194994	0.00087135								0.0490264
Jeremi	7	0.0215875	0.017898	0.110685	0.0107388	0.0073476	0.0101108	0.215875					0.394243
Jeremi	4	0.172078	0.024178	0.0042861	0.0100088								0.210551
Jeremi	5	0.0046943	0.0033912	0.0105151	0.0115301	0.0157							0.0458307
Jeremi	6	0.00731934	0.000785	0.00118143	0.00231313	0.0246451	0.0121753						0.0484193
Jeremi	4	0.01256	0.00733975	0.00092316	0.00064056								0.0214635
Jeremi	4	0.06123	0.0105923	0.000942	0.00044745								0.0732117
Jeremi	2	0.03768	0.117227										0.154907
Jeremi	0												0
Jeremi	4	0.0174082	0.0326403	0.0334933	0.005024								0.0885658
Sea Aquarium	3	0.00844032	0.0124344	0.0018683									0.022743
Sea Aquarium	0												0
Sea Aquarium	0												0
Sea Aquarium	3	0.0144126	0.00111208	0.0074732									0.0229979
Sea Aquarium	5	0.00751716	0.00371828	0.0116572	0.0174851	0.0100009							0.0503787
Sea Aquarium	1	0.034854											0.034854
Sea Aquarium	1	0.08792											0.08792
Sea Aquarium	1	0.000261667											0.000261667
Sea Aquarium	4	0.136276	0.0325555	0.0259639	0.00435413								0.19915
Sea Aquarium	2	0.0016956	0.0192168										0.0209124
Sea Aquarium	4	0.00840735	0.0163374	0.0766788	0.0188478								0.120271
Sea Aquarium	3	0.0108518	0.00146533	0.000795467									0.0131126
Sea Aquarium	1	0.00057148											0.00057148
Sea Aquarium	3	0.0004239	0.0079128	0.0003925									0.0087292
Sea Aquarium	4	0.026376	0.0008792	0.0150343	0.00322164								0.0455112
Sea Aquarium	1	0.00199285											0.00199285
