# Supplementary material for: Implications of 2D versus 3D surveys to measure the abundance and composition of benthic coral reef communities
Source: Coral Reefs. 2021 Jun 16;40(4):1137–53. doi: 10.1007/s00338-021-02118-6 (PMC8550779; doi:10.1007/s00338-021-02118-6)
Supplement: Supplementary file 4 — Online resource 4 (XLSX 9 kb) [file 338_2021_2118_MOESM4_ESM.xlsx]

## Sheet: coral cryptic substrates
site	type	species	cryptic surface [% of live surface]		sheeting coral cryptic surface [% of live surface]	stalking coral cryptic surface [% of live surface]
carmabi	sheeting	Agaricia sp.	75.3152	mean	57.2993	230.906
carmabi	sheeting	Agaricia sp.	48.3914	SD	14.8562	111.486
carmabi	sheeting	Agaricia sp.	46.8992	SE	4.12036	26.2775
carmabi	sheeting	Agaricia sp.	41.5363	n	13	18
carmabi	sheeting	Agaricia sp.	48.0605
carmabi	sheeting	Agaricia sp.	82.0928
carmabi	sheeting	Agaricia sp.	42.6137
carmabi	sheeting	Agaricia sp.	44.0658
carmabi	sheeting	Agaricia sp.	55.1182
carmabi	sheeting	Agaricia sp.	55.1745
jeremi	sheeting	Agaricia sp.	66.2936
jeremi	sheeting	Agaricia sp.	83.8258
jeremi	sheeting	Agaricia sp.	55.5037
carmabi	stalking	Madracis mirabilis	273.1
carmabi	stalking	Madracis mirabilis	233.3
carmabi	stalking	Madracis mirabilis	252.3
carmabi	stalking	Madracis mirabilis	390.6
carmabi	stalking	Madracis mirabilis	269.2
carmabi	stalking	Madracis mirabilis	443.3
jeremi	stalking	Madracis mirabilis	477.4
jeremi	stalking	Madracis mirabilis	270.5
jeremi	stalking	Madracis mirabilis	252.4
carmabi	stalking	Eusmilia fastigiata	176.377
carmabi	stalking	Eusmilia fastigiata	116.824
carmabi	stalking	Eusmilia fastigiata	139.122
carmabi	stalking	Eusmilia fastigiata	158.737
carmabi	stalking	Eusmilia fastigiata	173.218
carmabi	stalking	Eusmilia fastigiata	138.41
carmabi	stalking	Eusmilia fastigiata	101.646
carmabi	stalking	Eusmilia fastigiata	169.309
carmabi	stalking	Eusmilia fastigiata	120.56
