# Supplementary material for: Implications of 2D versus 3D surveys to measure the abundance and composition of benthic coral reef communities
Source: Coral Reefs. 2021 Jun 16;40(4):1137–53. doi: 10.1007/s00338-021-02118-6 (PMC8550779; doi:10.1007/s00338-021-02118-6)
Supplement: Supplementary file 5 — Online resource 5 (XLSX 509 kb) [file 338_2021_2118_MOESM5_ESM.xlsx]

## Sheet: horizontal percent cover
site	area [m2]	Agelas clathrodes [%]	Agela conifera [%]	Agelas sventres [%]	Aiolochroia crassa [%]	Aplysina archeri [%]	Aplysina cauliformis [%]	Aplysina lacunosa [%]	Ectoplasya ferox [%]	Ircinia campana [%]	Ircinia strobilina [%]	Ircinia felix [%]	Xetospongia muta [%]	Callyspongia plicifera [%]	Callyspongia vaginalis [%]	Niphates erecta [%]	Biemma sp [%]	Desmapsamma anchorata [%]	Neofibularia nolitangere [%]	Other massive sponges [%]	Massive sponges [%]	High microbial abundance massive sponges [%]	Low microbial abundance massive sponges [%]	Gorgonians [%]	Massive coral [%]	Branching coral [%]	Encrusting coral [%]	Foliose coral [%]	Sheeting coral [%]	Stalking coral [%]	Solitary coral [%]	Scleractinian corals [%]	Plakortis [%]	Clathria [%]	Halisarca caerulea [%]	Monanchora arbuscula [%]	Phorbas amaranthus [%]	Scopalina ruetzleri [%]	Other encrusting sponges [%]	Encrusting sponges [%]	Siphonodictyon [%]	Cliona [%]	Other excavating sponges [%]	Excavating sponges [%]	Peyssonnelia [%]	Halimeda [%]	CCA [%]	Calcifying algae [%]	Macroalgae [%]
Carmabi	1	0	0	0	0	0	0	0	0	0	0	0	28.75	0	0	0	0	0	0	0	28.75	28.75	0	0	2.5	0	0	0	0	0	0	2.5	0	0	0	0	0	0	0	0	0	0	0	0	0	0	0	0	2.5
Carmabi	1	0	0	0	0	0	0	0	0	0	0	0	0	0	0	0	0	0	0	0	0	0	0	16.25	7.5	0	0	0	0	13.75	0	21.25	0	0	0	0	0	0	0	0	0	0	0	0	0	0	0	0	13.75
Carmabi	1	0	0	0	0	0	0	0	0	0	0	0	0	0	0	0	0	0	0	0	0	0	0	10	23.75	0	0	0	1.25	30	0	55	0	0	0	0	0	0	0	0	0	0	0	0	0	0	0	0	10
Carmabi	1	0	0	0	0	0	0	0	0	0	0	0	0	0	0	0	0	1.25	0	0	1.25	0	0	0	30	0	0	1.25	1.25	2.5	0	35	0	0	0	0	0	0	0	0	0	0	0	0	0	0	0	0	28.75
Carmabi	1	0	0	0	0	0	0	0	0	0	0	0	0	0	0	0	0	0	0	0	0	0	0	0	11.25	0	0	15	0	18.75	0	45	0	0	0	0	0	0	0	0	0	0	0	0	0	0	0	0	15
Carmabi	1	0	0	0	0	0	0	0	0	0	0	0	0	0	0	0	0	0	0	0	0	0	0	0	3.75	0	0	0	1.25	38.75	0	43.75	0	0	0	0	0	0	0	0	0	0	0	0	0	1.25	0	1.25	12.5
Carmabi	1	0	0	0	0	0	0	0	0	0	0	0	0	0	0	0	0	0	0	0	0	0	0	0	0	0	1.25	0	1.25	42.5	0	45	0	0	0	0	0	0	0	0	0	0	0	0	0	7.5	0	7.5	1.25
Carmabi	1	0	0	0	0	0	0	0	0	1.25	0	0	0	0	0	0	0	0	0	0	1.25	1.25	0	0	6.25	0	2.5	0	0	45	0	53.75	0	0	0	0	0	0	0	0	0	0	3.75	3.75	0	5	0	5	13.75
Carmabi	1	0	0	0	0	0	0	0	0	0	0	0	0	0	0	0	0	0	0	0	0	0	0	0	0	0	0	0	0	13.75	0	13.75	0	0	0	0	0	0	0	0	0	0	0	0	0	2.5	0	2.5	32.5
Carmabi	1	0	0	0	0	0	0	0	0	0	0	0	0	0	0	0	0	0	0	0	0	0	0	0	11.25	0	0	0	0	47.5	0	58.75	0	0	0	0	0	0	0	0	0	0	0	0	0	1.25	0	1.25	25
Carmabi	1	0	0	0	0	0	0	0	0	0	0	0	0	0	0	0	0	0	0	0	0	0	0	0	0	2.8169	0	0	0	42.2535	0	45.0704	0	0	0	0	0	0	0	0	0	0	0	0	0	1.40845	0	1.40845	39.4366
Carmabi	1	0	0	0	0	0	0	0	0	0	0	0	0	0	0	0	0	0	0	0	0	0	0	0	0	0	0	0	0	0	0	0	0	0	0	0	0	0	0	0	0	0	0	0	0	0	0	0	66.25
Carmabi	1	0	0	0	0	0	0	0	0	0	0	0	0	0	0	0	0	0	0	0	0	0	0	0	1.25	0	0	0	0	0	0	1.25	0	0	0	0	0	0	0	0	0	0	3.75	3.75	0	0	0	0	75
Carmabi	1	0	0	0	0	0	0	0	0	0	0	0	0	0	0	0	0	0	0	0	0	0	0	0	3.0303	1.51515	0	0	3.0303	0	0	7.57576	0	0	0	0	0	0	0	0	0	0	0	0	0	0	0	0	59.0909
Carmabi	1	0	0	0	0	0	0	0	0	0	0	0	0	0	0	0	0	0	0	0	0	0	0	0	8.10811	0	12.1622	0	0	0	0	20.2703	0	0	0	0	0	0	0	0	0	0	0	0	0	0	0	0	63.5135
Carmabi	1	0	0	0	0	0	0	0	0	0	0	0	0	0	0	0	0	0	0	0	0	0	0	0	1.33333	1.33333	0	1.33333	0	0	0	4	0	0	0	0	0	0	0	0	0	0	0	0	0	0	0	0	64
Water factory	1	0	0	0	0	0	0	0	0	0	0	0	0	0	0	0	0	0	13.75	0	13.75	0	0	2.5	10	0	0	0	0	0	0	10	0	0	0	0	0	0	0	0	0	0	0	0	0	0	0	0	1.25
Water factory	1	0	0	0	0	0	0	0	0	0	0	0	0	0	0	0	0	0	0	0	0	0	0	7.5	1.25	0	0	0	0	2.5	0	3.75	0	0	0	0	0	0	0	0	0	0	0	0	0	0	0	0	0
Water factory	1	0	0	0	0	0	0	0	0	0	0	0	0	0	0	0	0	0	0	0	0	0	0	15.7895	10.5263	0	0	0	1.31579	53.9474	0	65.7895	0	0	0	0	0	0	0	0	0	0	0	0	0	0	0	0	0
Water factory	1	0	0	0	0	0	0	0	0	0	0	0	0	0	0	0	0	0	0	0	0	0	0	3.75	0	0	0	0	0	87.5	0	87.5	0	0	0	0	0	0	0	0	0	0	0	0	0	0	0	0	0
Water factory	1	0	0	0	0	0	0	0	0	0	0	0	0	0	0	0	0	0	0	0	0	0	0	0	17.5	0	0	0	0	78.75	0	96.25	0	0	0	0	0	0	0	0	0	0	0	0	0	0	0	0	0
Water factory	1	2.5	0	0	0	0	0	0	0	0	0	0	0	0	0	0	0	0	0	0	2.5	2.5	0	2.5	6.25	0	1.25	0	1.25	0	0	8.75	0	0	0	0	0	0	0	0	0	0	0	0	0	0	0	0	0
Water factory	1	1.25	0	0	0	0	0	0	0	0	0	0	0	0	0	0	0	0	0	0	1.25	1.25	0	23.75	10	0	0	0	0	2.5	0	12.5	0	0	0	0	0	0	0	0	0	0	0	0	0	0	0	0	1.25
Water factory	1	0	0	0	0	0	0	0	0	0	0	0	0	1.25	0	0	0	0	0	0	1.25	0	1.25	7.5	18.75	0	2.5	0	0	5	0	26.25	0	0	0	0	0	0	0	0	0	0	2.5	2.5	0	0	0	0	1.25
Water factory	1	0	0	0	0	0	0	0	0	0	0	0	0	0	0	0	0	0	0	0	0	0	0	0	3.75	1.25	2.5	0	0	32.5	0	40	0	0	0	0	0	0	0	0	0	0	0	0	0	11.25	7.5	18.75	3.75
Water factory	1	0	0	0	0	0	0	0	0	0	0	0	0	0	0	0	0	0	0	0	0	0	0	0	48.75	0	0	0	0	13.75	0	62.5	0	0	0	0	0	0	0	0	0	0	0	0	0	5	0	5	3.75
Water factory	1	0	1.25	0	0	0	0	1.25	0	0	0	0	0	0	0	0	0	0	0	0	2.5	2.5	0	0	16.25	0	0	0	1.25	12.5	0	30	0	0	0	0	0	0	0	0	0	0	0	0	0	10	0	10	1.25
Water factory	1	0	0	0	0	0	0	0	0	0	0	0	0	0	0	0	0	0	0	0	0	0	0	0	1.25	0	0	0	0	16.25	0	17.5	0	0	0	0	0	0	0	0	0	0	0	0	0	1.25	0	1.25	7.5
Water factory	1	0	0	0	0	0	0	0	0	6.25	0	0	0	0	0	0	0	0	0	5	11.25	6.25	0	6.25	0	0	0	0	6.25	0	0	6.25	0	0	0	0	0	1.25	0	1.25	0	0	6.25	6.25	0	1.25	0	1.25	2.5
Water factory	1	0	0	0	0	0	0	0	0	0	0	0	0	0	0	0	0	0	0	2.5	2.5	0	0	23.75	18.75	0	0	0	2.5	0	0	21.25	0	0	0	0	0	0	0	0	0	0	0	0	0	0	0	0	0
Water factory	1	0	0	0	0	0	0	0	0	0	0	0	0	0	0	0	0	0	0	2.5	2.5	0	0	6.25	16.25	0	0	0	0	0	0	16.25	0	0	0	0	0	0	0	0	0	0	0	0	0	0	0	0	5
Water factory	1	0	0	0	0	0	0	0	0	0	0	0	0	0	0	0	0	0	0	1.25	1.25	0	0	8.75	7.5	0	0	0	0	2.5	0	10	0	0	0	0	0	0	0	0	0	0	0	0	0	0	0	0	1.25
Snake Bay	1	0	0	0	0	0	0	0	0	0	0	0	0	0	0	0	0	0	0	0	0	0	0	0	15	0	0	0	0	1.25	0	16.25	0	0	0	0	0	0	0	0	0	0	0	0	0	2.5	1.25	3.75	7.5
Snake Bay	1	0	0	0	0	0	0	0	0	0	0	0	0	0	0	0	0	0	0	0	0	0	0	0	15	0	0	0	1.25	5	0	21.25	0	0	0	0	0	0	0	0	0	0	0	0	0	5	2.5	7.5	11.25
Snake Bay	1	0	0	0	0	0	0	0	0	0	0	0	0	0	0	0	0	0	0	0	0	0	0	0	11.25	0	2.5	2.5	6.25	0	0	22.5	0	0	0	0	0	0	0	0	0	0	0	0	0	5	0	5	42.5
Snake Bay	1	0	0	0	0	0	0	0	0	0	0	0	0	0	0	0	0	0	0	0	0	0	0	8.75	0	0	1.25	0	2.5	53.75	0	57.5	0	0	0	0	0	0	0	0	0	0	0	0	0	0	0	0	5
Snake Bay	1	0	0	0	0	0	0	0	0	0	0	0	0	0	0	0	0	0	0	0	0	0	0	0	5	0	0	2.5	1.25	55	0	63.75	0	0	0	0	0	0	0	0	0	0	0	0	0	7.5	0	7.5	7.5
Snake Bay	1	0	0	0	0	0	0	0	0	0	0	0	0	0	0	0	0	0	0	0	0	0	0	0	56.25	0	0	0	0	0	0	56.25	0	0	0	0	0	0	0	0	0	0	2.5	2.5	0	0	0	0	0
Snake Bay	1	0	0	0	0	0	0	0	0	0	0	0	0	0	0	0	0	0	0	0	0	0	0	0	5	0	0	0	0	45	0	50	0	0	0	0	0	0	0	0	0	0	0	0	0	0	0	0	0
Snake Bay	1	0	2.5	0	0	0	0	0	0	0	0	0	0	0	0	0	0	0	0	0	2.5	2.5	0	0	3.75	0	0	0	0	25	0	28.75	0	0	0	0	0	0	0	0	0	0	0	0	0	0	0	0	12.5
Snake Bay	1	0	21.25	0	0	0	0	0	0	1.25	0	0	0	0	0	0	0	0	0	0	22.5	22.5	0	0	8.75	0	1.25	2.5	6.25	2.5	0	21.25	0	0	0	0	0	0	0	0	0	0	2.5	2.5	0	0	0	0	21.25
Snake Bay	1	0	0	0	0	0	0	0	0	0	0	0	0	0	0	0	0	0	0	0	0	0	0	0	15	0	0	1.25	16.25	8.75	0	41.25	0	0	0	0	0	0	0	0	0	0	0	0	0	12.5	0	12.5	8.75
Snake Bay	1	0	0	0	0	0	0	0	0	0	0	0	0	0	0	0	0	0	0	0	0	0	0	0	1.25	0	0	0	6.25	11.25	0	18.75	0	0	0	0	0	0	0	0	0	0	0	0	0	2.5	0	2.5	0
Snake Bay	1	0	0	0	0	0	0	0	0	0	0	16.25	0	0	0	0	0	0	0	0	16.25	16.25	0	0	20	0	0	1.25	3.75	22.5	0	47.5	0	0	0	0	0	0	0	0	0	0	0	0	0	0	0	0	0
Snake Bay	1	0	0	0	0	0	0	0	0	0	0	0	0	0	0	0	0	0	0	0	0	0	0	3.75	0	0	1.25	3.75	0	45	0	50	0	0	0	0	0	0	0	0	0	0	0	0	0	0	0	0	3.75
Snake Bay	1	0	7.5	0	0	0	0	0	0	0	0	0	0	0	0	0	0	0	0	0	7.5	7.5	0	3.75	3.75	0	1.25	0	0	0	0	5	0	0	0	0	0	0	0	0	0	0	0	0	0	0	0	0	1.25
Snake Bay	1	0	10	0	0	0	0	0	0	0	0	0	0	0	0	0	0	0	0	8.75	18.75	10	0	1.25	0	0	0	2.5	0	0	0	2.5	0	0	0	0	0	0	0	0	0	0	0	0	0	0	0	0	6.25
Snake Bay	1	0	10	0	0	0	0	0	0	0	0	0	0	0	0	0	0	0	0	0	10	10	0	1.25	0	0	0	0	0	0	0	0	0	0	0	0	0	0	0	0	0	0	0	0	0	0	0	0	13.75
Jan Thiel	1	0	0	0	0	0	0	0	0	0	0	0	0	0	0	0	0	0	0	0	0	0	0	3.94737	6.57895	0	0	13.1579	0	6.57895	0	26.3158	0	0	0	0	0	0	0	0	0	0	0	0	0	0	0	0	18.4211
Jan Thiel	1	0	0	0	0	0	0	0	0	0	0	0	0	0	0	0	0	0	0	0	0	0	0	2.5641	0	1.28205	0	0	0	24.359	0	25.641	0	0	0	0	0	0	0	0	0	0	0	0	0	5.12821	1.28205	6.41026	15.3846
Jan Thiel	1	0	0	0	0	0	0	0	0	0	0	0	0	0	0	0	0	0	0	0	0	0	0	2.63158	0	3.94737	1.31579	0	0	27.6316	0	32.8947	0	0	0	0	0	0	0	0	0	0	0	0	0	0	0	0	15.7895
Jan Thiel	1	0	0	0	0	0	0	0	0	0	0	0	0	0	0	0	0	0	0	0	0	0	0	2.5	1.25	0	0	0	0	1.25	0	2.5	0	0	0	0	0	0	0	0	0	0	0	0	0	0	0	0	11.25
Jan Thiel	1	0	0	0	0	0	0	0	0	0	0	0	0	0	0	0	0	0	0	0	0	0	0	15	1.25	0	1.25	0	0	0	0	2.5	0	0	0	0	0	0	0	0	0	0	0	0	0	0	0	0	20
Jan Thiel	1	0	0	0	0	0	0	0	0	0	0	0	0	0	0	0	0	0	0	0	0	0	0	10	1.25	0	2.5	0	0	0	0	3.75	0	0	0	0	0	0	0	0	0	0	0	0	0	0	0	0	36.25
Jan Thiel	1	0	0	0	0	0	0	0	0	0	0	0	0	0	0	0	0	0	0	0	0	0	0	0	0	3.84615	5.12821	0	0	8.97436	0	17.9487	0	0	0	0	0	0	0	0	0	0	0	0	0	2.5641	0	2.5641	5.12821
Jan Thiel	1	0	0	0	0	0	0	0	0	0	0	0	0	0	0	0	0	0	0	0	0	0	0	0	3.94737	0	0	0	0	27.6316	0	31.5789	0	0	0	0	0	0	0	0	0	0	0	0	0	3.94737	0	3.94737	36.8421
Jan Thiel	1	0	0	0	0	0	0	0	0	0	0	0	0	0	0	0	0	0	0	0	0	0	0	2.5	6.25	2.5	0	1.25	0	7.5	0	17.5	0	0	0	0	0	0	0	0	0	0	0	0	0	0	0	0	42.5
Jan Thiel	1	0	0	0	0	0	0	0	0	0	0	0	0	0	0	0	0	0	0	0	0	0	0	0	1.25	1.25	0	0	0	47.5	0	50	0	0	0	0	0	0	0	0	0	0	0	0	0	3.75	0	3.75	21.25
Jan Thiel	1	0	0	0	0	0	0	0	0	0	0	0	0	0	0	1.25	0	0	0	0	1.25	0	1.25	7.5	16.25	0	2.5	0	0	18.75	0	37.5	0	0	0	0	0	0	0	0	0	0	0	0	0	6.25	0	6.25	42.5
Jan Thiel	1	0	0	0	0	0	0	0	0	0	0	0	0	0	0	2.5	0	0	0	0	2.5	0	2.5	0	0	0	0	0	1.25	5	0	6.25	0	0	0	0	0	0	0	0	0	0	0	0	0	1.25	0	1.25	80
Jan Thiel	1	0	0	0	0	0	0	0	0	0	0	0	0	0	0	0	0	0	0	0	0	0	0	2.5	11.25	1.25	1.25	0	0	0	0	13.75	0	0	0	0	0	0	0	0	0	0	0	0	0	1.25	0	1.25	62.5
Jan Thiel	1	0	0	0	0	0	0	0	0	0	0	0	0	0	0	0	0	0	0	0	0	0	0	0	2.5	0	1.25	1.25	0	0	0	5	0	0	0	0	0	0	0	0	0	0	0	0	0	1.25	0	1.25	71.25
Jan Thiel	1	0	0	0	0	0	0	0	0	0	0	0	0	0	0	0	0	0	0	0	0	0	0	5	3.75	0	6.25	0	0	28.75	0	38.75	0	0	0	0	0	0	0	0	0	0	0	0	0	0	0	0	48.75
Jan Thiel	1	0	0	0	0	0	0	0	0	0	0	0	0	0	0	0	0	0	0	0	0	0	0	0	6.25	0	1.25	0	0	3.75	0	11.25	0	0	0	0	0	0	0	0	0	0	0	0	0	0	0	0	73.75
Kalki	1	0	0	0	0	0	0	0	0	0	0	0	0	0	0	0	0	0	0	0	0	0	0	0	0	0	0	37.5	0	0	0	37.5	0	0	0	0	0	0	0	0	0	0	0	0	0	0	0	0	32.5
Kalki	1	0	0	0	3.75	0	0	0	0	0	0	0	0	0	0	0	0	0	0	0	3.75	3.75	0	0	8.75	0	1.25	35	0	0	0	45	0	0	0	0	0	1.25	0	1.25	0	0	0	0	0	0	0	0	32.5
Kalki	1	0	0	0	0	0	0	0	0	0	0	0	0	0	0	0	0	0	0	0	0	0	0	0	15	0	3.75	10	0	0	0	28.75	0	0	0	0	0	0	0	0	0	0	0	0	0	0	0	0	42.5
Kalki	1	0	0	0	0	0	0	0	0	0	0	0	0	0	0	0	0	0	0	0	0	0	0	0	2.5	5	1.25	22.5	0	0	0	31.25	0	0	0	0	0	0	0	0	0	0	0	0	0	0	0	0	37.5
Kalki	1	0	0	0	0	0	0	0	0	0	0	0	0	0	0	0	0	0	0	0	0	0	0	0	0	0	0	12.5	0	3.75	0	16.25	0	0	0	0	0	0	0	0	0	0	0	0	0	0	0	0	33.75
Kalki	1	0	0	0	0	0	0	0	0	0	0	0	0	0	0	0	0	0	0	0	0	0	0	0	43.75	3.75	0	0	0	15	0	62.5	0	0	0	0	0	0	0	0	0	0	0	0	0	1.25	2.5	3.75	13.75
Kalki	1	0	0	0	0	0	0	6.25	0	0	0	0	0	0	0	0	0	0	0	0	6.25	6.25	0	0	1.25	0	0	0	0	0	0	1.25	0	0	0	0	0	0	0	0	0	0	0	0	0	0	1.25	1.25	56.25
Kalki	1	0	0	0	0	0	0	8.75	0	0	0	0	0	0	0	0	0	0	0	0	8.75	8.75	0	3.75	5	0	0	7.5	11.25	0	0	23.75	0	0	0	0	0	0	0	0	0	0	0	0	0	0	1.25	1.25	20
Kalki	1	0	0	0	0	0	0	0	0	0	0	0	0	0	0	0	0	0	0	0	0	0	0	0	13.75	0	1.25	28.75	11.25	2.5	0	57.5	0	0	0	0	0	0	0	0	0	0	0	0	0	0	7.5	7.5	21.25
Kalki	1	0	0	0	0	0	0	0	0	0	0	0	0	0	0	0	0	0	0	0	0	0	0	0	12.5	0	0	8.75	0	0	0	21.25	0	0	0	0	0	0	0	0	0	0	0	0	0	0	35	35	40
Kalki	1	0	0	0	0	0	0	0	0	0	0	0	0	0	0	0	0	0	0	0	0	0	0	0	1.25	0	0	18.75	1.25	22.5	0	43.75	0	0	0	0	0	0	0	0	0	0	0	0	0	0	0	0	30
Kalki	1	0	0	0	0	0	0	0	0	0	0	0	0	0	0	0	0	0	0	0	0	0	0	11.25	6.25	0	6.25	17.5	2.5	0	0	32.5	0	0	0	0	0	0	0	0	0	0	0	0	5	0	15	20	27.5
Kalki	1	0	0	0	0	0	0	0	0	0	0	0	0	0	0	0	0	0	0	0	0	0	0	1.25	5	0	2.5	2.5	5	0	0	15	0	0	0	0	0	0	0	0	0	0	0	0	0	0	28.75	28.75	28.75
Kalki	1	0	0	0	0	0	0	0	0	0	0	0	0	0	0	0	0	0	0	0	0	0	0	15	3.75	0	1.25	3.75	0	0	0	8.75	0	0	0	0	0	0	0	0	0	0	0	0	0	0	0	0	30
Kalki	1	0	0	0	0	0	0	0	0	0	0	0	0	0	0	0	0	0	0	0	0	0	0	0	35	2.5	0	11.25	1.25	3.75	0	53.75	0	0	0	0	0	1.25	0	1.25	0	0	0	0	0	0	2.5	2.5	20
Kalki	1	0	0	0	0	0	0	0	0	0	0	0	0	0	0	0	0	0	0	0	0	0	0	0	23.75	1.25	10	8.75	0	0	0	43.75	0	0	0	0	0	1.25	0	1.25	0	0	2.5	2.5	0	0	13.75	13.75	26.25
Kokomo	1	0	0	0	0	0	0	0	0	0	0	0	0	0	0	0	0	0	0	0	0	0	0	0	1.25	0	1.25	8.75	0	0	0	11.25	0	0	0	0	0	0	0	0	0	3.75	0	3.75	0	0	0	0	56.25
Kokomo	1	0	0	0	0	0	0	0	0	0	0	0	0	0	0	0	0	0	0	0	0	0	0	0	8.75	2.5	1.25	2.5	0	0	0	15	0	0	0	0	0	0	0	0	0	0	0	0	0	1.25	0	1.25	58.75
Kokomo	1	0	0	0	0	0	0	0	0	0	0	1.25	0	0	0	0	0	0	0	0	1.25	1.25	0	0	15	1.25	0	0	0	0	0	16.25	0	0	0	0	0	0	0	0	0	0	0	0	0	0	6.25	6.25	26.25
Kokomo	1	0	0	0	0	0	0	0	0	0	0	0	0	0	0	0	0	0	0	0	0	0	0	0	0	0	0	5	0	0	0	5	0	0	0	0	0	0	0	0	0	0	0	0	0	0	0	0	66.25
Kokomo	1	0	0	0	0	0	0	0	0	0	0	0	0	0	1.25	0	0	0	0	0	1.25	0	1.25	0	6.25	1.25	1.25	0	0	1.25	0	10	0	0	0	0	0	0	0	0	0	0	0	0	0	0	0	0	38.75
Kokomo	1	0	0	0	0	0	0	0	0	0	0	0	0	0	0	0	0	0	0	0	0	0	0	0	2.5	0	0	0	0	0	0	2.5	0	0	0	0	0	0	0	0	0	0	0	0	0	0	0	0	85
Kokomo	1	0	0	0	2.5	0	0	0	0	0	0	0	0	0	0	0	0	0	0	0	2.5	2.5	0	5	8.75	1.25	5	5	0	0	0	20	0	0	0	0	0	0	0	0	0	2.5	0	2.5	0	0	0	0	37.5
Kokomo	1	0	0	0	0	0	0	0	0	0	0	0	0	0	0	1.25	0	0	0	0	1.25	0	1.25	1.25	1.25	0	0	2.5	3.75	0	0	7.5	0	0	0	0	0	0	0	0	0	0	0	0	0	0	0	0	55
Kokomo	1	0	0	0	0	0	0	0	0	0	0	0	0	0	0	0	0	0	0	0	0	0	0	0	5	0	2.5	7.5	0	2.5	0	17.5	0	0	0	0	0	0	0	0	0	0	0	0	0	0	5	5	16.25
Kokomo	1	0	0	0	0	0	0	0	0	0	0	0	0	0	0	0	0	0	0	1.25	1.25	0	0	0	1.25	0	0	1.25	0	2.5	0	5	0	0	0	0	0	0	0	0	0	0	0	0	0	0	0	0	45
Kokomo	1	0	0	0	0	0	0	0	0	0	0	0	0	0	0	0	0	0	0	0	0	0	0	3.75	3.75	0	0	5	0	12.5	0	21.25	0	0	0	0	0	0	0	0	0	7.5	0	7.5	0	0	0	0	20
Kokomo	1	0	0	0	0	0	0	0	0	0	0	0	0	0	0	0	0	0	0	0	0	0	0	0	20	2.5	5	2.5	1.25	0	0	31.25	0	0	0	0	0	0	0	0	0	0	0	0	0	2.5	0	2.5	41.25
Kokomo	1	0	0	0	0	0	0	0	0	0	0	0	0	0	0	0	0	0	0	0	0	0	0	0	6.25	0	5	7.5	0	0	0	18.75	0	0	0	0	0	1.25	0	1.25	0	11.25	0	11.25	0	0	1.25	1.25	51.25
Kokomo	1	0	0	0	0	0	0	0	0	0	0	0	0	0	0	0	0	0	0	0	0	0	0	0	5	0	2.5	1.25	0	0	0	8.75	0	0	0	0	0	0	0	0	0	0	0	0	1.25	0	0	1.25	42.5
Kokomo	1	0	0	0	0	0	0	0	0	0	0	0	0	0	0	0	0	0	0	0	0	0	0	0	0	0	5	3.75	0	11.25	0	20	0	0	0	0	0	0	0	0	0	0	0	0	0	0	0	0	40
Kokomo	1	0	0	0	0	0	0	0	0	0	0	0	0	0	0	0	0	0	0	0	0	0	0	0	2.5	1.25	1.25	7.5	0	20	0	32.5	0	0	0	0	0	0	0	0	0	0	0	0	0	0	0	0	33.75
Porto Marie	1	0	0	0	0	0	0	0	0	0	0	0	0	0	0	1.25	0	0	0	0	1.25	0	1.25	6.25	13.75	1.25	6.25	5	3.75	1.25	0	31.25	0	0	0	0	0	0	0	0	0	0	0	0	0	0	0	0	35
Porto Marie	1	0	7.5	0	0	0	0	0	0	0	0	0	0	0	0	0	0	0	0	0	7.5	7.5	0	0	13.75	1.25	3.75	3.75	1.25	0	0	23.75	0	0	0	0	0	0	0	0	0	0	0	0	0	0	1.25	1.25	48.75
Porto Marie	1	0	11.25	0	0	0	0	0	0	0	0	0	0	0	0	0	0	0	0	0	11.25	11.25	0	0	6.25	0	3.75	5	6.25	2.5	0	23.75	0	0	0	0	0	0	0	0	0	0	0	0	0	0	0	0	47.5
Porto Marie	1	0	0	0	0	0	0	0	0	0	0	0	0	0	0	0	0	0	0	0	0	0	0	0	11.25	0	2.5	2.5	3.75	1.25	0	21.25	0	0	0	0	0	0	0	0	0	0	0	0	0	0	0	0	62.5
Porto Marie	1	0	0	0	0	0	0	0	0	0	0	0	0	0	0	0	0	0	0	0	0	0	0	0	17.5	2.5	2.5	7.5	0	1.25	0	31.25	0	0	0	0	0	0	0	0	0	0	0	0	0	0	1.25	1.25	28.75
Porto Marie	1	0	0	0	0	0	0	0	0	0	0	0	0	0	0	0	0	0	0	0	0	0	0	0	6.25	2.5	7.5	0	2.5	0	0	18.75	0	0	0	0	0	0	0	0	0	0	0	0	0	0	3.75	3.75	43.75
Porto Marie	1	0	0	0	0	0	0	0	0	0	0	0	0	0	0	0	0	0	0	0	0	0	0	0	13.75	1.25	5	0	2.5	0	0	22.5	0	0	0	0	0	0	0	0	0	3.75	0	3.75	0	0	0	0	31.25
Porto Marie	1	0	0	0	0	0	0	0	0	0	0	0	0	0	0	0	0	0	0	0	0	0	0	0	1.25	0	16.25	0	15	0	0	32.5	0	0	0	0	0	0	0	0	0	0	0	0	0	0	0	0	43.75
Porto Marie	1	0	0	0	0	0	3.75	0	0	0	0	0	0	0	0	2.5	0	0	0	0	6.25	3.75	2.5	0	21.25	0	1.25	0	1.25	2.5	0	26.25	0	0	0	0	0	0	0	0	0	0	0	0	0	0	0	0	45
Porto Marie	1	0	0	0	0	0	0	0	0	0	1.28205	0	0	0	0	0	0	0	0	0	1.28205	1.28205	0	0	3.84615	0	2.5641	25.641	0	0	0	32.0513	0	0	0	0	0	0	0	0	0	0	0	0	0	0	0	0	12.8205
Porto Marie	1	0	6.25	0	0	0	0	0	0	0	2.5	0	0	0	0	0	0	0	0	0	8.75	8.75	0	0	13.75	0	1.25	8.75	0	0	0	23.75	0	0	0	0	0	0	0	0	0	0	0	0	0	0	0	0	43.75
Porto Marie	1	0	3.75	0	0	0	0	0	0	0	0	0	0	0	0	0	0	0	0	0	3.75	3.75	0	0	6.25	0	2.5	6.25	0	1.25	0	16.25	0	0	0	0	0	0	0	0	0	0	0	0	0	0	0	0	35
Porto Marie	1	0	5	0	0	0	0	0	0	0	0	0	0	0	0	0	0	0	0	0	5	5	0	1.25	20	0	3.75	6.25	6.25	0	0	36.25	0	0	0	0	0	0	0	0	0	0	0	0	0	0	0	0	40
Porto Marie	1	0	0	0	0	0	0	0	0	0	0	0	0	0	0	0	0	0	0	0	0	0	0	0	0	6.25	2.5	5	0	0	0	13.75	0	0	0	0	0	0	0	0	0	0	0	0	0	0	0	0	56.25
Porto Marie	1	0	0	0	0	0	0	0	0	0	0	0	0	0	0	0	0	0	0	0	0	0	0	0	17.5	0	0	7.5	0	0	0	25	0	0	0	0	0	0	0	0	0	0	0	0	0	0	1.25	1.25	36.25
Porto Marie	1	0	0	0	0	0	0	0	0	0	0	0	0	0	0	0	0	0	0	1.25	1.25	0	0	0	7.5	6.25	0	10	0	0	0	23.75	0	0	0	0	0	0	0	0	0	0	0	0	0	0	0	0	32.5
Santa Marta	1	0	0	0	0	0	0	0	0	0	0	0	0	0	0	0	0	0	0	0	0	0	0	0	2.5	0	0	7.5	0	33.75	0	43.75	0	0	0	0	0	0	0	0	0	0	0	0	0	0	0	0	37.5
Santa Marta	1	0	0	0	0	0	0	0	0	0	0	0	0	0	0	0	0	0	0	0	0	0	0	0	8.75	0	2.5	2.5	3.75	1.25	0	18.75	0	0	0	0	0	0	0	0	0	0	0	0	0	0	0	0	42.5
Santa Marta	1	0	0	0	0	0	0	0	0	0	0	0	0	0	0	0	0	0	0	0	0	0	0	0	0	2.5	0	1.25	0	0	0	3.75	0	0	0	0	0	0	0	0	0	0	0	0	0	0	5	5	41.25
Santa Marta	1	0	0	0	0	0	0	0	0	0	0	0	0	0	0	0	0	0	0	0	0	0	0	6.25	3.75	1.25	1.25	0	0	0	0	6.25	0	0	0	0	0	0	0	0	0	0	0	0	0	0	0	0	68.75
Santa Marta	1	0	0	0	0	0	0	0	0	0	0	0	0	0	0	0	0	0	0	0	0	0	0	0	5	1.25	6.25	8.75	0	0	0	21.25	0	0	0	0	0	0	0	0	0	0	0	0	0	0	0	0	57.5
Santa Marta	1	0	0	0	0	0	0	13.75	0	0	0	0	0	0	0	0	0	0	0	0	13.75	13.75	0	0	5	0	0	16.25	0	1.25	0	22.5	0	0	0	0	0	0	0	0	0	0	0	0	0	0	0	0	26.25
Santa Marta	1	0	0	0	0	5	0	0	0	5	0	0	0	0	0	0	0	0	0	0	10	10	0	12.5	1.25	0	1.25	0	0	0	0	2.5	0	0	0	0	0	0	0	0	0	0	0	0	0	0	0	0	32.5
Santa Marta	1	0	0	0	0	0	0	0	0	0	0	0	0	0	0	0	0	0	0	0	0	0	0	2.5	16.25	0	0	11.25	0	0	0	27.5	0	0	0	0	0	0	0	0	0	0	0	0	1.25	0	0	1.25	7.5
Santa Marta	1	0	2.5	0	0	0	0	0	0	0	0	0	0	0	3.75	0	0	0	0	0	6.25	2.5	3.75	0	1.25	0	1.25	0	2.5	3.75	0	8.75	0	0	0	0	0	0	0	0	0	0	0	0	0	0	0	0	48.75
Santa Marta	1	0	0	0	0	0	0	0	0	0	0	0	0	0	0	0	0	0	0	0	0	0	0	0	11.3924	0	6.32911	0	5.06329	0	0	22.7848	0	0	0	0	0	0	0	0	0	0	0	0	0	0	0	0	48.1013
Santa Marta	1	0	0	0	0	0	0	0	0	0	0	0	0	0	0	0	0	0	0	0	0	0	0	0	11.25	0	2.5	2.5	2.5	1.25	0	20	0	0	0	0	0	0	0	0	0	0	0	0	0	0	0	0	70
Santa Marta	1	0	2.5	0	0	0	0	0	0	0	0	0	0	0	0	0	0	0	0	0	2.5	2.5	0	0	8.75	0	1.25	18.75	0	0	0	28.75	0	0	0	0	0	0	0	0	0	0	0	0	0	0	5	5	43.75
Santa Marta	1	0	0	0	0	0	0	0	0	0	0	0	0	0	0	0	0	0	0	0	0	0	0	0	1.25	0	0	0	0	0	0	1.25	0	0	0	0	0	0	0	0	0	0	0	0	0	0	0	0	48.75
Santa Marta	1	0	0	0	0	0	0	0	0	0	0	0	0	0	0	0	0	0	0	0	0	0	0	0	2.5	0	1.25	16.25	0	0	0	20	0	0	0	0	0	0	0	0	0	0	0	0	0	0	0	0	22.5
Santa Marta	1	0	0	0	0	0	0	0	0	0	0	0	0	0	0	0	0	0	0	0	0	0	0	1.25	10	0	7.5	0	0	0	0	17.5	0	0	0	0	0	0	0	0	0	0	0	0	0	0	0	0	22.5
Santa Marta	1	0	0	0	0	0	0	0	0	0	0	0	0	0	0	0	0	0	0	0	0	0	0	0	11.25	6.25	2.5	7.5	0	1.25	0	28.75	0	0	0	0	0	0	0	0	0	0	0	0	0	0	2.5	2.5	36.25
Eastpoint	1	0	0	0	0	0	0	0	0	0	0	0	0	0	0	0	0	0	0	0	0	0	0	6.66667	38.6667	6.66667	1.33333	0	0	4	0	50.6667	0	0	0	0	0	0	0	0	0	0	0	0	0	5.33333	2.66667	8	16
Eastpoint	1	0	0	0	0	0	0	0	0	0	0	0	0	0	0	0	0	0	0	0	0	0	0	2.5	22.5	0	1.25	1.25	0	36.25	0	61.25	0	0	0	0	0	0	0	0	0	0	0	0	0	1.25	0	1.25	13.75
Eastpoint	1	0	0	0	0	0	0	0	0	0	0	0	0	0	0	0	0	0	0	0	0	0	0	15	32.5	0	0	1.25	1.25	0	0	35	0	0	0	0	0	0	0	0	0	0	0	0	0	0	5	5	23.75
Eastpoint	1	0	0	0	0	0	0	0	0	0	0	0	0	0	0	0	0	0	0	0	0	0	0	2.5	0	0	1.25	20	0	63.75	0	85	0	0	0	0	0	0	0	0	0	0	0	0	0	6.25	0	6.25	3.75
Eastpoint	1	0	0	0	0	0	0	0	0	0	0	0	0	0	0	0	0	0	0	0	0	0	0	3.75	45	3.75	1.25	7.5	0	0	0	57.5	0	0	0	0	0	0	0	0	0	0	0	0	0	0	2.5	2.5	22.5
Eastpoint	1	0	0	0	0	0	0	0	0	0	0	0	0	0	0	0	0	0	0	0	0	0	0	0	36.25	6.25	0	7.5	0	3.75	0	53.75	0	0	0	0	0	0	0	0	0	0	0	0	0	0	0	0	33.75
Eastpoint	1	0	0	0	0	0	0	0	0	0	0	0	0	0	0	0	0	0	0	0	0	0	0	7.59494	34.1772	2.53165	0	1.26582	3.79747	0	0	41.7722	0	0	0	0	0	0	0	0	0	0	0	0	0	0	3.79747	3.79747	27.8481
Eastpoint	1	0	0	0	0	5	0	0	0	0	0	0	0	0	0	0	0	0	0	0	5	5	0	22.5	0	0	1.25	0	0	6.25	0	7.5	0	0	0	0	0	0	0	0	0	0	0	0	0	0	3.75	3.75	45
Eastpoint	1	0	0	0	0	0	0	0	0	0	0	0	0	0	0	0	0	0	0	0	0	0	0	6.25	31.25	0	1.25	5	8.75	5	0	51.25	0	0	0	0	0	0	0	0	0	0	0	0	0	1.25	8.75	10	16.25
Eastpoint	1	0	0	0	0	0	0	0	0	0	0	0	0	0	0	0	0	0	0	0	0	0	0	0	55	0	1.25	6.25	0	5	0	67.5	0	0	0	0	0	0	3.75	3.75	0	0	0	0	0	1.25	10	11.25	6.25
Eastpoint	1	0	1.25	0	0	0	0	0	0	0	0	0	0	0	0	0	0	0	0	0	1.25	1.25	0	5	12.5	0	7.5	0	0	0	0	20	0	0	0	0	0	0	0	0	0	0	0	0	0	0	2.5	2.5	60
Eastpoint	1	0	0	0	0	0	0	0	0	0	0	0	0	0	0	0	0	0	0	0	0	0	0	2.5	2.5	1.25	3.75	37.5	0	0	0	45	0	0	0	0	0	0	0	0	0	0	0	0	0	1.25	2.5	3.75	27.5
Eastpoint	1	0	0	0	0	0	0	0	0	0	0	0	0	0	0	0	0	0	0	0	0	0	0	0	28.75	5	1.25	7.5	0	11.25	0	53.75	0	0	0	0	0	0	0	0	0	0	0	0	0	0	0	0	35
Eastpoint	1	0	0	0	0	0	0	0	0	0	0	0	0	0	0	0	0	0	0	0	0	0	0	1.25	8.75	2.5	0	2.5	0	43.75	0	57.5	0	0	0	0	0	0	0	0	0	0	0	0	0	2.5	5	7.5	20
Eastpoint	1	0	0	0	0	0	0	0	0	0	0	0	0	0	0	0	0	0	0	0	0	0	0	10	26.25	6.25	1.25	1.25	0	6.25	0	41.25	0	0	0	0	0	0	0	0	0	0	0	0	0	1.25	1.25	2.5	35
Eastpoint	1	0	0	0	0	0	0	0	0	0	0	0	0	0	0	0	0	0	0	0	0	0	0	0	30.3797	3.79747	1.26582	3.79747	2.53165	0	0	41.7722	0	0	0	0	0	0	0	0	0	0	0	0	0	2.53165	2.53165	5.06329	44.3038
East	1	0	0	0	0	0	0	0	0	0	0	0	0	0	0	0	0	0	0	0	0	0	0	2.5	53.75	0	1.25	0	0	16.25	0	71.25	0	0	0	0	0	0	0	0	0	0	0	0	0	0	2.5	2.5	8.75
East	1	0	0	0	0	0	0	0	0	0	0	0	0	0	0	0	0	0	0	0	0	0	0	1.26582	1.26582	0	3.79747	6.32911	0	34.1772	0	45.5696	0	0	0	0	0	0	0	0	0	0	0	0	0	0	0	0	35.443
East	1	0	0	0	0	0	0	0	0	0	0	0	0	0	0	0	0	0	0	0	0	0	0	8.75	17.5	0	3.75	3.75	1.25	1.25	0	27.5	0	0	0	0	0	0	0	0	0	0	0	0	0	0	0	0	48.75
East	1	0	0	0	0	0	0	0	0	0	0	0	0	0	0	0	0	0	0	0	0	0	0	6.25	20	0	2.5	0	6.25	6.25	0	35	0	0	0	0	0	0	0	0	0	0	0	0	0	0	3.75	3.75	38.75
East	1	0	0	0	0	0	0	0	0	0	0	0	0	0	0	0	0	0	0	0	0	0	0	0	1.25	2.5	0	10	0	46.25	0	60	0	0	0	0	0	0	0	0	0	0	0	0	0	0	1.25	1.25	22.5
East	1	0	0	0	0	0	0	0	0	0	0	0	0	0	0	0	0	0	0	0	0	0	0	0	16.6667	1.28205	0	19.2308	0	0	0	37.1795	0	0	0	0	0	0	0	0	0	0	3.84615	3.84615	0	0	1.28205	1.28205	47.4359
East	1	0	0	0	0	0	0	0	0	0	0	0	0	0	0	0	0	0	0	0	0	0	0	2.5	2.5	2.5	1.25	6.25	7.5	46.25	0	66.25	0	0	0	0	0	0	0	0	0	0	0	0	0	0	1.25	1.25	11.25
East	1	0	0	0	0	0	0	0	0	0	0	0	0	0	0	0	0	0	0	0	0	0	0	3.75	38.75	0	0	0	10	3.75	0	52.5	0	0	0	0	0	0	0	0	0	0	0	0	0	0	5	5	18.75
East	1	0	0	0	0	0	0	0	0	0	0	0	0	0	0	0	0	0	0	0	0	0	0	15.5844	10.3896	0	0	0	1.2987	0	0	11.6883	0	0	0	0	0	0	0	0	0	0	0	0	1.2987	0	1.2987	2.5974	54.5455
East	1	0	0	0	0	0	0	0	0	0	0	0	0	0	0	0	0	0	0	0	0	0	0	5	13.75	0	0	0	3.75	45	0	62.5	0	0	0	0	0	0	0	0	0	0	0	0	1.25	0	3.75	5	15
East	1	0	0	0	0	0	0	0	0	0	0	0	0	0	0	0	0	0	0	0	0	0	0	3.75	17.5	3.75	1.25	7.5	1.25	12.5	0	43.75	0	0	0	0	0	0	0	0	0	0	0	0	6.25	0	2.5	8.75	5
East	1	0	0	0	0	0	0	0	0	0	0	0	0	0	0	0	0	0	0	0	0	0	0	15.1899	15.1899	0	5.06329	7.59494	0	0	0	27.8481	0	0	0	0	0	0	0	0	0	0	0	0	0	0	3.79747	3.79747	27.8481
East	1	0	0	0	0	0	0	0	0	3.75	0	0	0	2.5	0	0	0	0	0	0	6.25	3.75	2.5	12.5	35	2.5	2.5	0	2.5	8.75	0	51.25	0	0	0	0	0	0	0	0	0	0	0	0	0	0	3.75	3.75	23.75
East	1	0	0	0	0	0	0	0	0	0	0	0	0	0	0	0	0	0	0	0	0	0	0	0	16.25	1.25	6.25	0	0	7.5	0	31.25	0	0	0	0	0	0	0	0	0	0	0	0	1.25	0	3.75	5	30
East	1	0	0	0	0	0	0	0	0	0	0	0	0	0	0	0	0	0	0	0	0	0	0	14.1026	30.7692	0	1.28205	1.28205	3.84615	1.28205	0	38.4615	0	0	0	0	0	0	0	0	0	0	0	0	1.28205	1.28205	1.28205	3.84615	30.7692
East	1	0	0	0	0	0	0	0	0	0	0	0	0	0	0	0	0	0	0	0	0	0	0	7.5	12.5	0	0	13.75	1.25	37.5	0	65	0	0	0	0	0	0	0	0	0	0	0	0	0	0	1.25	1.25	10
Jeremi	1	0	0	0	0	0	0	0	0	0	2.5	0	0	0	0	0	0	0	0	0	2.5	2.5	0	1.25	7.5	2.5	0	0	3.75	0	0	13.75	0	0	0	0	0	0	0	0	0	0	0	0	0	0	2.5	2.5	58.75
Jeremi	1	0	0	0	0	0	0	0	0	0	0	0	0	0	0	0	0	0	0	0	0	0	0	6.25	1.25	2.5	2.5	0	2.5	0	0	8.75	0	0	0	0	0	0	0	0	0	0	0	0	0	0	5	5	45
Jeremi	1	0	0	0	0	0	0	0	0	0	0	0	0	0	0	0	0	0	0	0	0	0	0	0	28.75	1.25	1.25	1.25	0	7.5	0	40	0	0	0	0	0	0	0	0	0	0	0	0	3.75	0	0	3.75	35
Jeremi	1	0	0	0	0	0	0	0	0	0	0	0	0	0	0	0	0	0	0	0	0	0	0	0	1.25	0	5	7.5	0	0	0	13.75	0	0	0	0	0	1.25	0	1.25	0	0	0	0	3.75	0	3.75	7.5	61.25
Jeremi	1	0	0	0	0	0	0	0	0	0	0	0	0	0	0	0	0	0	0	0	0	0	0	0	0	1.35135	5.40541	0	0	0	0	6.75676	0	0	0	0	0	0	0	0	0	0	0	0	0	0	6.75676	6.75676	64.8649
Jeremi	1	0	0	0	0	0	0	0	0	0	0	0	0	0	0	0	0	0	0	0	0	0	0	0	30	0	5	0	0	0	0	35	0	0	0	0	0	0	0	0	0	0	0	0	3.75	0	6.25	10	46.25
Jeremi	1	0	0	0	0	0	0	0	0	0	0	0	0	0	0	0	0	0	0	0	0	0	0	0	6.25	2.5	1.25	3.75	0	0	0	13.75	0	0	0	0	0	0	0	0	0	0	0	0	2.5	0	5	7.5	70
Jeremi	1	0	0	0	0	0	0	0	0	0	0	0	0	0	0	0	0	0	0	0	0	0	0	2.53165	53.1646	0	2.53165	5.06329	0	0	0	60.7595	0	0	0	0	0	0	0	0	0	0	0	0	0	0	3.79747	3.79747	11.3924
Jeremi	1	0	0	0	0	0	0	0	0	0	0	0	0	0	0	0	0	0	0	0	0	0	0	11.6883	22.0779	3.8961	9.09091	2.5974	5.19481	0	0	42.8571	0	0	0	0	0	0	0	0	0	0	0	0	0	0	0	0	28.5714
Jeremi	1	0	0	0	0	0	0	0	0	0	0	0	0	0	0	0	0	0	0	0	0	0	0	0	36.3636	0	1.2987	2.5974	1.2987	0	0	41.5584	0	0	0	0	0	0	0	0	0	0	0	0	1.2987	0	0	1.2987	50.6494
Jeremi	1	0	0	0	0	0	0	0	0	0	0	0	0	0	0	0	0	0	0	0	0	0	0	1.25	8.75	1.25	0	8.75	2.5	0	0	21.25	0	0	0	0	0	0	0	0	0	0	0	0	0	0	0	0	73.75
Jeremi	1	0	0	0	0	2.5	0	0	0	0	0	0	0	0	0	0	0	0	0	0	2.5	2.5	0	3.75	0	5	0	1.25	0	6.25	0	12.5	0	0	0	0	0	0	0	0	0	0	0	0	1.25	0	3.75	5	56.25
Jeremi	1	0	0	0	0	0	0	0	0	0	0	0	0	0	0	0	0	0	0	0	0	0	0	0	29.8701	0	5.19481	1.2987	0	0	0	36.3636	0	0	0	0	0	0	0	0	0	0	0	0	3.8961	0	5.19481	9.09091	42.8571
Jeremi	1	0	0	0	1.28205	0	0	0	0	0	0	0	0	0	0	0	0	0	0	0	1.28205	1.28205	0	0	19.2308	0	1.28205	0	0	0	0	20.5128	0	0	0	0	0	0	0	0	0	0	0	0	0	0	2.5641	2.5641	64.1026
Jeremi	1	0	0	0	0	0	0	0	0	0	0	0	0	0	0	0	0	0	0	0	0	0	0	1.2987	14.2857	0	1.2987	3.8961	0	0	0	19.4805	0	0	0	0	0	0	0	0	0	0	0	0	1.2987	0	5.19481	6.49351	45.4545
Sea Aquarium	1	0	0	0	0	0	0	0	0	0	0	0	0	0	0	0	0	0	0	0	0	0	0	2.5	32.5	1.25	10	5	0	5	0	53.75	0	0	0	0	0	0	0	0	0	0	0	0	0	0	0	0	25
Sea Aquarium	1	0	0	0	0	0	0	0	0	0	0	0	0	0	0	0	0	0	0	0	0	0	0	2.5	28.75	2.5	10	8.75	0	2.5	0	52.5	0	0	0	0	0	0	0	0	0	0	0	0	0	0	2.5	2.5	8.75
Sea Aquarium	1	0	0	0	0	0	0	0	0	0	0	1.25	0	0	0	0	0	0	0	0	1.25	1.25	0	0	10	5	5	1.25	0	0	0	21.25	0	0	0	0	0	0	0	0	0	0	0	0	1.25	1.25	7.5	10	20
Sea Aquarium	1	0	0	0	0	0	0	0	0	0	1.25	0	0	0	0	0	0	0	0	0	1.25	1.25	0	8.75	28.75	0	0	1.25	0	1.25	0	31.25	0	0	0	0	0	0	0	0	0	0	0	0	1.25	1.25	0	2.5	41.25
Sea Aquarium	1	0	0	0	0	0	0	0	0	0	0	0	0	0	0	0	0	0	0	0	0	0	0	0	38.75	10	0	16.25	0	21.25	0	86.25	0	0	0	0	0	0	0	0	0	0	0	0	3.75	0	1.25	5	0
Sea Aquarium	1	0	0	0	0	0	0	0	0	0	0	0	0	0	0	0	0	0	0	0	0	0	0	0	10	5	1.25	0	1.25	70	0	87.5	0	0	0	0	0	0	0	0	0	0	0	0	0	0	0	0	1.25
Sea Aquarium	1	0	0	0	0	0	0	0	0	0	0	0	0	0	0	0	0	0	0	0	0	0	0	5.06329	34.1772	6.32911	5.06329	1.26582	1.26582	0	0	48.1013	0	0	0	0	0	1.26582	0	1.26582	0	0	0	0	1.26582	2.53165	3.79747	7.59494	16.4557
Sea Aquarium	1	0	0	0	0	0	0	0	0	0	0	0	0	0	0	0	0	0	0	0	0	0	0	0	39.7436	11.5385	5.12821	6.41026	0	11.5385	0	74.359	0	0	0	0	0	0	0	0	0	0	0	0	1.28205	0	0	1.28205	7.69231
Sea Aquarium	1	0	0	0	0	0	0	0	0	2.5	0	0	0	0	0	0	0	0	0	0	2.5	2.5	0	0	23.75	13.75	1.25	8.75	0	13.75	0	61.25	0	0	0	0	0	0	0	0	0	0	0	0	0	2.5	1.25	3.75	1.25
Sea Aquarium	1	0	0	0	0	0	0	0	0	0	0	0	0	0	0	0	0	0	0	0	0	0	0	1.26582	5.06329	0	2.53165	6.32911	0	68.3544	0	82.2785	0	0	0	0	0	0	0	0	0	0	0	0	0	1.26582	3.79747	5.06329	1.26582
Sea Aquarium	1	0	0	0	0	0	0	0	0	0	0	0	0	0	0	0	0	0	0	0	0	0	0	0	30.7692	16.6667	2.5641	16.6667	7.69231	5.12821	0	79.4872	0	0	0	0	0	0	0	0	0	0	2.5641	2.5641	0	1.28205	0	1.28205	1.28205
Sea Aquarium	1	0	0	0	0	0	0	0	0	0	0	0	0	0	0	0	0	0	0	0	3.75	0	3.75	0	21.25	5	0	0	0	48.75	0	75	0	0	0	0	0	0	0	0	0	0	0	0	1.25	1.25	2.5	5	7.5
Sea Aquarium	1	0	0	0	0	0	0	0	0	0	0	0	0	0	0	0	0	0	0	0	0	0	0	0	8.75	1.25	1.25	1.25	1.25	51.25	0	65	0	0	0	0	0	0	0	0	0	0	0	0	1.25	31.25	0	32.5	1.25
Sea Aquarium	1	0	0	0	0	0	0	0	0	0	0	0	0	0	0	0	0	0	0	0	0	0	0	5	5	3.75	1.25	0	3.75	50	0	63.75	0	0	0	0	0	0	0	0	0	0	0	0	0	6.25	0	6.25	1.25
Sea Aquarium	1	0	0	0	0	0	0	0	0	0	0	0	0	0	0	0	0	0	0	0	0	0	0	0	10	1.25	0	3.75	1.25	56.25	0	72.5	0	0	0	0	0	0	0	0	0	0	0	0	0	1.25	7.5	8.75	3.75
Sea Aquarium	1	0	6.66667	0	0	0	0	0	0	0	0	0	0	0	0	0	0	0	0	0	6.66667	6.66667	0	0	13.3333	0	0	4	0	45.3333	0	62.6667	0	0	0	0	0	0	0	0	0	0	0	0	1.33333	10.6667	1.33333	13.3333	1.33333
[truncated: 12 more columns]

## Sheet: horizontal site summaries
means
site	area [m2]	Agelas clathrodes [%]	Agela conifera [%]	Agelas sventres [%]	Aiolochroia crassa [%]	Aplysina archeri [%]	Aplysina cauliformis [%]	Aplysina lacunosa [%]	Ectyoplasia ferox [%]	Ircinia campana [%]	Ircinia strobilina [%]	Ircinia felix [%]	Xetospongia muta [%]	Callyspongia plicifera [%]	Callyspongia vaginalis [%]	Niphates erecta [%]	Biemma sp [%]	Desmapsamma anchorata [%]	Neofibularia nolitangere [%]	Other massive sponges [%]	Massive sponges [%]	High microbial abundance massive sponges [%]	Low microbial abundance massive sponges [%]	Gorgonians [%]	Massive coral [%]	Branching coral [%]	Encrusting coral [%]	Foliose coral [%]	Sheeting coral [%]	Stalking coral [%]	Solitary coral [%]	Scleractinian corals [%]	Plakortis [%]	Clathria [%]	Halisarca caerulea [%]	Monanchora arbuscula [%]	Phorbas amaranthus [%]	Scopalina ruetzleri [%]	Other encrusting sponges [%]	Encrusting sponges [%]	Siphonodictyon [%]	Cliona [%]	Other excavating sponges [%]	Excavating sponges [%]	Peyssonnelia [%]	Halimeda [%]	CCA [%]	Calcifying algae [%]	Macroalgae [%]
Kalki	16	0	0	0	0.234375	0	0	0.9375	0	0	0	0	0	0	0	0	0	0	0	0	1.17188	1.17188	0	1.95312	11.0938	0.78125	1.71875	14.0625	2.03125	2.96875	0	32.6562	0	0	0	0	0	0.234375	0	0.234375	0	0	0.15625	0.15625	0.3125	0.078125	6.71875	7.10938	30.7812
Jeremi	15	0	0	0	0.0854701	0.166667	0	0	0	0	0.166667	0	0	0	0	0	0	0	0	0	0.418803	0.418803	0	1.86791	17.2495	1.34983	2.74015	2.53019	1.01623	0.916667	0	25.8026	0	0	0	0	0	0.0833333	0	0.0833333	0	0	0	0	1.4329	0	3.3172	4.7501	50.2762
Santa Martha	16	0	0.3125	0	0	0.3125	0	0.859375	0	0.3125	0	0	0	0	0.234375	0	0	0	0	0	2.03125	1.79688	0.234375	1.40625	6.2589	0.703125	2.11432	5.78125	0.863331	2.65625	0	18.3772	0	0	0	0	0	0	0	0	0	0	0	0	0.078125	0	0.78125	0.859375	40.897
Porto Marie	16	0	2.10938	0	0	0	0.234375	0	0	0	0.236378	0	0	0	0	0.234375	0	0	0	0.078125	2.89263	2.58013	0.234375	0.46875	10.8654	1.32812	3.83213	5.82131	2.65625	0.625	0	25.1282	0	0	0	0	0	0	0	0	0	0.234375	0	0.234375	0	0	0.46875	0.46875	40.1763
Kokomo	16	0	0	0	0.15625	0	0	0	0	0	0	0.078125	0	0	0.078125	0.078125	0	0	0	0.078125	0.46875	0.234375	0.15625	0.625	5.46875	0.625	1.875	3.75	0.3125	3.125	0	15.1562	0	0	0	0	0	0.078125	0	0.078125	0	1.5625	0	1.5625	0.078125	0.234375	0.78125	1.09375	44.6094
Snake Bay	16	0	3.20312	0	0	0	0	0	0	0.078125	0	1.01562	0	0	0	0	0	0	0	0.546875	4.84375	4.29688	0	1.17188	10	0	0.46875	1.01562	2.73438	17.1875	0	31.4062	0	0	0	0	0	0	0	0	0	0	0.3125	0.3125	0	2.1875	0.234375	2.42188	8.82812
Carmabi	16	0	0	0	0	0	0	0	0	0.078125	0	0	1.79687	0	0	0	0	0.078125	0	0	1.95312	1.875	0	1.64062	6.87323	0.354087	0.99451	1.09896	0.501894	18.4221	0	28.2448	0	0	0	0	0	0	0	0	0	0	0.46875	0.46875	0	1.18178	0	1.18178	32.6432
Water factory	16	0.234375	0.078125	0	0	0	0	0.078125	0	0.390625	0	0	0	0.078125	0	0	0	0	0.859375	0.703125	2.42188	0.78125	0.078125	6.76809	11.6735	0.078125	0.390625	0	0.785362	19.2311	0	32.1587	0	0	0	0	0	0.078125	0	0.078125	0	0	0.546875	0.546875	0	1.79688	0.46875	2.26562	1.79688
Sea Aquarium	16	0	0.416667	0	0	0	0	0	0	0.15625	0.078125	0.078125	0	0	0	0	0	0	0	0	0.963542	0.729167	0.234375	1.56744	21.2867	5.20527	2.83045	5.05762	1.02863	28.1472	0	63.5558	0	0	0	0	0	0.0791139	0	0.0791139	0	0	0.160256	0.160256	0.78945	3.79664	1.96427	6.55035	8.70495
Jan Thiel	16	0	0	0	0	0	0	0	0	0	0	0	0	0	0	0.234375	0	0	0	0	0.234375	0	0.234375	3.38394	3.86102	0.879723	1.41837	0.978618	0.078125	12.9797	0	20.1956	0	0	0	0	0	0	0	0	0	0	0	0	0	1.58685	0.0801282	1.66698	37.5978
East	16	0	0	0	0	0	0	0	0	0.234375	0	0	0	0.15625	0	0	0	0	0	0	0.390625	0.234375	0.15625	6.16517	18.9395	0.861378	1.8058	4.73043	2.43093	16.6693	0	45.4373	0	0	0	0	0	0	0	0	0	0	0.240385	0.240385	0.708172	0.0801282	2.27564	3.06394	26.7839
Eastpoint	16	0	0.078125	0	0	0.3125	0	0	0	0	0	0	0	0	0	0	0	0	0	0	0.390625	0.390625	0	5.34448	25.2796	2.37474	1.49057	6.41021	1.02057	11.5781	0	48.1538	0	0	0	0	0	0	0.234375	0.234375	0	0	0	0	0	1.42906	3.14036	4.56942	26.9157
Curacao	191	0.0197368	0.519197	0	0.0394348	0.0657895	0.0196335	0.157895	0	0.105263	0.0394348	0.0986842	0.150524	0.0197368	0.026178	0.0460526	0	0.00657895	0.0719895	0.118421	1.52084	1.18455	0.111257	2.71545	12.3788	1.21737	1.80173	4.2803	1.28971	11.0835	0	32.0626	0	0	0	0	0	0.0461359	0.0196335	0.0658728	0	0.151316	0.157907	0.310054	0.277254	1.03634	1.67735	2.99095	29.057
SDs
site	area [m2]	Agelas clathrodes [%]	Agela conifera [%]	Agelas sventres [%]	Aiolochroia crassa [%]	Aplysina archeri [%]	Aplysina cauliformis [%]	Aplysina lacunosa [%]	Ectyoplasia ferox [%]	Ircinia campana [%]	Ircinia strobilina [%]	Ircinia felix [%]	Xetospongia muta [%]	Callyspongia plicifera [%]	Callyspongia vaginalis [%]	Niphates erecta [%]	Biemma sp [%]	Desmapsamma anchorata [%]	Neofibularia nolitangere [%]	Other massive sponges [%]	Massive sponges [%]	High microbial abundance massive sponges [%]	Low microbial abundance massive sponges [%]	Gorgonians [%]	Massive coral [%]	Branching coral [%]	Encrusting coral [%]	Foliose coral [%]	Sheeting coral [%]	Stalking coral [%]	Solitary coral [%]	Scleractinian corals [%]	Plakortis [%]	Clathria [%]	Halisarca caerulea [%]	Monanchora arbuscula [%]	Phorbas amaranthus [%]	Scopalina ruetzleri [%]	Other encrusting sponges [%]	Encrusting sponges [%]	Siphonodictyon [%]	Cliona [%]	Other excavating sponges [%]	Excavating sponges [%]	Peyssonnelia [%]	Halimeda [%]	CCA [%]	Calcifying algae [%]	Macroalgae [%]
Kalki	0	0	0	0	0.9375	0	0	2.60208	0	0	0	0	0	0	0	0	0	0	0	0	2.67974	2.67974	0	4.51776	12.8928	1.57288	2.80903	11.7482	3.84261	6.45295	0	17.7768	0	0	0	0	0	0.503891	0	0.503891	0	0	0.625	0.625	1.25	0.3125	11.0007	11.289	10.266
Jeremi	0	0	0	0	0.331024	0.645497	0	0	0	0	0.645497	0	0	0	0	0	0	0	0	0	0.906828	0.906828	0	3.25824	15.9031	1.61577	2.63254	2.80265	1.68489	2.43058	0	15.8424	0	0	0	0	0	0.322749	0	0.322749	0	0	0	0	1.64219	0	2.3755	3.134	16.7137
Santa Martha	0	0	0.853913	0	0	1.25	0	3.4375	0	1.25	0	0	0	0	0.9375	0	0	0	0	0	4.22973	4.08169	0.9375	3.38117	4.86188	1.64372	2.45502	6.70626	1.63858	8.35258	0	11.5244	0	0	0	0	0	0	0	0	0	0	0	0	0.3125	0	1.76039	1.75112	16.7231
Porto Marie	0	0	3.55665	0	0	0	0.9375	0	0	0	0.683114	0	0	0	0	0.679882	0	0	0	0.3125	3.7273	3.72049	0.679882	1.57288	6.57147	2.11487	3.88414	6.20623	3.94955	0.912871	0	6.22204	0	0	0	0	0	0	0	0	0	0.9375	0	0.9375	0	0	1.00778	1.00778	11.6389
Kokomo	0	0	0	0	0.625	0	0	0	0	0	0	0.3125	0	0	0.3125	0.3125	0	0	0	0.3125	0.773924	0.679882	0.426956	1.51383	5.53163	0.912871	2.04124	2.95804	0.968246	6.00347	0	8.83736	0	0	0	0	0	0.3125	0	0.3125	0	3.30719	0	3.30719	0.3125	0.679882	1.92976	1.92976	17.4626
Snake Bay	0	0	6.05476	0	0	0	0	0	0	0.3125	0	4.0625	0	0	0	0	0	0	0	2.1875	7.78453	7.01143	0	2.39221	13.9568	0	0.773924	1.30853	4.35935	20.9836	0	20.9656	0	0	0	0	0	0	0	0	0	0	0.853913	0.853913	0	3.63719	0.679882	3.83158	10.8058
Carmabi	0	0	0	0	0	0	0	0	0	0.3125	0	0	7.1875	0	0	0	0	0.3125	0	0	7.15846	7.17345	0	4.62599	8.77578	0.816593	3.05402	3.73289	0.871871	19.288	0	21.5321	0	0	0	0	0	0	0	0	0	0	1.28087	1.28087	0	2.1643	0	2.1643	25.1883
Water factory	0	0.679882	0.3125	0	0	0	0	0.3125	0	1.5625	0	0	0	0.3125	0	0	0	0	3.4375	1.44112	4.09443	1.70018	0.3125	7.90894	11.9917	0.3125	0.880193	0	1.63911	28.9369	0	29.7823	0	0	0	0	0	0.3125	0	0.3125	0	0	1.64372	1.64372	0	3.67902	1.875	5.14819	2.1875
Sea Aquarium	0	0	1.66667	0	0	0	0	0	0	0.625	0.3125	0.3125	0	0	0	0	0	0	0	0	1.8802	1.73805	0.9375	2.60757	12.3179	5.20588	3.3465	5.34288	2.04278	26.3961	0	18.8313	0	0	0	0	0	0.316456	0	0.316456	0	0	0.641026	0.641026	1.01208	7.8355	2.54311	7.85836	11.5535
Jan Thiel	0	0	0	0	0	0	0	0	0	0	0	0	0	0	0	0.679882	0	0	0	0	0.679882	0	0.679882	4.24943	4.58735	1.3907	1.89127	3.27549	0.3125	14.3292	0	14.9353	0	0	0	0	0	0	0	0	0	0	0	0	0	2.09726	0.320513	2.25978	24.0756
East	0	0	0	0	0	0	0	0	0	0.9375	0	0	0	0.625	0	0	0	0	0	0	1.5625	0.9375	0.625	5.5359	14.3082	1.26878	1.99732	5.82874	3.07941	18.3322	0	16.8703	0	0	0	0	0	0	0	0	0	0	0.961538	0.961538	1.58101	0.320513	1.52699	2.28072	15.2293
Eastpoint	0	0	0.3125	0	0	1.25	0	0	0	0	0	0	0	0	0	0	0	0	0	0	1.2681	1.2681	0	6.19032	16.3687	2.58256	1.83746	9.69045	2.34222	19.03	0	18.0999	0	0	0	0	0	0	0.9375	0.9375	0	0	0	0	0	1.92013	2.95622	3.3196	14.9441
Curacao	0	0.201819	2.27525	0	0.337632	0.540136	0.27134	1.25978	0	0.670451	0.284782	1.18176	2.08028	0.201819	0.285566	0.297239	0	0.0904468	0.994915	0.781697	3.96823	3.62354	0.524772	4.75559	12.8879	2.42188	2.57488	6.82371	2.64262	18.5378	0	21.8842	0	0	0	0	0	0.235919	0.27134	0.357032	0	1.05845	0.756698	1.28262	0.896924	3.05561	3.98416	5.12323	21.3547
SEs
site	area [m2]	Agelas clathrodes [%]	Agela conifera [%]	Agelas sventres [%]	Aiolochroia crassa [%]	Aplysina archeri [%]	Aplysina cauliformis [%]	Aplysina lacunosa [%]	Ectyoplasia ferox [%]	Ircinia campana [%]	Ircinia strobilina [%]	Ircinia felix [%]	Xetospongia muta [%]	Callyspongia plicifera [%]	Callyspongia vaginalis [%]	Niphates erecta [%]	Biemma sp [%]	Desmapsamma anchorata [%]	Neofibularia nolitangere [%]	Other massive sponges [%]	Massive sponges [%]	High microbial abundance massive sponges [%]	Low microbial abundance massive sponges [%]	Gorgonians [%]	Massive coral [%]	Branching coral [%]	Encrusting coral [%]	Foliose coral [%]	Sheeting coral [%]	Stalking coral [%]	Solitary coral [%]	Scleractinian corals [%]	Plakortis [%]	Clathria [%]	Halisarca caerulea [%]	Monanchora arbuscula [%]	Phorbas amaranthus [%]	Scopalina ruetzleri [%]	Other encrusting sponges [%]	Encrusting sponges [%]	Siphonodictyon [%]	Cliona [%]	Other excavating sponges [%]	Excavating sponges [%]	Peyssonnelia [%]	Halimeda [%]	CCA [%]	Calcifying algae [%]	Macroalgae [%]
Kalki	0	0	0	0	0.234375	0	0	0.650521	0	0	0	0	0	0	0	0	0	0	0	0	0.669934	0.669934	0	1.12944	3.2232	0.393221	0.702256	2.93706	0.960652	1.61324	0	4.44421	0	0	0	0	0	0.125973	0	0.125973	0	0	0.15625	0.15625	0.3125	0.078125	2.75018	2.82225	2.5665
Jeremi	0	0	0	0	0.0827561	0.161374	0	0	0	0	0.161374	0	0	0	0	0	0	0	0	0	0.226707	0.226707	0	0.814561	3.97578	0.403943	0.658136	0.700663	0.421224	0.607646	0	3.9606	0	0	0	0	0	0.0806872	0	0.0806872	0	0	0	0	0.410546	0	0.593874	0.7835	4.17841
Santa Martha	0	0	0.213478	0	0	0.3125	0	0.859375	0	0.3125	0	0	0	0	0.234375	0	0	0	0	0	1.05743	1.02042	0.234375	0.845292	1.21547	0.410931	0.613756	1.67657	0.409644	2.08815	0	2.8811	0	0	0	0	0	0	0	0	0	0	0	0	0.078125	0	0.440096	0.437779	4.18078
Porto Marie	0	0	0.889162	0	0	0	0.234375	0	0	0	0.170778	0	0	0	0	0.169971	0	0	0	0.078125	0.931826	0.930122	0.169971	0.393221	1.64287	0.528716	0.971036	1.55156	0.987388	0.228218	0	1.55551	0	0	0	0	0	0	0	0	0	0.234375	0	0.234375	0	0	0.251946	0.251946	2.90974
Kokomo	0	0	0	0	0.15625	0	0	0	0	0	0	0.078125	0	0	0.078125	0.078125	0	0	0	0.078125	0.193481	0.169971	0.106739	0.378456	1.38291	0.228218	0.51031	0.73951	0.242061	1.50087	0	2.20934	0	0	0	0	0	0.078125	0	0.078125	0	0.826797	0	0.826797	0.078125	0.169971	0.482439	0.482439	4.36564
Snake Bay	0	0	1.51369	0	0	0	0	0	0	0.078125	0	1.01562	0	0	0	0	0	0	0	0.546875	1.94613	1.75286	0	0.598052	3.48919	0	0.193481	0.327131	1.08984	5.24591	0	5.24141	0	0	0	0	0	0	0	0	0	0	0.213478	0.213478	0	0.909298	0.169971	0.957894	2.70144
Carmabi	0	0	0	0	0	0	0	0	0	0.078125	0	0	1.79687	0	0	0	0	0.078125	0	0	1.78961	1.79336	0	1.1565	2.19395	0.204148	0.763506	0.933222	0.217968	4.82199	0	5.38302	0	0	0	0	0	0	0	0	0	0	0.320217	0.320217	0	0.541076	0	0.541076	6.29708
Water factory	0	0.169971	0.078125	0	0	0	0	0.078125	0	0.390625	0	0	0	0.078125	0	0	0	0	0.859375	0.36028	1.02361	0.425046	0.078125	1.97723	2.99794	0.078125	0.220048	0	0.409777	7.23422	0	7.44557	0	0	0	0	0	0.078125	0	0.078125	0	0	0.410931	0.410931	0	0.919754	0.46875	1.28705	0.546875
Sea Aquarium	0	0	0.416667	0	0	0	0	0	0	0.15625	0.078125	0.078125	0	0	0	0	0	0	0	0	0.47005	0.434514	0.234375	0.651893	3.07948	1.30147	0.836625	1.33572	0.510696	6.59902	0	4.70783	0	0	0	0	0	0.0791139	0	0.0791139	0	0	0.160256	0.160256	0.253019	1.95888	0.635776	1.96459	2.88838
Jan Thiel	0	0	0	0	0	0	0	0	0	0	0	0	0	0	0	0.169971	0	0	0	0	0.169971	0	0.169971	1.06236	1.14684	0.347675	0.472818	0.818871	0.078125	3.58229	0	3.73383	0	0	0	0	0	0	0	0	0	0	0	0	0	0.524315	0.0801282	0.564944	6.0189
East	0	0	0	0	0	0	0	0	0	0.234375	0	0	0	0.15625	0	0	0	0	0	0	0.390625	0.234375	0.15625	1.38397	3.57705	0.317195	0.499329	1.45718	0.769852	4.58305	0	4.21757	0	0	0	0	0	0	0	0	0	0	0.240385	0.240385	0.395251	0.0801282	0.381747	0.570179	3.80732
Eastpoint	0	0	0.078125	0	0	0.3125	0	0	0	0	0	0	0	0	0	0	0	0	0	0	0.317025	0.317025	0	1.54758	4.09217	0.645641	0.459364	2.42261	0.585555	4.75749	0	4.52498	0	0	0	0	0	0	0.234375	0.234375	0	0	0	0	0	0.480031	0.739055	0.8299	3.73603
Curacao	0	0.0146031	0.164631	0	0.0244302	0.0390829	0.0196335	0.0911544	0	0.0485121	0.0206061	0.0855093	0.150524	0.0146031	0.0206628	0.0215074	0	0.0065445	0.0719895	0.0565616	0.287131	0.26219	0.0379712	0.344102	0.932536	0.175241	0.186312	0.493746	0.191213	1.34135	0	1.58349	0	0	0	0	0	0.0170705	0.0196335	0.0258339	0	0.0765867	0.0547528	0.0928073	0.0648991	0.221096	0.288283	0.370704	1.54517
[truncated: 11 more columns]

## Sheet: horizontal communities
	total reef [%]			exposed reef [%]			cryptic reef [%]			n
group	mean	sd	se	mean	sd	se	mean	sd	se
non-calcifying phototrophs	51.6144	21.7489	1.57369	51.6698	22.38	1.61936	0	0	0	191
massive sponges	1.52084	3.96823	0.287131	1.52084	3.96823	0.287131	0	0	0	191
scleractinian corals	32.0626	21.8842	1.58349	32.0626	21.8842	1.58349	0	0	0	191
gorgonians	2.71545	4.75559	0.344102	2.71545	4.75559	0.344102	0	0	0	191
calcifying algae	2.99095	5.12323	0.370704	2.99095	5.12323	0.370704	0	0	0	191
encrusting sponges	0.0658728	0.357032	0.0258339	0.0658728	0.357032	0.0258339	0	0	0	191
other	8.59212	9.83964	0.711971	8.59212	9.83964	0.711971	0	0	0	191

## Sheet: horizontal cover incl layers
site	area [m2]	Agelas clathrodes [%]	Agela conifera [%]	Agelas sventres [%]	Aiolochroia crassa [%]	Aplysina archeri [%]	Aplysina cauliformis [%]	Aplysina lacunosa [%]	Ectoplasya ferox [%]	Ircinia campana [%]	Ircinia strobilina [%]	Ircinia felix [%]	Xetospongia muta [%]	Callyspongia plicifera [%]	Callyspongia vaginalis [%]	Niphates erecta [%]	Biemma sp [%]	Desmapsamma anchorata [%]	Neofibularia nolitangere [%]	Other massive sponges [%]	Massive sponges [%]	High microbial abundance massive sponges [%]	Low microbial abundance massive sponges [%]	Gorgonians [%]	Massive coral [%]	Branching coral [%]	Encrusting coral [%]	Foliose coral [%]	Sheeting coral [%]	Stalking coral [%]	Solitary coral [%]	Scleractinian corals [%]	Plakortis [%]	Clathria [%]	Halisarca caerulea [%]	Monanchora arbuscula [%]	Phorbas amaranthus [%]	Scopalina ruetzleri [%]	Other encrusting sponges [%]	Encrusting sponges [%]	Siphonodictyon [%]	Cliona [%]	Other excavating sponges [%]	Excavating sponges [%]	Peyssonnelia [%]	Halimeda [%]	CCA [%]	Calcifying algae [%]	Macroalgae [%]
Carmabi	1	0	0	0	0	0	0	0	0	0	0	0	28.75	0	0	0	0	0	0	0	28.75	28.75	0	0	2.5	0	0	0	0	0	0	2.5	0	0	0	0	0	0	0	0	0	0	0	0	0	0	0	0	2.5
Carmabi	1	0	0	0	0	0	0	0	0	0	0	0	0	0	0	0	0	0	0	0	0	0	0	16.25	7.5	0	0	0	0	13.75	0	21.25	0	0	0	0	0	0	0	0	0	0	0	0	0	0	0	0	13.75
Carmabi	1	0	0	0	0	0	0	0	0	0	0	0	0	0	0	0	0	0	0	0	0	0	0	10	23.75	0	0	0	1.25	30	0	55	0	0	0	0	0	0	0	0	0	0	0	0	0	0	0	0	10
Carmabi	1	0	0	0	0	0	0	0	0	0	0	0	0	0	0	0	0	1.25	0	0	1.25	0	0	0	30	0	0	1.25	1.25	2.5	0	35	0	0	0	0	0	0	0	0	0	0	0	0	0	0	0	0	28.75
Carmabi	1	0	0	0	0	0	0	0	0	0	0	0	0	0	0	0	0	0	0	0	0	0	0	0	11.25	0	0	15	0	18.75	0	45	0	0	0	0	0	0	0	0	0	0	0	0	0	0	0	0	15
Carmabi	1	0	0	0	0	0	0	0	0	0	0	0	0	0	0	0	0	0	0	0	0	0	0	0	3.75	0	0	0	1.25	38.75	0	43.75	0	0	0	0	0	0	0	0	0	0	0	0	0	1.25	0	1.25	12.5
Carmabi	1	0	0	0	0	0	0	0	0	0	0	0	0	0	0	0	0	0	0	0	0	0	0	0	0	0	1.25	0	1.25	42.5	0	45	0	0	0	0	0	0	0	0	0	0	0	0	0	7.5	0	7.5	1.25
Carmabi	1	0	0	0	0	0	0	0	0	1.25	0	0	0	0	0	0	0	0	0	0	1.25	1.25	0	0	6.25	0	2.5	0	0	45	0	53.75	0	0	0	0	0	0	0	0	0	0	3.75	3.75	0	5	0	5	13.75
Carmabi	1	0	0	0	0	0	0	0	0	0	0	0	0	0	0	0	0	0	0	0	0	0	0	0	0	0	0	0	0	13.75	0	13.75	0	0	0	0	0	0	0	0	0	0	0	0	0	2.5	0	2.5	32.5
Carmabi	1	0	0	0	0	0	0	0	0	0	0	0	0	0	0	0	0	0	0	0	0	0	0	0	11.25	0	0	0	0	47.5	0	58.75	0	0	0	0	0	0	0	0	0	0	0	0	0	1.25	0	1.25	25
Carmabi	1	0	0	0	0	0	0	0	0	0	0	0	0	0	0	0	0	0	0	0	0	0	0	0	0	2.8169	0	0	0	42.2535	0	45.0704	0	0	0	0	0	0	0	0	0	0	0	0	0	1.40845	0	1.40845	39.4366
Carmabi	1	0	0	0	0	0	0	0	0	0	0	0	0	0	0	0	0	0	0	0	0	0	0	0	0	0	0	0	0	0	0	0	0	0	0	0	0	0	0	0	0	0	0	0	0	0	0	0	66.25
Carmabi	1	0	0	0	0	0	0	0	0	0	0	0	0	0	0	0	0	0	0	0	0	0	0	0	1.25	0	0	0	0	0	0	1.25	0	0	0	0	0	0	0	0	0	0	3.75	3.75	0	0	0	0	75
Carmabi	1	0	0	0	0	0	0	0	0	0	0	0	0	0	0	0	0	0	0	0	0	0	0	0	3.0303	1.51515	0	0	3.0303	0	0	7.57576	0	0	0	0	0	0	0	0	0	0	0	0	0	0	0	0	59.0909
Carmabi	1	0	0	0	0	0	0	0	0	0	0	0	0	0	0	0	0	0	0	0	0	0	0	0	8.10811	0	12.1622	0	0	0	0	20.2703	0	0	0	0	0	0	0	0	0	0	0	0	0	0	0	0	63.5135
Carmabi	1	0	0	0	0	0	0	0	0	0	0	0	0	0	0	0	0	0	0	0	0	0	0	0	1.33333	1.33333	0	1.33333	0	0	0	4	0	0	0	0	0	0	0	0	0	0	0	0	0	0	0	0	64
Water factory	1	0	0	0	0	0	0	0	0	0	0	0	0	0	0	0	0	0	13.75	0	13.75	0	0	2.5	10	0	0	0	0	0	0	10	0	0	0	0	0	0	0	0	0	0	0	0	0	0	0	0	1.25
Water factory	1	0	0	0	0	0	0	0	0	0	0	0	0	0	0	0	0	0	0	0	0	0	0	7.5	1.25	0	0	0	0	2.5	0	3.75	0	0	0	0	0	0	0	0	0	0	0	0	0	0	0	0	0
Water factory	1	0	0	0	0	0	0	0	0	0	0	0	0	0	0	0	0	0	0	0	0	0	0	15.7895	10.5263	0	0	0	1.31579	53.9474	0	65.7895	0	0	0	0	0	0	0	0	0	0	0	0	0	0	0	0	0
Water factory	1	0	0	0	0	0	0	0	0	0	0	0	0	0	0	0	0	0	0	0	0	0	0	3.75	0	0	0	0	0	87.5	0	87.5	0	0	0	0	0	0	0	0	0	0	0	0	0	0	0	0	0
Water factory	1	0	0	0	0	0	0	0	0	0	0	0	0	0	0	0	0	0	0	0	0	0	0	0	17.5	0	0	0	0	78.75	0	96.25	0	0	0	0	0	0	0	0	0	0	0	0	0	0	2.5	2.5	0
Water factory	1	2.5	0	0	0	0	0	0	0	0	0	0	0	0	0	0	0	0	0	0	2.5	2.5	0	2.5	6.25	0	1.25	0	1.25	0	0	8.75	0	0	0	0	0	0	0	0	0	0	0	0	0	0	0	0	0
Water factory	1	1.25	0	0	0	0	0	0	0	0	0	0	0	0	0	0	0	0	0	0	1.25	1.25	0	23.75	10	0	0	0	0	2.5	0	12.5	0	0	0	0	0	0	0	0	0	0	0	0	0	0	0	0	1.25
Water factory	1	0	0	0	0	0	0	0	0	0	0	0	0	1.25	0	0	0	0	0	0	1.25	0	1.25	7.5	18.75	0	2.5	0	0	5	0	26.25	0	0	0	0	0	0	0	0	0	0	2.5	2.5	0	0	0	0	1.25
Water factory	1	0	0	0	0	0	0	0	0	0	0	0	0	0	0	0	0	0	0	0	0	0	0	0	3.75	1.25	2.5	0	0	32.5	0	40	0	0	0	0	0	0	0	0	0	0	0	0	0	21.25	7.5	28.75	3.75
Water factory	1	0	0	0	0	0	0	0	0	0	0	0	0	0	0	0	0	0	0	0	0	0	0	0	48.75	0	0	0	0	13.75	0	62.5	0	0	0	0	0	0	0	0	0	0	0	0	0	8.75	0	8.75	3.75
Water factory	1	0	1.25	0	0	0	0	1.25	0	0	0	0	0	0	0	0	0	0	0	0	2.5	2.5	0	0	16.25	0	0	0	1.25	12.5	0	30	0	0	0	0	0	0	0	0	0	0	0	0	0	10	7.5	17.5	1.25
Water factory	1	0	0	0	0	0	0	0	0	0	0	0	0	0	0	0	0	0	0	0	0	0	0	0	1.25	0	0	0	0	16.25	0	17.5	0	0	0	0	0	0	0	0	0	0	0	0	0	1.25	0	1.25	7.5
Water factory	1	0	0	0	0	0	0	0	0	6.25	0	0	0	0	0	0	0	0	0	5	11.25	6.25	0	6.25	0	0	0	0	6.25	0	0	6.25	0	0	0	0	0	1.25	0	1.25	0	0	6.25	6.25	0	1.25	0	1.25	2.5
Water factory	1	0	0	0	0	0	0	0	0	0	0	0	0	0	0	0	0	0	0	2.5	2.5	0	0	23.75	18.75	0	0	0	2.5	0	0	21.25	0	0	0	0	0	0	0	0	0	0	0	0	0	0	0	0	0
Water factory	1	0	0	0	0	0	0	0	0	0	0	0	0	0	0	0	0	0	0	2.5	2.5	0	0	6.25	16.25	0	0	0	0	0	0	16.25	0	0	0	0	0	0	0	0	0	0	0	0	0	0	0	0	5
Water factory	1	0	0	0	0	0	0	0	0	0	0	0	0	0	0	0	0	0	0	1.25	1.25	0	0	8.75	7.5	0	0	0	0	2.5	0	10	0	0	0	0	0	0	0	0	0	0	0	0	0	0	0	0	32.5
Snake Bay	1	0	0	0	0	0	0	0	0	0	0	0	0	0	0	0	0	0	0	0	0	0	0	0	15	0	0	0	0	1.25	0	16.25	0	0	0	0	0	0	0	0	0	0	0	0	0	2.5	1.25	3.75	7.5
Snake Bay	1	0	0	0	0	0	0	0	0	0	0	0	0	0	0	0	0	0	0	0	0	0	0	0	15	0	0	0	1.25	5	0	21.25	0	0	0	0	0	0	0	0	0	0	0	0	0	5	2.5	7.5	11.25
Snake Bay	1	0	0	0	0	0	0	0	0	0	0	0	0	0	0	0	0	0	0	0	0	0	0	0	11.25	0	2.5	2.5	6.25	0	0	22.5	0	0	0	0	0	0	0	0	0	0	0	0	0	5	0	5	42.5
Snake Bay	1	0	0	0	0	0	0	0	0	0	0	0	0	0	0	0	0	0	0	0	0	0	0	8.75	0	0	1.25	0	2.5	53.75	0	57.5	0	0	0	0	0	0	0	0	0	0	0	0	0	0	0	0	5
Snake Bay	1	0	0	0	0	0	0	0	0	0	0	0	0	0	0	0	0	0	0	0	0	0	0	0	5	0	0	2.5	1.25	55	0	63.75	0	0	0	0	0	0	0	0	0	0	0	0	0	7.5	0	7.5	7.5
Snake Bay	1	0	0	0	0	0	0	0	0	0	0	0	0	0	0	0	0	0	0	0	0	0	0	0	56.25	0	0	0	0	0	0	56.25	0	0	0	0	0	0	0	0	0	0	2.5	2.5	0	0	0	0	0
Snake Bay	1	0	0	0	0	0	0	0	0	0	0	0	0	0	0	0	0	0	0	0	0	0	0	0	5	0	0	0	0	45	0	50	0	0	0	0	0	0	0	0	0	0	0	0	0	0	0	0	0
Snake Bay	1	0	2.5	0	0	0	0	0	0	0	0	0	0	0	0	0	0	0	0	0	2.5	2.5	0	0	3.75	0	0	0	0	25	0	28.75	0	0	0	0	0	0	0	0	0	0	0	0	0	0	0	0	12.5
Snake Bay	1	0	21.25	0	0	0	0	0	0	1.25	0	0	0	0	0	0	0	0	0	0	22.5	22.5	0	0	8.75	0	1.25	2.5	6.25	2.5	0	21.25	0	0	0	0	0	0	0	0	0	0	2.5	2.5	0	0	0	0	21.25
Snake Bay	1	0	0	0	0	0	0	0	0	0	0	0	0	0	0	0	0	0	0	0	0	0	0	0	15	0	0	1.25	16.25	8.75	0	41.25	0	0	0	0	0	0	0	0	0	0	0	0	0	12.5	0	12.5	8.75
Snake Bay	1	0	0	0	0	0	0	0	0	0	0	0	0	0	0	0	0	0	0	0	0	0	0	0	1.25	0	0	0	6.25	11.25	0	18.75	0	0	0	0	0	0	0	0	0	0	0	0	0	2.5	0	2.5	0
Snake Bay	1	0	0	0	0	0	0	0	0	0	0	16.25	0	0	0	0	0	0	0	0	16.25	16.25	0	0	20	0	0	1.25	3.75	22.5	0	47.5	0	0	0	0	0	0	0	0	0	0	0	0	0	0	0	0	0
Snake Bay	1	0	0	0	0	0	0	0	0	0	0	0	0	0	0	0	0	0	0	0	0	0	0	3.75	0	0	1.25	3.75	0	45	0	50	0	0	0	0	0	0	0	0	0	0	0	0	0	0	0	0	3.75
Snake Bay	1	0	7.5	0	0	0	0	0	0	0	0	0	0	0	0	0	0	0	0	0	7.5	7.5	0	3.75	3.75	0	1.25	0	0	0	0	5	0	0	0	0	0	0	0	0	0	0	0	0	0	0	0	0	1.25
Snake Bay	1	0	10	0	0	0	0	0	0	0	0	0	0	0	0	0	0	0	0	8.75	18.75	10	0	1.25	0	0	0	2.5	0	0	0	2.5	0	0	0	0	0	0	0	0	0	0	0	0	0	0	0	0	6.25
Snake Bay	1	0	10	0	0	0	0	0	0	0	0	0	0	0	0	0	0	0	0	0	10	10	0	1.25	0	0	0	0	0	0	0	0	0	0	0	0	0	0	0	0	0	0	0	0	0	0	0	0	13.75
Jan Thiel	1	0	0	0	0	0	0	0	0	0	0	0	0	0	0	0	0	0	0	0	0	0	0	3.94737	6.57895	0	0	13.1579	0	6.57895	0	26.3158	0	0	0	0	0	0	0	0	0	0	0	0	0	0	0	0	32.8947
Jan Thiel	1	0	0	0	0	0	0	0	0	0	0	0	0	0	0	0	0	0	0	0	0	0	0	2.5641	0	1.28205	0	0	0	24.359	0	25.641	0	0	0	0	0	0	0	0	0	0	0	0	0	5.12821	1.28205	6.41026	23.0769
Jan Thiel	1	0	0	0	0	0	0	0	0	0	0	0	0	0	0	0	0	0	0	0	0	0	0	2.63158	0	3.94737	1.31579	0	0	27.6316	0	32.8947	0	0	0	0	0	0	0	0	0	0	0	0	0	0	0	0	18.4211
Jan Thiel	1	0	0	0	0	0	0	0	0	0	0	0	0	0	0	0	0	0	0	0	0	0	0	2.5	1.25	0	0	0	0	1.25	0	2.5	0	0	0	0	0	0	0	0	0	0	0	0	0	0	0	0	17.5
Jan Thiel	1	0	0	0	0	0	0	0	0	0	0	0	0	0	0	0	0	0	0	0	0	0	0	15	1.25	0	1.25	0	0	0	0	2.5	0	0	0	0	0	0	0	0	0	0	0	0	0	0	0	0	20
Jan Thiel	1	0	0	0	0	0	0	0	0	0	0	0	0	0	0	0	0	0	0	0	0	0	0	10	1.25	0	2.5	0	0	0	0	3.75	0	0	0	0	0	0	0	0	0	0	0	0	0	0	0	0	42.5
Jan Thiel	1	0	0	0	0	0	0	0	0	0	0	0	0	0	0	0	0	0	0	0	0	0	0	0	0	3.84615	5.12821	0	0	8.97436	0	17.9487	0	0	0	0	0	0	0	0	0	0	0	0	0	2.5641	0	2.5641	28.2051
Jan Thiel	1	0	0	0	0	0	0	0	0	0	0	0	0	0	0	0	0	0	0	0	0	0	0	0	3.94737	0	0	0	0	27.6316	0	31.5789	0	0	0	0	0	0	0	0	0	0	0	0	0	3.94737	0	3.94737	42.1053
Jan Thiel	1	0	0	0	0	0	0	0	0	0	0	0	0	0	0	0	0	0	0	0	0	0	0	2.5	6.25	2.5	0	1.25	0	7.5	0	17.5	0	0	0	0	0	0	0	0	0	0	0	0	0	0	0	0	42.5
Jan Thiel	1	0	0	0	0	0	0	0	0	0	0	0	0	0	0	0	0	0	0	0	0	0	0	0	1.25	1.25	0	0	0	47.5	0	50	0	0	0	0	0	0	0	0	0	0	0	0	0	3.75	0	3.75	21.25
Jan Thiel	1	0	0	0	0	0	0	0	0	0	0	0	0	0	0	1.25	0	0	0	0	1.25	0	1.25	7.5	16.25	0	2.5	0	0	18.75	0	37.5	0	0	0	0	0	0	0	0	0	0	0	0	0	6.25	0	6.25	42.5
Jan Thiel	1	0	0	0	0	0	0	0	0	0	0	0	0	0	0	2.5	0	0	0	0	2.5	0	2.5	0	0	0	0	0	1.25	5	0	6.25	0	0	0	0	0	0	0	0	0	0	0	0	0	1.25	0	1.25	80
Jan Thiel	1	0	0	0	0	0	0	0	0	0	0	0	0	0	0	0	0	0	0	0	0	0	0	2.5	11.25	1.25	1.25	0	0	0	0	13.75	0	0	0	0	0	0	0	0	0	0	0	0	0	1.25	0	1.25	62.5
Jan Thiel	1	0	0	0	0	0	0	0	0	0	0	0	0	0	0	0	0	0	0	0	0	0	0	0	2.5	0	1.25	1.25	0	0	0	5	0	0	0	0	0	0	0	0	0	0	0	0	0	1.25	0	1.25	71.25
Jan Thiel	1	0	0	0	0	0	0	0	0	0	0	0	0	0	0	0	0	0	0	0	0	0	0	5	3.75	0	6.25	0	0	28.75	0	38.75	0	0	0	0	0	0	0	0	0	0	0	0	0	0	0	0	48.75
Jan Thiel	1	0	0	0	0	0	0	0	0	0	0	0	0	0	0	0	0	0	0	0	0	0	0	0	6.25	0	1.25	0	0	3.75	0	11.25	0	0	0	0	0	0	0	0	0	0	0	0	0	0	0	0	73.75
Kalki	1	0	0	0	0	0	0	0	0	0	0	0	0	0	0	0	0	0	0	0	0	0	0	0	0	0	0	37.5	0	0	0	37.5	0	0	0	0	0	0	0	0	0	0	0	0	0	0	0	0	32.5
Kalki	1	0	0	0	3.75	0	0	0	0	0	0	0	0	0	0	0	0	0	0	0	3.75	3.75	0	0	8.75	0	1.25	35	0	0	0	45	0	0	0	0	0	1.25	0	1.25	0	0	0	0	0	0	0	0	32.5
Kalki	1	0	0	0	0	0	0	0	0	0	0	0	0	0	0	0	0	0	0	0	0	0	0	0	15	0	3.75	10	0	0	0	28.75	0	0	0	0	0	0	0	0	0	0	0	0	0	0	0	0	42.5
Kalki	1	0	0	0	0	0	0	0	0	0	0	0	0	0	0	0	0	0	0	0	0	0	0	0	2.5	5	1.25	22.5	0	0	0	31.25	0	0	0	0	0	0	0	0	0	0	0	0	0	0	0	0	37.5
Kalki	1	0	0	0	0	0	0	0	0	0	0	0	0	0	0	0	0	0	0	0	0	0	0	0	0	0	0	12.5	0	3.75	0	16.25	0	0	0	0	0	0	0	0	0	0	0	0	0	0	0	0	33.75
Kalki	1	0	0	0	0	0	0	0	0	0	0	0	0	0	0	0	0	0	0	0	0	0	0	0	43.75	3.75	0	0	0	15	0	62.5	0	0	0	0	0	0	0	0	0	0	0	0	0	1.25	2.5	3.75	13.75
Kalki	1	0	0	0	0	0	0	6.25	0	0	0	0	0	0	0	0	0	0	0	0	6.25	6.25	0	0	1.25	0	0	0	0	0	0	1.25	0	0	0	0	0	0	0	0	0	0	0	0	0	0	1.25	1.25	56.25
Kalki	1	0	0	0	0	0	0	8.75	0	0	0	0	0	0	0	0	0	0	0	0	8.75	8.75	0	3.75	5	0	0	7.5	11.25	0	0	23.75	0	0	0	0	0	0	0	0	0	0	0	0	0	0	1.25	1.25	20
Kalki	1	0	0	0	0	0	0	0	0	0	0	0	0	0	0	0	0	0	0	0	0	0	0	0	13.75	0	1.25	28.75	11.25	2.5	0	57.5	0	0	0	0	0	0	0	0	0	0	0	0	0	0	7.5	7.5	21.25
Kalki	1	0	0	0	0	0	0	0	0	0	0	0	0	0	0	0	0	0	0	0	0	0	0	0	12.5	0	0	8.75	0	0	0	21.25	0	0	0	0	0	0	0	0	0	0	0	0	0	0	35	35	40
Kalki	1	0	0	0	0	0	0	0	0	0	0	0	0	0	0	0	0	0	0	0	0	0	0	0	1.25	0	0	18.75	1.25	22.5	0	43.75	0	0	0	0	0	0	0	0	0	0	0	0	0	0	0	0	30
Kalki	1	0	0	0	0	0	0	0	0	0	0	0	0	0	0	0	0	0	0	0	0	0	0	11.25	6.25	0	6.25	17.5	2.5	0	0	32.5	0	0	0	0	0	0	0	0	0	0	0	0	5	0	15	20	27.5
Kalki	1	0	0	0	0	0	0	0	0	0	0	0	0	0	0	0	0	0	0	0	0	0	0	1.25	5	0	2.5	2.5	5	0	0	15	0	0	0	0	0	0	0	0	0	0	0	0	0	0	28.75	28.75	28.75
Kalki	1	0	0	0	0	0	0	0	0	0	0	0	0	0	0	0	0	0	0	0	0	0	0	15	3.75	0	1.25	3.75	0	0	0	8.75	0	0	0	0	0	0	0	0	0	0	0	0	0	0	0	0	30
Kalki	1	0	0	0	0	0	0	0	0	0	0	0	0	0	0	0	0	0	0	0	0	0	0	0	35	2.5	0	11.25	1.25	3.75	0	53.75	0	0	0	0	0	1.25	0	1.25	0	0	0	0	0	0	6.25	6.25	20
Kalki	1	0	0	0	0	0	0	0	0	0	0	0	0	0	0	0	0	0	0	0	0	0	0	0	23.75	1.25	10	8.75	0	0	0	43.75	0	0	0	0	0	1.25	0	1.25	0	0	2.5	2.5	0	0	16.25	16.25	26.25
Kokomo	1	0	0	0	0	0	0	0	0	0	0	0	0	0	0	0	0	0	0	0	0	0	0	0	1.25	0	1.25	8.75	0	0	0	11.25	0	0	0	0	0	0	0	0	0	3.75	0	3.75	0	0	0	0	56.25
Kokomo	1	0	0	0	0	0	0	0	0	0	0	0	0	0	0	0	0	0	0	0	0	0	0	0	8.75	2.5	1.25	2.5	0	0	0	15	0	0	0	0	0	0	0	0	0	0	0	0	0	1.25	0	1.25	58.75
Kokomo	1	0	0	0	0	0	0	0	0	0	0	1.25	0	0	0	0	0	0	0	0	1.25	1.25	0	0	15	1.25	0	0	0	0	0	16.25	0	0	0	0	0	0	0	0	0	0	0	0	0	0	6.25	6.25	26.25
Kokomo	1	0	0	0	0	0	0	0	0	0	0	0	0	0	0	0	0	0	0	0	0	0	0	0	0	0	0	5	0	0	0	5	0	0	0	0	0	0	0	0	0	0	0	0	0	0	0	0	66.25
Kokomo	1	0	0	0	0	0	0	0	0	0	0	0	0	0	1.25	0	0	0	0	0	1.25	0	1.25	0	6.25	1.25	1.25	0	0	1.25	0	10	0	0	0	0	0	0	0	0	0	0	0	0	0	0	0	0	38.75
Kokomo	1	0	0	0	0	0	0	0	0	0	0	0	0	0	0	0	0	0	0	0	0	0	0	0	2.5	0	0	0	0	0	0	2.5	0	0	0	0	0	0	0	0	0	0	0	0	0	0	0	0	85
Kokomo	1	0	0	0	2.5	0	0	0	0	0	0	0	0	0	0	0	0	0	0	0	2.5	2.5	0	5	8.75	1.25	5	5	0	0	0	20	0	0	0	0	0	0	0	0	0	2.5	0	2.5	0	0	0	0	37.5
Kokomo	1	0	0	0	0	0	0	0	0	0	0	0	0	0	0	1.25	0	0	0	0	1.25	0	1.25	1.25	1.25	0	0	2.5	3.75	0	0	7.5	0	0	0	0	0	0	0	0	0	0	0	0	0	0	0	0	55
Kokomo	1	0	0	0	0	0	0	0	0	0	0	0	0	0	0	0	0	0	0	0	0	0	0	0	5	0	2.5	7.5	0	2.5	0	17.5	0	0	0	0	0	0	0	0	0	0	0	0	0	0	5	5	16.25
Kokomo	1	0	0	0	0	0	0	0	0	0	0	0	0	0	0	0	0	0	0	1.25	1.25	0	0	0	1.25	0	0	1.25	0	2.5	0	5	0	0	0	0	0	0	0	0	0	0	0	0	0	0	0	0	45
Kokomo	1	0	0	0	0	0	0	0	0	0	0	0	0	0	0	0	0	0	0	0	0	0	0	3.75	3.75	0	0	5	0	12.5	0	21.25	0	0	0	0	0	0	0	0	0	7.5	0	7.5	0	0	0	0	20
Kokomo	1	0	0	0	0	0	0	0	0	0	0	0	0	0	0	0	0	0	0	0	0	0	0	0	20	2.5	5	2.5	1.25	0	0	31.25	0	0	0	0	0	0	0	0	0	0	0	0	0	2.5	0	2.5	41.25
Kokomo	1	0	0	0	0	0	0	0	0	0	0	0	0	0	0	0	0	0	0	0	0	0	0	0	6.25	0	5	7.5	0	0	0	18.75	0	0	0	0	0	1.25	0	1.25	0	11.25	0	11.25	0	0	1.25	1.25	51.25
Kokomo	1	0	0	0	0	0	0	0	0	0	0	0	0	0	0	0	0	0	0	0	0	0	0	0	5	0	2.5	1.25	0	0	0	8.75	0	0	0	0	0	0	0	0	0	0	0	0	1.25	0	0	1.25	42.5
Kokomo	1	0	0	0	0	0	0	0	0	0	0	0	0	0	0	0	0	0	0	0	0	0	0	0	0	0	5	3.75	0	11.25	0	20	0	0	0	0	0	0	0	0	0	0	0	0	0	0	0	0	40
Kokomo	1	0	0	0	0	0	0	0	0	0	0	0	0	0	0	0	0	0	0	0	0	0	0	0	2.5	1.25	1.25	7.5	0	20	0	32.5	0	0	0	0	0	0	0	0	0	0	0	0	0	0	0	0	33.75
Porto Marie	1	0	0	0	0	0	0	0	0	0	0	0	0	0	0	1.25	0	0	0	0	1.25	0	1.25	6.25	13.75	1.25	6.25	5	3.75	1.25	0	31.25	0	0	0	0	0	0	0	0	0	0	0	0	0	0	0	0	35
Porto Marie	1	0	7.5	0	0	0	0	0	0	0	0	0	0	0	0	0	0	0	0	0	7.5	7.5	0	0	13.75	1.25	3.75	3.75	1.25	0	0	23.75	0	0	0	0	0	0	0	0	0	0	0	0	0	0	1.25	1.25	48.75
Porto Marie	1	0	11.25	0	0	0	0	0	0	0	0	0	0	0	0	0	0	0	0	0	11.25	11.25	0	0	6.25	0	3.75	5	6.25	2.5	0	23.75	0	0	0	0	0	0	0	0	0	0	0	0	0	0	0	0	47.5
Porto Marie	1	0	0	0	0	0	0	0	0	0	0	0	0	0	0	0	0	0	0	0	0	0	0	0	11.25	0	2.5	2.5	3.75	1.25	0	21.25	0	0	0	0	0	0	0	0	0	0	0	0	0	0	0	0	62.5
Porto Marie	1	0	0	0	0	0	0	0	0	0	0	0	0	0	0	0	0	0	0	0	0	0	0	0	17.5	2.5	2.5	7.5	0	1.25	0	31.25	0	0	0	0	0	0	0	0	0	0	0	0	0	0	1.25	1.25	28.75
Porto Marie	1	0	0	0	0	0	0	0	0	0	0	0	0	0	0	0	0	0	0	0	0	0	0	0	6.25	2.5	7.5	0	2.5	0	0	18.75	0	0	0	0	0	0	0	0	0	0	0	0	0	0	3.75	3.75	43.75
Porto Marie	1	0	0	0	0	0	0	0	0	0	0	0	0	0	0	0	0	0	0	0	0	0	0	0	13.75	1.25	5	0	2.5	0	0	22.5	0	0	0	0	0	0	0	0	0	3.75	0	3.75	0	0	0	0	31.25
Porto Marie	1	0	0	0	0	0	0	0	0	0	0	0	0	0	0	0	0	0	0	0	0	0	0	0	1.25	0	16.25	0	15	0	0	32.5	0	0	0	0	0	0	0	0	0	0	0	0	0	0	0	0	43.75
Porto Marie	1	0	0	0	0	0	3.75	0	0	0	0	0	0	0	0	2.5	0	0	0	0	6.25	3.75	2.5	0	21.25	0	1.25	0	1.25	2.5	0	26.25	0	0	0	0	0	0	0	0	0	0	0	0	0	0	0	0	45
Porto Marie	1	0	0	0	0	0	0	0	0	0	1.28205	0	0	0	0	0	0	0	0	0	1.28205	1.28205	0	0	3.84615	0	2.5641	25.641	0	0	0	32.0513	0	0	0	0	0	0	0	0	0	0	0	0	0	0	0	0	12.8205
Porto Marie	1	0	6.25	0	0	0	0	0	0	0	2.5	0	0	0	0	0	0	0	0	0	8.75	8.75	0	0	13.75	0	1.25	8.75	0	0	0	23.75	0	0	0	0	0	0	0	0	0	0	0	0	0	0	0	0	43.75
Porto Marie	1	0	3.75	0	0	0	0	0	0	0	0	0	0	0	0	0	0	0	0	0	3.75	3.75	0	0	6.25	0	2.5	6.25	0	1.25	0	16.25	0	0	0	0	0	0	0	0	0	0	0	0	0	0	0	0	35
Porto Marie	1	0	5	0	0	0	0	0	0	0	0	0	0	0	0	0	0	0	0	0	5	5	0	1.25	20	0	3.75	6.25	6.25	0	0	36.25	0	0	0	0	0	0	0	0	0	0	0	0	0	0	0	0	40
Porto Marie	1	0	0	0	0	0	0	0	0	0	0	0	0	0	0	0	0	0	0	0	0	0	0	0	0	6.25	2.5	5	0	0	0	13.75	0	0	0	0	0	0	0	0	0	0	0	0	0	0	0	0	56.25
Porto Marie	1	0	0	0	0	0	0	0	0	0	0	0	0	0	0	0	0	0	0	0	0	0	0	0	17.5	0	0	7.5	0	0	0	25	0	0	0	0	0	0	0	0	0	0	0	0	0	0	1.25	1.25	36.25
Porto Marie	1	0	0	0	0	0	0	0	0	0	0	0	0	0	0	0	0	0	0	1.25	1.25	0	0	0	7.5	6.25	0	10	0	0	0	23.75	0	0	0	0	0	0	0	0	0	0	0	0	0	0	0	0	32.5
Santa Marta	1	0	0	0	0	0	0	0	0	0	0	0	0	0	0	0	0	0	0	0	0	0	0	0	2.5	0	0	7.5	0	33.75	0	43.75	0	0	0	0	0	0	0	0	0	0	0	0	0	0	0	0	37.5
Santa Marta	1	0	0	0	0	0	0	0	0	0	0	0	0	0	0	0	0	0	0	0	0	0	0	0	8.75	0	2.5	2.5	3.75	1.25	0	18.75	0	0	0	0	0	0	0	0	0	0	0	0	0	0	0	0	42.5
Santa Marta	1	0	0	0	0	0	0	0	0	0	0	0	0	0	0	0	0	0	0	0	0	0	0	0	0	2.5	0	1.25	0	0	0	3.75	0	0	0	0	0	0	0	0	0	0	0	0	0	0	5	5	41.25
Santa Marta	1	0	0	0	0	0	0	0	0	0	0	0	0	0	0	0	0	0	0	0	0	0	0	6.25	3.75	1.25	1.25	0	0	0	0	6.25	0	0	0	0	0	0	0	0	0	0	0	0	0	0	0	0	68.75
Santa Marta	1	0	0	0	0	0	0	0	0	0	0	0	0	0	0	0	0	0	0	0	0	0	0	0	5	1.25	6.25	8.75	0	0	0	21.25	0	0	0	0	0	0	0	0	0	0	0	0	0	0	0	0	57.5
Santa Marta	1	0	0	0	0	0	0	13.75	0	0	0	0	0	0	0	0	0	0	0	0	13.75	13.75	0	0	5	0	0	16.25	0	1.25	0	22.5	0	0	0	0	0	0	0	0	0	0	0	0	0	0	0	0	26.25
Santa Marta	1	0	0	0	0	5	0	0	0	5	0	0	0	0	0	0	0	0	0	0	10	10	0	12.5	1.25	0	1.25	0	0	0	0	2.5	0	0	0	0	0	0	0	0	0	0	0	0	0	0	0	0	32.5
Santa Marta	1	0	0	0	0	0	0	0	0	0	0	0	0	0	0	0	0	0	0	0	0	0	0	2.5	16.25	0	0	11.25	0	0	0	27.5	0	0	0	0	0	0	0	0	0	0	0	0	1.25	0	0	1.25	7.5
Santa Marta	1	0	2.5	0	0	0	0	0	0	0	0	0	0	0	3.75	0	0	0	0	0	6.25	2.5	3.75	0	1.25	0	1.25	0	2.5	3.75	0	8.75	0	0	0	0	0	0	0	0	0	0	0	0	0	0	0	0	48.75
Santa Marta	1	0	0	0	0	0	0	0	0	0	0	0	0	0	0	0	0	0	0	0	0	0	0	0	11.3924	0	6.32911	0	5.06329	0	0	22.7848	0	0	0	0	0	0	0	0	0	0	0	0	0	0	0	0	48.1013
Santa Marta	1	0	0	0	0	0	0	0	0	0	0	0	0	0	0	0	0	0	0	0	0	0	0	0	11.25	0	2.5	2.5	2.5	1.25	0	20	0	0	0	0	0	0	0	0	0	0	0	0	0	0	0	0	70
Santa Marta	1	0	2.5	0	0	0	0	0	0	0	0	0	0	0	0	0	0	0	0	0	2.5	2.5	0	0	8.75	0	1.25	18.75	0	0	0	28.75	0	0	0	0	0	0	0	0	0	0	0	0	0	0	5	5	43.75
Santa Marta	1	0	0	0	0	0	0	0	0	0	0	0	0	0	0	0	0	0	0	0	0	0	0	0	1.25	0	0	0	0	0	0	1.25	0	0	0	0	0	0	0	0	0	0	0	0	0	0	0	0	48.75
Santa Marta	1	0	0	0	0	0	0	0	0	0	0	0	0	0	0	0	0	0	0	0	0	0	0	0	2.5	0	1.25	16.25	0	0	0	20	0	0	0	0	0	0	0	0	0	0	0	0	0	0	0	0	22.5
Santa Marta	1	0	0	0	0	0	0	0	0	0	0	0	0	0	0	0	0	0	0	0	0	0	0	1.25	10	0	7.5	0	0	0	0	17.5	0	0	0	0	0	0	0	0	0	0	0	0	0	0	0	0	22.5
Santa Marta	1	0	0	0	0	0	0	0	0	0	0	0	0	0	0	0	0	0	0	0	0	0	0	0	11.25	6.25	2.5	7.5	0	1.25	0	28.75	0	0	0	0	0	0	0	0	0	0	0	0	0	0	2.5	2.5	36.25
Eastpoint	1	0	0	0	0	0	0	0	0	0	0	0	0	0	0	0	0	0	0	0	0	0	0	6.66667	38.6667	6.66667	1.33333	0	0	4	0	50.6667	0	0	0	0	0	0	0	0	0	0	0	0	0	5.33333	2.66667	8	16
Eastpoint	1	0	0	0	0	0	0	0	0	0	0	0	0	0	0	0	0	0	0	0	0	0	0	2.5	22.5	0	1.25	1.25	0	36.25	0	61.25	0	0	0	0	0	0	0	0	0	0	0	0	0	1.25	0	1.25	13.75
Eastpoint	1	0	0	0	0	0	0	0	0	0	0	0	0	0	0	0	0	0	0	0	0	0	0	15	32.5	0	0	1.25	1.25	0	0	35	0	0	0	0	0	0	0	0	0	0	0	0	0	0	5	5	23.75
Eastpoint	1	0	0	0	0	0	0	0	0	0	0	0	0	0	0	0	0	0	0	0	0	0	0	2.5	0	0	1.25	20	0	63.75	0	85	0	0	0	0	0	0	0	0	0	0	0	0	0	6.25	0	6.25	3.75
Eastpoint	1	0	0	0	0	0	0	0	0	0	0	0	0	0	0	0	0	0	0	0	0	0	0	3.75	45	3.75	1.25	7.5	0	0	0	57.5	0	0	0	0	0	0	0	0	0	0	0	0	0	0	2.5	2.5	22.5
Eastpoint	1	0	0	0	0	0	0	0	0	0	0	0	0	0	0	0	0	0	0	0	0	0	0	0	36.25	6.25	0	7.5	0	3.75	0	53.75	0	0	0	0	0	0	0	0	0	0	0	0	0	0	0	0	33.75
Eastpoint	1	0	0	0	0	0	0	0	0	0	0	0	0	0	0	0	0	0	0	0	0	0	0	7.59494	34.1772	2.53165	0	1.26582	3.79747	0	0	41.7722	0	0	0	0	0	0	0	0	0	0	0	0	0	0	3.79747	3.79747	27.8481
Eastpoint	1	0	0	0	0	5	0	0	0	0	0	0	0	0	0	0	0	0	0	0	5	5	0	22.5	0	0	1.25	0	0	6.25	0	7.5	0	0	0	0	0	0	0	0	0	0	0	0	0	0	3.75	3.75	45
Eastpoint	1	0	0	0	0	0	0	0	0	0	0	0	0	0	0	0	0	0	0	0	0	0	0	6.25	31.25	0	1.25	5	8.75	5	0	51.25	0	0	0	0	0	0	0	0	0	0	0	0	0	1.25	8.75	10	16.25
Eastpoint	1	0	0	0	0	0	0	0	0	0	0	0	0	0	0	0	0	0	0	0	0	0	0	0	55	0	1.25	6.25	0	5	0	67.5	0	0	0	0	0	0	3.75	3.75	0	0	0	0	0	1.25	10	11.25	6.25
Eastpoint	1	0	1.25	0	0	0	0	0	0	0	0	0	0	0	0	0	0	0	0	0	1.25	1.25	0	5	12.5	0	7.5	0	0	0	0	20	0	0	0	0	0	0	0	0	0	0	0	0	0	0	2.5	2.5	60
Eastpoint	1	0	0	0	0	0	0	0	0	0	0	0	0	0	0	0	0	0	0	0	0	0	0	2.5	2.5	1.25	3.75	37.5	0	0	0	45	0	0	0	0	0	0	0	0	0	0	0	0	0	1.25	2.5	3.75	27.5
Eastpoint	1	0	0	0	0	0	0	0	0	0	0	0	0	0	0	0	0	0	0	0	0	0	0	0	28.75	5	1.25	7.5	0	11.25	0	53.75	0	0	0	0	0	0	0	0	0	0	0	0	0	0	0	0	35
Eastpoint	1	0	0	0	0	0	0	0	0	0	0	0	0	0	0	0	0	0	0	0	0	0	0	1.25	8.75	2.5	0	2.5	0	43.75	0	57.5	0	0	0	0	0	0	0	0	0	0	0	0	0	2.5	5	7.5	20
Eastpoint	1	0	0	0	0	0	0	0	0	0	0	0	0	0	0	0	0	0	0	0	0	0	0	10	26.25	6.25	1.25	1.25	0	6.25	0	41.25	0	0	0	0	0	0	0	0	0	0	0	0	0	1.25	1.25	2.5	35
Eastpoint	1	0	0	0	0	0	0	0	0	0	0	0	0	0	0	0	0	0	0	0	0	0	0	0	30.3797	3.79747	1.26582	3.79747	2.53165	0	0	41.7722	0	0	0	0	0	0	0	0	0	0	0	0	0	2.53165	2.53165	5.06329	44.3038
East	1	0	0	0	0	0	0	0	0	0	0	0	0	0	0	0	0	0	0	0	0	0	0	2.5	53.75	0	1.25	0	0	16.25	0	71.25	0	0	0	0	0	0	0	0	0	0	0	0	0	0	2.5	2.5	8.75
East	1	0	0	0	0	0	0	0	0	0	0	0	0	0	0	0	0	0	0	0	0	0	0	1.26582	1.26582	0	3.79747	6.32911	0	34.1772	0	45.5696	0	0	0	0	0	0	0	0	0	0	0	0	0	0	0	0	35.443
East	1	0	0	0	0	0	0	0	0	0	0	0	0	0	0	0	0	0	0	0	0	0	0	8.75	17.5	0	3.75	3.75	1.25	1.25	0	27.5	0	0	0	0	0	0	0	0	0	0	0	0	0	0	0	0	48.75
East	1	0	0	0	0	0	0	0	0	0	0	0	0	0	0	0	0	0	0	0	0	0	0	6.25	20	0	2.5	0	6.25	6.25	0	35	0	0	0	0	0	0	0	0	0	0	0	0	0	0	3.75	3.75	38.75
East	1	0	0	0	0	0	0	0	0	0	0	0	0	0	0	0	0	0	0	0	0	0	0	0	1.25	2.5	0	10	0	46.25	0	60	0	0	0	0	0	0	0	0	0	0	0	0	0	0	1.25	1.25	22.5
East	1	0	0	0	0	0	0	0	0	0	0	0	0	0	0	0	0	0	0	0	0	0	0	0	16.6667	1.28205	0	19.2308	0	0	0	37.1795	0	0	0	0	0	0	0	0	0	0	3.84615	3.84615	0	0	1.28205	1.28205	47.4359
East	1	0	0	0	0	0	0	0	0	0	0	0	0	0	0	0	0	0	0	0	0	0	0	2.5	2.5	2.5	1.25	6.25	7.5	46.25	0	66.25	0	0	0	0	0	0	0	0	0	0	0	0	0	0	1.25	1.25	11.25
East	1	0	0	0	0	0	0	0	0	0	0	0	0	0	0	0	0	0	0	0	0	0	0	3.75	38.75	0	0	0	10	3.75	0	52.5	0	0	0	0	0	0	0	0	0	0	0	0	0	0	5	5	18.75
East	1	0	0	0	0	0	0	0	0	0	0	0	0	0	0	0	0	0	0	0	0	0	0	15.5844	10.3896	0	0	0	1.2987	0	0	11.6883	0	0	0	0	0	0	0	0	0	0	0	0	1.2987	0	1.2987	2.5974	54.5455
East	1	0	0	0	0	0	0	0	0	0	0	0	0	0	0	0	0	0	0	0	0	0	0	5	13.75	0	0	0	3.75	45	0	62.5	0	0	0	0	0	0	0	0	0	0	0	0	1.25	0	3.75	5	15
East	1	0	0	0	0	0	0	0	0	0	0	0	0	0	0	0	0	0	0	0	0	0	0	3.75	17.5	3.75	1.25	7.5	1.25	12.5	0	43.75	0	0	0	0	0	0	0	0	0	0	0	0	6.25	0	2.5	8.75	5
East	1	0	0	0	0	0	0	0	0	0	0	0	0	0	0	0	0	0	0	0	0	0	0	15.1899	15.1899	0	5.06329	7.59494	0	0	0	27.8481	0	0	0	0	0	0	0	0	0	0	0	0	0	0	3.79747	3.79747	27.8481
East	1	0	0	0	0	0	0	0	0	3.75	0	0	0	2.5	0	0	0	0	0	0	6.25	3.75	2.5	12.5	35	2.5	2.5	0	2.5	8.75	0	51.25	0	0	0	0	0	0	0	0	0	0	0	0	0	0	3.75	3.75	26.25
East	1	0	0	0	0	0	0	0	0	0	0	0	0	0	0	0	0	0	0	0	0	0	0	0	16.25	1.25	6.25	0	0	7.5	0	31.25	0	0	0	0	0	0	0	0	0	0	0	0	1.25	0	3.75	5	30
East	1	0	0	0	0	0	0	0	0	0	0	0	0	0	0	0	0	0	0	0	0	0	0	14.1026	30.7692	0	1.28205	1.28205	3.84615	1.28205	0	38.4615	0	0	0	0	0	0	0	0	0	0	0	0	1.28205	1.28205	1.28205	3.84615	30.7692
East	1	0	0	0	0	0	0	0	0	0	0	0	0	0	0	0	0	0	0	0	0	0	0	7.5	12.5	0	0	13.75	1.25	37.5	0	65	0	0	0	0	0	0	0	0	0	0	0	0	0	0	1.25	1.25	10
Jeremi	1	0	0	0	0	0	0	0	0	0	2.5	0	0	0	0	0	0	0	0	0	2.5	2.5	0	1.25	7.5	2.5	0	0	3.75	0	0	13.75	0	0	0	0	0	0	0	0	0	0	0	0	0	0	2.5	2.5	58.75
Jeremi	1	0	0	0	0	0	0	0	0	0	0	0	0	0	0	0	0	0	0	0	0	0	0	6.25	1.25	2.5	2.5	0	2.5	0	0	8.75	0	0	0	0	0	0	0	0	0	0	0	0	0	0	5	5	45
Jeremi	1	0	0	0	0	0	0	0	0	0	0	0	0	0	0	0	0	0	0	0	0	0	0	0	28.75	1.25	1.25	1.25	0	7.5	0	40	0	0	0	0	0	0	0	0	0	0	0	0	3.75	0	0	3.75	35
Jeremi	1	0	0	0	0	0	0	0	0	0	0	0	0	0	0	0	0	0	0	0	0	0	0	0	1.25	0	5	7.5	0	0	0	13.75	0	0	0	0	0	1.25	0	1.25	0	0	0	0	3.75	0	3.75	7.5	61.25
Jeremi	1	0	0	0	0	0	0	0	0	0	0	0	0	0	0	0	0	0	0	0	0	0	0	0	0	1.35135	5.40541	0	0	0	0	6.75676	0	0	0	0	0	0	0	0	0	0	0	0	0	0	6.75676	6.75676	64.8649
Jeremi	1	0	0	0	0	0	0	0	0	0	0	0	0	0	0	0	0	0	0	0	0	0	0	0	30	0	5	0	0	0	0	35	0	0	0	0	0	0	0	0	0	0	0	0	3.75	0	6.25	10	46.25
Jeremi	1	0	0	0	0	0	0	0	0	0	0	0	0	0	0	0	0	0	0	0	0	0	0	0	6.25	2.5	1.25	3.75	0	0	0	13.75	0	0	0	0	0	0	0	0	0	0	0	0	2.5	0	5	7.5	70
Jeremi	1	0	0	0	0	0	0	0	0	0	0	0	0	0	0	0	0	0	0	0	0	0	0	2.53165	53.1646	0	2.53165	5.06329	0	0	0	60.7595	0	0	0	0	0	0	0	0	0	0	0	0	0	0	3.79747	3.79747	11.3924
Jeremi	1	0	0	0	0	0	0	0	0	0	0	0	0	0	0	0	0	0	0	0	0	0	0	11.6883	22.0779	3.8961	9.09091	2.5974	5.19481	0	0	42.8571	0	0	0	0	0	0	0	0	0	0	0	0	0	0	0	0	28.5714
Jeremi	1	0	0	0	0	0	0	0	0	0	0	0	0	0	0	0	0	0	0	0	0	0	0	0	36.3636	0	1.2987	2.5974	1.2987	0	0	41.5584	0	0	0	0	0	0	0	0	0	0	0	0	1.2987	0	0	1.2987	50.6494
Jeremi	1	0	0	0	0	0	0	0	0	0	0	0	0	0	0	0	0	0	0	0	0	0	0	1.25	8.75	1.25	0	8.75	2.5	0	0	21.25	0	0	0	0	0	0	0	0	0	0	0	0	0	0	0	0	73.75
Jeremi	1	0	0	0	0	2.5	0	0	0	0	0	0	0	0	0	0	0	0	0	0	2.5	2.5	0	3.75	0	5	0	1.25	0	6.25	0	12.5	0	0	0	0	0	0	0	0	0	0	0	0	1.25	0	3.75	5	56.25
Jeremi	1	0	0	0	0	0	0	0	0	0	0	0	0	0	0	0	0	0	0	0	0	0	0	0	29.8701	0	5.19481	1.2987	0	0	0	36.3636	0	0	0	0	0	0	0	0	0	0	0	0	3.8961	0	5.19481	9.09091	42.8571
Jeremi	1	0	0	0	1.28205	0	0	0	0	0	0	0	0	0	0	0	0	0	0	0	1.28205	1.28205	0	0	19.2308	0	1.28205	0	0	0	0	20.5128	0	0	0	0	0	0	0	0	0	0	0	0	0	0	2.5641	2.5641	64.1026
Jeremi	1	0	0	0	0	0	0	0	0	0	0	0	0	0	0	0	0	0	0	0	0	0	0	1.2987	14.2857	0	1.2987	3.8961	0	0	0	19.4805	0	0	0	0	0	0	0	0	0	0	0	0	1.2987	0	5.19481	6.49351	45.4545
Sea Aquarium	1	0	0	0	0	0	0	0	0	0	0	0	0	0	0	0	0	0	0	0	0	0	0	2.5	32.5	1.25	10	5	0	5	0	53.75	0	0	0	0	0	0	0	0	0	0	0	0	0	0	0	0	25
Sea Aquarium	1	0	0	0	0	0	0	0	0	0	0	0	0	0	0	0	0	0	0	0	0	0	0	2.5	28.75	2.5	10	8.75	0	2.5	0	52.5	0	0	0	0	0	0	0	0	0	0	0	0	0	0	2.5	2.5	8.75
Sea Aquarium	1	0	0	0	0	0	0	0	0	0	0	1.25	0	0	0	0	0	0	0	0	1.25	1.25	0	0	10	5	5	1.25	0	0	0	21.25	0	0	0	0	0	0	0	0	0	0	0	0	1.25	1.25	7.5	10	20
Sea Aquarium	1	0	0	0	0	0	0	0	0	0	1.25	0	0	0	0	0	0	0	0	0	1.25	1.25	0	8.75	28.75	0	0	1.25	0	1.25	0	31.25	0	0	0	0	0	0	0	0	0	0	0	0	1.25	1.25	0	2.5	41.25
Sea Aquarium	1	0	0	0	0	0	0	0	0	0	0	0	0	0	0	0	0	0	0	0	0	0	0	0	38.75	10	0	16.25	0	21.25	0	86.25	0	0	0	0	0	0	0	0	0	0	0	0	3.75	0	1.25	5	0
Sea Aquarium	1	0	0	0	0	0	0	0	0	0	0	0	0	0	0	0	0	0	0	0	0	0	0	0	10	5	1.25	0	1.25	70	0	87.5	0	0	0	0	0	0	0	0	0	0	0	0	0	0	0	0	1.25
Sea Aquarium	1	0	0	0	0	0	0	0	0	0	0	0	0	0	0	0	0	0	0	0	0	0	0	5.06329	34.1772	6.32911	5.06329	1.26582	1.26582	0	0	48.1013	0	0	0	0	0	1.26582	0	1.26582	0	0	0	0	1.26582	2.53165	3.79747	7.59494	16.4557
Sea Aquarium	1	0	0	0	0	0	0	0	0	0	0	0	0	0	0	0	0	0	0	0	0	0	0	0	39.7436	11.5385	5.12821	6.41026	0	11.5385	0	74.359	0	0	0	0	0	0	0	0	0	0	0	0	1.28205	0	0	1.28205	7.69231
Sea Aquarium	1	0	0	0	0	0	0	0	0	2.5	0	0	0	0	0	0	0	0	0	0	2.5	2.5	0	0	23.75	13.75	1.25	8.75	0	13.75	0	61.25	0	0	0	0	0	0	0	0	0	0	0	0	0	2.5	1.25	3.75	1.25
Sea Aquarium	1	0	0	0	0	0	0	0	0	0	0	0	0	0	0	0	0	0	0	0	0	0	0	1.26582	5.06329	0	2.53165	6.32911	0	68.3544	0	82.2785	0	0	0	0	0	0	0	0	0	0	0	0	0	1.26582	3.79747	5.06329	1.26582
Sea Aquarium	1	0	0	0	0	0	0	0	0	0	0	0	0	0	0	0	0	0	0	0	0	0	0	0	30.7692	16.6667	2.5641	16.6667	7.69231	5.12821	0	79.4872	0	0	0	0	0	0	0	0	0	0	2.5641	2.5641	0	1.28205	0	1.28205	1.28205
Sea Aquarium	1	0	0	0	0	0	0	0	0	0	0	0	0	0	0	0	0	0	0	0	3.75	0	3.75	0	21.25	5	0	0	0	48.75	0	75	0	0	0	0	0	0	0	0	0	0	0	0	1.25	1.25	2.5	5	3.75
Sea Aquarium	1	0	0	0	0	0	0	0	0	0	0	0	0	0	0	0	0	0	0	0	0	0	0	0	8.75	1.25	1.25	1.25	1.25	51.25	0	65	0	0	0	0	0	0	0	0	0	0	0	0	1.25	31.25	0	32.5	1.25
Sea Aquarium	1	0	0	0	0	0	0	0	0	0	0	0	0	0	0	0	0	0	0	0	0	0	0	5	5	3.75	1.25	0	3.75	50	0	63.75	0	0	0	0	0	0	0	0	0	0	0	0	0	6.25	0	6.25	1.25
Sea Aquarium	1	0	0	0	0	0	0	0	0	0	0	0	0	0	0	0	0	0	0	0	0	0	0	0	10	1.25	0	3.75	1.25	56.25	0	72.5	0	0	0	0	0	0	0	0	0	0	0	0	0	1.25	7.5	8.75	3.75
Sea Aquarium	1	0	6.66667	0	0	0	0	0	0	0	0	0	0	0	0	0	0	0	0	0	6.66667	6.66667	0	0	13.3333	0	0	4	0	45.3333	0	62.6667	0	0	0	0	0	0	0	0	0	0	0	0	1.33333	10.6667	1.33333	13.3333	1.33333
[truncated: 11 more columns]

## Sheet: vertical percent cover
site	area [m2]	Agelas clathrodes [%]	Agela conifera [%]	Agelas sventres [%]	Aiolochroia crassa [%]	Aplysina archeri [%]	Aplysina cauliformis [%]	Aplysina lacunosa [%]	Ectyoplasia ferox [%]	Ircinia campana [%]	Ircinia strobilina [%]	Ircinia felix [%]	Xetospongia muta [%]	Callyspongia plicifera [%]	Callyspongia vaginalis [%]	Niphates erecta [%]	Biemma sp [%]	Desmapsamma anchorata [%]	Neofibularia nolitangere [%]	Other massive sponges [%]	Massive sponges [%]	High microbial abundance massive sponges [%]	Low microbial abundance massive sponges [%]	Gorgonians [%]	Massive coral [%]	Branching coral [%]	Encrusting coral [%]	Foliose coral [%]	Sheeting coral [%]	Stalking coral [%]	Solitary coral [%]	Scleractinian corals [%]	Plakortis [%]	Clathria [%]	Halisarca caerulea [%]	Monanchora arbuscula [%]	Phorbas amaranthus [%]	Scopalina ruetzleri [%]	Other encrusting sponges [%]	Encrusting sponges [%]	Siphonodictyon [%]	Cliona [%]	Other excavating sponges [%]	Excavating sponges [%]	Peyssonnelia [%]	Halimeda [%]	CCA [%]	Calcifying algae [%]	Macroalgae [%]
Carmabi	0.031939	0	0	0	0	0	0	0	0	0	0	0	0	0	0	0	0	0	0	0	0	0	0	0	3.79747	0	1.26582	0	0	0	0	5.06329	0	3.79747	0	0	0	0	8.86076	12.6582	0	1.26582	0	1.26582	5.06329	0	17.7215	22.7848	62.0253
Carmabi	0.0287892	0	0	0	0	0	0	0	0	0	0	0	0	0	0	0	0	0	0	0	0	0	0	0	29.1139	0	0	0	0	0	0	29.1139	0	0	0	0	0	0	0	0	0	0	0	0	0	0	17.7215	17.7215	54.4304
Carmabi	0.0379431	0	0	0	0	0	0	0	0	0	0	0	0	0	0	0	0	0	0	0	0	0	0	0	0	0	0	0	12.6761	0	0	12.6761	0	0	0	0	5.6338	0	0	5.6338	0	0	0	0	0	0	11.2676	11.2676	69.0141
Carmabi	0.0288391	0	0	0	0	0	0	0	0	0	0	0	0	0	0	0	0	0	0	0	0	0	0	0	0	0	0	0	0	23.2877	0	23.2877	0	0	0	0	0	0	0	0	0	0	0	0	0	0	41.0959	41.0959	5.47945
Carmabi	0.0210052	0	0	0	0	0	0	0	0	0	0	0	0	0	0	0	0	0	0	0	0	0	0	0	0	0	0	0	0	0	0	0	0	0	0	0	0	5.06329	0	5.06329	0	0	0	0	0	0	17.7215	17.7215	46.8354
Carmabi	0.0420347	0	0	0	0	0	0	0	0	0	0	0	0	0	0	0	0	0	0	0	0	0	0	0	0	0	0	0	0	85.7143	0	85.7143	0	0	0	0	0	0	0	0	0	0	0	0	0	0	10.3896	10.3896	3.8961
Carmabi	0.0513885	0	0	0	0	0	0	0	0	0	0	0	0	0	0	0	0	0	0	0	0	0	0	0	11.6883	0	0	0	0	0	0	11.6883	5.19481	0	0	22.0779	0	12.987	1.2987	41.5584	0	0	0	0	1.2987	0	12.987	14.2857	22.0779
Carmabi	0.0418091	0	0	0	0	0	0	0	0	0	0	0	0	0	0	23.4375	0	0	0	0	23.4375	0	23.4375	0	0	0	0	0	0	0	0	0	0	0	0	0	0	6.25	0	6.25	0	0	0	0	14.0625	12.5	10.9375	37.5	20.3125
Carmabi	0.039821	0	0	0	0	0	0	0	0	0	0	0	0	0	0	7.5	0	0	0	0	7.5	0	7.5	0	0	0	0	0	0	0	0	0	0	0	10	0	0	23.75	7.5	41.25	0	0	0	0	0	16.25	6.25	22.5	5
Carmabi	0.0401018	0	0	0	0	0	0	0	0	0	0	0	0	0	0	0	0	0	0	0	0	0	0	0	0	0	0	0	0	0	0	0	0	0	0	0	0	0	0	0	0	0	0	0	17.5	0	16.25	33.75	57.5
Carmabi	0.0374315	0	0	0	0	0	0	0	0	0	0	0	0	0	0	0	0	0	0	0	0	0	0	0	0	0	0	0	55.1282	0	0	55.1282	0	0	0	0	0	0	7.69231	7.69231	0	0	0	0	0	0	7.69231	7.69231	17.9487
Carmabi	0.0420347	0	0	0	0	0	0	0	0	0	10	0	0	0	0	0	0	0	0	0	10	10	0	0	0	0	0	0	0	0	0	0	0	0	0	0	0	11.25	2.5	13.75	0	0	0	0	0	0	15	15	70
Carmabi	0.05469	0	0	0	0	0	0	0	0	0	0	0	0	0	0	0	0	0	0	0	0	0	0	0	0	0	0	0	27.2727	0	0	27.2727	0	0	0	0	0	0	0	0	0	0	0	0	28.5714	22.0779	0	50.6494	9.09091
Carmabi	0.0396029	0	0	0	0	0	0	0	0	0	0	0	0	0	0	0	0	0	0	0	0	0	0	0	26.25	0	0	0	0	0	0	26.25	0	0	0	0	0	0	0	0	0	0	0	0	18.75	21.25	8.75	48.75	5
Carmabi	0.0275728	0	0	0	0	0	0	0	0	0	0	0	0	0	0	0	0	0	0	0	0	0	0	0	0	0	0	0	3.84615	0	0	3.84615	0	0	0	0	0	0	0	0	0	0	0	0	17.9487	0	25.641	43.5897	43.5897
Carmabi	0.0479253	0	0	0	0	0	0	0	0	0	0	0	0	0	0	0	0	0	0	0	0	0	0	0	0	0	0	0	0	0	0	0	0	0	0	0	0	0	0	0	0	0	0	0	0	0	0	0	45.2055
Carmabi	0.0228331	0	0	0	0	0	0	0	0	0	0	0	0	0	0	0	0	0	0	0	0	0	0	0	0	0	0	0	0	8.75	0	8.75	0	0	0	0	0	0	0	0	0	0	0	0	2.5	0	21.25	23.75	80
Carmabi	0.0302746	0	0	0	0	0	0	0	0	0	0	0	0	0	0	0	0	0	0	3.79747	3.79747	0	0	0	0	0	0	0	0	0	0	0	0	0	0	0	0	0	0	0	0	0	0	0	0	0	29.1139	29.1139	46.8354
Carmabi	0.0377351	0	0	0	0	0	0	0	0	0	0	0	0	0	0	0	0	0	0	0	0	0	0	0	0	0	0	0	0	0	0	0	0	0	0	0	0	0	0	0	0	0	0	0	0	0	51.25	51.25	86.25
Carmabi	0.0426308	0	0	0	0	0	0	0	0	0	0	0	0	0	0	0	0	0	0	0	0	0	0	0	0	0	51.25	0	0	0	0	51.25	0	0	0	0	0	0	0	0	0	0	0	0	0	0	0	0	47.5
Carmabi	0.0237732	0	0	0	0	0	0	0	0	0	0	0	0	0	0	0	0	0	0	0	0	0	0	0	0	0	0	0	0	0	0	0	0	0	0	0	0	0	0	0	0	0	0	0	0	0	13.9241	13.9241	54.4304
Carmabi	0.026337	0	0	0	0	0	0	0	0	0	0	0	0	0	0	0	0	0	0	0	0	0	0	0	0	0	0	0	0	0	0	0	0	0	0	0	0	0	0	0	0	0	0	0	0	0	13.5135	13.5135	41.8919
Carmabi	0.0311335	0	0	0	0	0	0	0	0	0	0	0	0	0	0	0	0	0	0	0	0	0	0	0	0	0	16.4384	0	0	0	0	16.4384	0	0	0	0	0	0	0	0	0	1.36986	0	1.36986	0	0	16.4384	16.4384	34.2466
Carmabi	0.0337091	0	0	0	0	0	0	0	0	0	0	0	0	0	0	0	0	0	0	0	0	0	0	0	0	0	0	0	0	0	0	0	0	0	0	0	0	0	0	0	0	0	0	0	7.5	0	8.75	16.25	56.25
Carmabi	0.0448581	0	0	0	0	0	0	0	0	0	0	0	0	0	0	0	0	0	0	0	0	0	0	0	0	0	8.75	0	0	0	0	8.75	0	0	0	0	0	2.5	0	2.5	0	0	0	0	0	0	55	55	63.75
Carmabi	0.0375438	0	0	0	0	0	0	0	0	0	0	0	0	0	0	0	0	0	0	0	0	0	0	0	0	0	0	0	0	0	0	0	0	0	0	0	0	1.44928	0	1.44928	0	0	0	0	0	0	0	0	68.1159
Carmabi	0.0427404	0	0	0	0	0	0	0	0	0	0	0	0	0	0	0	0	0	0	0	0	0	0	0	3.79747	0	1.26582	0	0	0	0	5.06329	0	0	0	0	0	1.26582	0	1.26582	0	0	0	0	11.3924	0	7.59494	18.9873	75.9494
Carmabi	0.0420692	0	0	0	0	0	0	0	0	0	0	0	0	0	0	0	0	0	0	0	0	0	0	0	11.1111	0	0	0	0	0	0	11.1111	0	0	0	0	0	0	0	0	0	0	0	0	0	0	1.38889	1.38889	65.2778
Carmabi	0.0358407	0	0	0	0	0	0	0	0	0	0	0	0	0	0	0	0	0	0	0	0	0	0	0	0	0	0	0	0	0	0	0	0	0	0	0	0	0	0	0	0	0	0	0	0	0	25.6757	25.6757	71.6216
Carmabi	0.0277333	0	0	0	0	0	0	0	0	0	0	0	0	0	0	0	0	0	0	0	0	0	0	0	0	0	0	0	0	0	0	0	0	0	0	0	0	0	0	0	0	0	0	0	5.19481	0	2.5974	7.79221	76.6234
Carmabi	0.0401122	0	0	0	0	0	0	0	0	0	0	0	0	0	0	0	0	0	0	0	0	0	0	0	0	0	0	0	0	0	0	0	0	0	0	0	0	0	0	0	0	0	0	0	0	0	38.2353	38.2353	57.3529
Carmabi	0.0377351	0	0	0	0	0	0	0	0	0	0	0	0	0	0	0	0	0	0	0	0	0	0	0	0	0	0	0	0	0	0	0	0	0	0	0	0	18.3099	0	18.3099	0	5.6338	0	5.6338	0	0	8.4507	8.4507	56.338
Carmabi	0.0472023	0	0	0	0	0	0	0	0	0	0	0	0	0	0	0	0	0	0	0	0	0	0	0	0	0	0	0	0	0	0	0	0	0	0	0	0	0	0	0	0	0	0	0	0	0	5.33333	5.33333	93.3333
Carmabi	0.0513885	0	0	0	0	0	0	0	0	0	0	0	0	0	0	0	0	0	0	0	0	0	0	0	22.5	0	0	0	0	0	0	22.5	0	0	0	0	0	0	0	0	0	0	0	0	0	0	0	0	58.75
Carmabi	0.0422402	0	0	0	0	0	0	0	0	0	0	0	0	0	0	0	0	0	0	0	0	0	0	0	0	0	8.69565	0	0	0	0	8.69565	0	0	0	0	0	0	0	0	0	0	0	0	7.24638	0	5.7971	13.0435	66.6667
Carmabi	0.0401413	0	0	0	0	0	0	0	0	0	0	0	0	0	0	0	0	0	0	0	0	0	0	0	13.9241	0	0	0	0	0	0	13.9241	0	0	0	0	0	0	0	0	0	0	0	0	8.86076	0	0	8.86076	63.2911
Carmabi	0.0509621	0	0	0	0	0	0	0	0	0	0	0	0	0	0	0	0	0	0	0	0	0	0	0	0	0	0	0	0	0	0	0	0	0	0	0	0	5	0	5	0	0	0	0	0	0	12.5	12.5	41.25
Carmabi	0.0509114	0	0	0	0	0	0	0	0	0	0	0	0	0	0	0	0	0	0	0	0	0	0	0	1.28205	0	0	0	21.7949	0	0	23.0769	0	0	0	0	0	0	0	0	0	0	0	0	0	0	12.8205	12.8205	48.7179
Carmabi	0.0513885	0	0	0	0	0	0	0	0	0	0	0	0	0	0	0	0	0	0	0	0	0	0	0	8.97436	0	0	0	0	0	0	8.97436	0	0	0	0	0	0	0	0	0	0	0	0	0	0	0	0	62.8205
Carmabi	0.0240177	0	0	0	0	0	0	0	0	0	0	0	0	0	0	0	0	0	0	0	0	0	0	0	0	0	20	0	0	0	0	20	0	0	0	0	0	0	0	0	0	0	0	0	0	0	0	0	70
Carmabi	0.0475101	0	0	0	0	0	0	0	0	0	0	0	0	0	0	0	0	0	0	0	0	0	0	0	0	0	0	0	0	0	0	0	0	0	0	0	0	0	0	0	0	0	0	0	8.86076	0	7.59494	16.4557	77.2152
Carmabi	0.0586217	0	0	0	0	0	0	0	0	0	0	0	0	0	0	0	0	0	0	0	0	0	0	0	0	0	1.26582	0	0	0	0	1.26582	0	0	0	0	0	0	0	0	0	0	0	0	0	0	5.06329	5.06329	77.2152
Carmabi	0.0287891	0	0	0	0	0	0	0	0	0	0	0	0	0	0	0	0	0	0	0	0	0	0	0	0	0	0	0	8.97436	0	0	8.97436	0	0	0	0	0	0	0	0	0	0	0	0	1.28205	0	1.28205	2.5641	44.8718
Carmabi	0.0452147	0	0	0	0	0	0	0	0	0	0	0	0	0	0	0	0	0	0	0	0	0	0	0	0	0	0	0	0	0	0	0	0	0	0	0	0	0	0	0	0	0	0	0	0	0	27.5	27.5	52.5
Carmabi	0.0319139	0	0	0	0	0	0	0	0	0	0	0	0	0	0	0	0	0	0	0	0	0	0	0	0	0	0	0	0	0	0	0	0	0	0	0	0	3.84615	0	3.84615	0	0	0	0	0	0	11.5385	11.5385	76.9231
Carmabi	0.0420347	0	0	0	0	0	0	0	0	0	0	0	0	0	0	0	0	0	0	0	0	0	0	0	0	0	0	0	0	0	0	0	0	0	0	0	0	0	0	0	0	0	0	0	0	0	0	0	92.4051
Carmabi	0.0304366	0	0	0	0	0	0	0	0	0	0	0	0	0	0	0	0	0	0	0	0	0	0	33.75	0	0	0	0	0	0	0	0	0	0	0	0	0	0	0	0	0	0	0	0	3.75	0	5	8.75	50
Carmabi	0.0423477	0	0	0	0	0	0	0	0	0	0	0	0	0	0	0	0	0	0	0	0	0	0	0	0	0	0	0	0	0	0	0	0	0	0	0	0	3.75	0	3.75	0	0	0	0	0	0	0	0	75
Water factory	0.0131242	0	0	0	0	0	0	0	0	0	0	0	0	0	0	0	0	0	0	0	0	0	0	0	0	0	0	0	0	0	0	0	0	0	0	0	0	3.75	0	3.75	0	0	0	0	25	0	0	25	0
Water factory	0.0148103	0	0	0	0	0	0	0	0	0	0	0	0	0	0	0	0	0	0	0	0	0	0	0	0	0	0	0	0	0	0	0	0	0	0	0	0	0	0	0	0	0	0	0	15	0	48.75	63.75	26.25
Water factory	0.0194763	0	0	0	0	0	0	0	0	0	0	0	0	0	0	10.2564	0	0	0	0	10.2564	0	10.2564	0	2.5641	0	0	0	0	0	0	2.5641	0	0	0	0	0	0	14.1026	14.1026	0	0	0	0	0	0	43.5897	43.5897	25.641
Water factory	0.019518	0	0	0	0	0	0	0	0	0	0	0	0	0	0	0	0	0	0	0	0	0	0	0	0	0	67.5	0	0	0	0	67.5	0	0	0	0	0	0	1.25	1.25	0	0	0	0	0	0	17.5	17.5	0
Water factory	0.019127	0	0	0	0	0	0	0	0	0	0	0	0	0	0	0	0	0	0	0	0	0	0	0	0	0	20	0	0	0	0	20	0	0	0	0	0	0	0	0	0	0	0	0	0	0	41.25	41.25	38.75
Water factory	0.0257423	0	0	0	0	0	0	0	0	0	0	0	0	0	0	9.58904	0	0	0	0	9.58904	0	9.58904	0	0	0	12.3288	0	0	0	0	12.3288	0	0	0	0	0	5.47945	8.21918	13.6986	0	0	0	0	0	0	34.2466	34.2466	47.9452
Water factory	0.0298321	0	0	0	0	0	0	0	0	0	0	0	0	0	0	0	0	0	0	0	0	0	0	0	0	3.94737	0	0	0	51.3158	0	55.2632	0	0	0	0	0	0	0	0	0	0	0	0	2.63158	0	30.2632	32.8947	23.6842
Water factory	0.0252807	0	0	0	0	0	0	0	0	0	0	0	0	0	0	0	0	0	0	0	0	0	0	13.75	0	0	0	0	0	86.25	0	86.25	0	0	0	0	0	0	0	0	0	0	0	0	0	0	0	0	0
Water factory	0.0270196	0	0	0	0	0	0	0	0	0	0	0	0	0	0	8.86076	0	0	0	0	8.86076	0	8.86076	0	0	0	21.519	0	0	0	0	21.519	0	0	0	0	0	0	0	0	0	0	0	0	5.06329	0	18.9873	24.0506	18.9873
Water factory	0.0487255	0	0	0	0	0	0	0	0	0	0	0	0	0	0	0	0	0	0	0	0	0	0	0	33.75	0	0	0	0	60	0	93.75	0	0	0	0	0	0	0	0	0	0	0	0	0	0	2.5	2.5	0
Water factory	0.0325764	0	0	0	0	0	0	0	0	0	0	0	0	0	0	0	0	0	0	0	0	0	0	0	6.75676	0	0	0	0	77.027	0	83.7838	0	0	0	0	0	0	0	0	0	0	0	0	4.05405	0	12.1622	16.2162	0
Water factory	0.0415993	0	0	0	0	0	0	0	0	0	0	0	0	0	0	0	0	0	0	0	0	0	0	0	0	0	0	0	0	98.75	0	98.75	0	0	0	0	0	0	0	0	0	0	0	0	0	0	1.25	1.25	0
Water factory	0.0424269	0	0	0	0	0	0	0	0	0	0	0	0	0	0	5.06329	0	0	0	0	5.06329	0	5.06329	0	18.9873	0	0	0	0	0	0	18.9873	0	0	0	0	0	0	10.1266	10.1266	0	0	0	0	1.26582	0	37.9747	39.2405	5.06329
Water factory	0.0271808	0	0	0	0	0	0	0	0	0	0	0	0	0	0	0	0	0	0	0	0	0	0	0	0	0	0	0	0	0	0	0	0	0	0	0	0	0	0	0	0	0	0	0	0	0	50.6494	50.6494	12.987
Water factory	0.0324219	0	0	0	0	0	0	0	0	0	0	0	0	0	0	5	0	0	0	0	5	0	5	0	0	0	5	0	0	0	0	5	0	0	0	0	0	0	0	0	0	0	0	0	8.75	0	11.25	20	65
Water factory	0.034641	0	0	0	0	0	0	0	0	0	0	0	0	0	0	0	0	0	0	0	0	0	0	0	12.8205	0	0	0	0	0	0	12.8205	0	0	0	0	0	0	0	0	0	0	0	0	7.69231	0	0	7.69231	0
Water factory	0.0331317	0	0	0	0	0	0	0	0	0	0	0	0	0	0	2.77778	0	0	0	0	2.77778	0	2.77778	0	12.5	0	0	0	0	0	0	12.5	0	0	0	0	0	0	0	0	0	0	0	0	6.94444	0	2.77778	9.72222	9.72222
Water factory	0.0435649	0	0	0	0	0	0	0	0	0	0	0	0	0	0	13.5135	0	0	0	0	13.5135	0	13.5135	0	0	0	9.45946	0	0	21.6216	0	31.0811	0	0	0	0	0	0	2.7027	2.7027	0	0	0	0	8.10811	0	14.8649	22.973	4.05405
Water factory	0.0270864	0	0	0	0	0	0	0	0	0	0	0	0	0	0	0	0	0	0	0	0	0	0	10.3896	0	0	0	0	0	0	0	0	0	0	0	0	0	0	7.79221	7.79221	0	0	0	0	5.19481	0	2.5974	7.79221	0
Water factory	0.029661	0	0	0	0	0	0	0	0	0	0	0	0	0	0	2.73973	0	0	0	0	2.73973	0	2.73973	0	0	0	0	0	0	0	0	0	0	0	0	0	0	2.73973	2.73973	5.47945	0	0	0	0	1.36986	0	32.8767	34.2466	36.9863
Water factory	0.0229465	0	0	0	0	0	0	0	0	0	0	0	0	0	0	0	0	0	0	0	0	0	0	0	0	2.8169	0	0	0	0	0	2.8169	0	0	0	0	0	0	0	0	0	0	0	0	12.6761	0	9.85915	22.5352	0
Water factory	0.0262049	0	0	0	0	0	0	0	0	0	0	0	0	0	0	0	0	0	0	0	0	0	0	0	0	0	0	0	0	0	0	0	0	0	0	0	0	0	2.85714	2.85714	0	0	0	0	38.5714	0	10	48.5714	14.2857
Water factory	0.0141926	0	0	0	0	0	0	0	0	0	0	0	0	0	0	0	0	0	0	0	0	0	0	0	10.8108	0	0	0	0	17.5676	0	28.3784	0	0	0	0	0	0	0	0	0	0	0	0	12.1622	0	35.1351	47.2973	10.8108
Water factory	0.0249632	0	0	0	0	0	0	0	0	0	0	0	0	0	0	0	0	0	0	0	0	0	0	0	0	0	0	0	0	43.0769	0	43.0769	0	0	0	0	0	0	0	0	0	0	0	0	0	0	4.61538	4.61538	16.9231
Water factory	0.0424215	0	0	0	0	0	0	0	0	0	0	0	0	0	0	0	0	0	0	0	0	0	0	0	0	0	35	0	0	0	0	35	0	0	0	0	0	0	0	0	0	0	0	0	0	0	0	0	25
Water factory	0.0505555	0	0	0	0	0	0	0	0	0	0	0	0	0	0	0	0	0	0	0	0	0	0	0	0	0	32.5	0	0	0	0	32.5	0	0	0	0	0	0	2.5	2.5	0	0	0	0	0	0	21.25	21.25	27.5
Water factory	0.0340646	0	0	0	0	0	0	0	0	0	0	0	0	3.75	0	3.75	0	0	0	0	7.5	0	7.5	0	0	0	6.25	1.25	0	8.75	0	16.25	0	0	0	0	0	0	0	0	0	0	0	0	0	25	0	25	41.25
Water factory	0.0472001	0	0	0	0	0	0	0	0	0	0	0	0	0	0	4.05405	0	0	0	0	4.05405	0	4.05405	0	22.973	0	2.7027	0	0	0	0	25.6757	0	0	0	0	0	0	1.35135	1.35135	0	0	21.6216	21.6216	0	0	9.45946	9.45946	10.8108
Water factory	0.0274495	0	0	0	0	0	0	0	0	0	0	0	0	0	0	14.4737	0	0	0	0	14.4737	0	14.4737	0	0	0	7.89474	0	0	0	0	7.89474	0	0	0	0	0	1.31579	1.31579	2.63158	0	0	0	0	0	0	19.7368	19.7368	43.4211
Water factory	0.0302925	0	0	3.75	0	0	0	0	0	0	0	0	0	0	0	0	0	0	0	0	3.75	3.75	0	0	0	0	0	0	0	0	0	0	0	0	0	0	0	5	0	5	0	0	1.25	1.25	0	0	26.25	26.25	38.75
Water factory	0.0318528	0	0	0	0	0	0	0	0	0	0	0	0	0	0	0	0	0	0	0	0	0	0	0	0	0	0	0	0	0	0	0	0	0	0	0	0	8.86076	0	8.86076	0	0	0	0	30.3797	0	2.53165	32.9114	43.038
Water factory	0.0176421	0	0	0	0	0	0	0	0	0	0	0	0	0	0	18.4211	0	0	0	0	18.4211	0	18.4211	0	0	0	5.26316	0	0	0	0	5.26316	0	0	0	0	0	0	0	0	0	0	0	0	3.94737	0	2.63158	6.57895	48.6842
Water factory	0.0287894	26.25	0	0	0	0	0	0	0	0	0	0	0	0	0	0	0	0	0	6.25	32.5	26.25	0	0	5	0	0	0	0	5	0	10	0	0	0	0	0	0	0	0	0	0	0	0	0	0	11.25	11.25	38.75
Water factory	0.0355852	0	0	0	0	0	0	0	0	0	0	0	0	0	0	2.5	0	0	0	11.25	13.75	0	2.5	0	0	0	0	0	0	0	0	0	0	0	0	0	0	0	0	0	0	0	0	0	10	0	5	15	22.5
Water factory	0.0206709	0	0	0	0	0	0	0	0	0	0	0	0	0	0	2.5	0	0	0	23.75	26.25	0	2.5	0	0	0	1.25	0	0	0	0	1.25	0	0	0	0	0	0	0	0	0	0	0	0	2.5	0	5	7.5	15
Water factory	0.0290659	0	0	0	0	0	0	0	0	0	0	0	0	0	0	0	0	0	0	0	0	0	0	0	0	0	0	0	0	0	0	0	0	0	0	0	0	0	0	0	0	0	0	0	18.6667	0	0	18.6667	56
Water factory	0.0427522	0	0	0	0	0	0	0	0	0	0	0	0	0	0	0	0	0	0	0	0	0	0	0	22.3684	0	0	0	0	0	0	22.3684	0	0	0	0	0	0	0	0	0	0	0	0	0	0	0	0	35.5263
Water factory	0.0249134	0	0	0	0	0	0	0	0	0	0	0	0	0	0	0	0	0	0	0	0	0	0	0	28.2051	0	0	0	0	0	0	28.2051	0	0	0	0	0	0	10.2564	10.2564	0	0	0	0	2.5641	0	0	2.5641	24.359
Water factory	0.0335781	0	0	0	0	0	0	0	0	0	0	0	0	0	0	0	0	0	0	1.26582	1.26582	0	0	0	0	0	0	0	0	0	0	0	0	0	0	0	0	0	0	0	0	0	0	0	1.26582	0	10.1266	11.3924	32.9114
Water factory	0.0500333	0	0	0	0	0	0	0	0	0	0	0	0	0	0	1.25	0	0	0	0	1.25	0	1.25	0	0	0	6.25	0	0	0	0	6.25	0	0	0	0	0	1.25	0	1.25	0	0	0	0	6.25	0	10	16.25	12.5
Water factory	0.0362837	0	0	0	0	0	0	0	0	0	0	0	0	0	0	0	0	0	0	0	0	0	0	0	0	0	0	0	0	0	0	0	0	0	0	0	0	0	0	0	0	0	0	0	0	0	16.4557	16.4557	79.7468
Water factory	0.0318391	0	0	0	0	0	0	0	0	0	0	0	0	0	0	0	0	0	0	0	0	0	0	0	29.1139	0	0	0	0	0	0	29.1139	0	0	0	0	0	0	0	0	0	0	0	0	0	0	20.2532	20.2532	46.8354
Water factory	0.0223946	0	0	0	0	0	0	0	0	0	0	0	0	0	0	0	0	0	0	0	0	0	0	0	0	0	9.21053	0	0	0	0	9.21053	0	0	0	0	0	0	0	0	0	0	0	0	0	0	51.3158	51.3158	68.4211
Water factory	0.0235938	0	0	0	0	0	0	0	0	0	0	0	0	0	0	0	0	0	0	0	0	0	0	0	0	0	0	0	0	0	0	0	0	0	0	0	0	0	0	0	0	0	3.75	3.75	11.25	0	10	21.25	15
Water factory	0.0400053	0	0	0	0	0	0	0	0	0	0	0	0	0	0	0	0	0	0	0	0	0	0	0	6.41026	0	0	0	0	0	0	6.41026	0	0	0	0	0	0	0	0	0	0	0	0	0	0	42.3077	42.3077	20.5128
Water factory	0.0304594	0	0	0	0	0	0	0	0	0	0	0	0	0	0	0	0	0	0	0	0	0	0	0	0	0	0	0	52.5	0	0	52.5	0	0	0	0	0	0	0	0	0	0	0	0	0	17.5	0	17.5	8.75
Water factory	0.0239004	0	0	0	0	0	0	0	0	0	0	0	0	0	0	0	0	0	0	0	0	0	0	0	0	0	0	0	0	0	0	0	0	0	0	0	0	0	0	0	0	0	0	0	2.5	0	5	7.5	60
Water factory	0.0229252	0	0	0	0	0	0	0	0	0	0	0	0	0	0	0	0	0	0	0	0	0	0	0	0	0	0	0	0	0	0	0	0	0	0	0	0	0	0	0	0	0	0	0	12.5	0	46.25	58.75	70
Snakebay	0.0274495	0	0	0	0	0	0	0	0	0	0	0	0	0	0	0	0	0	0	0	0	0	0	0	0	0	18.5714	0	0	0	0	18.5714	0	0	0	0	0	0	0	0	0	0	0	0	17.1429	0	12.8571	30	34.2857
Snakebay	0.0320946	0	0	0	0	0	0	0	0	0	0	0	0	0	0	0	0	0	0	0	0	0	0	0	0	0	21.6216	0	0	0	0	21.6216	0	0	0	0	0	0	1.35135	1.35135	0	0	0	0	18.9189	0	10.8108	29.7297	8.10811
Snakebay	0.0238864	0	0	0	0	0	0	0	0	0	0	0	0	0	0	0	0	0	0	0	0	0	0	0	5.55556	0	0	0	0	0	0	5.55556	0	0	0	0	0	0	1.38889	1.38889	0	0	0	0	9.72222	0	9.72222	19.4444	38.8889
Snakebay	0.0200836	0	0	0	0	0	0	0	0	0	0	0	0	0	0	0	0	0	0	0	0	0	0	0	3.07692	0	1.53846	0	15.3846	0	0	20	0	0	0	0	0	0	1.53846	1.53846	0	0	0	0	12.3077	0	7.69231	20	0
Snakebay	0.0238444	0	0	0	0	0	0	0	0	0	0	0	0	0	0	0	0	0	0	0	0	0	0	0	0	0	0	0	0	0	0	0	0	0	0	0	0	0	6.66667	6.66667	0	0	0	0	13.3333	0	16	29.3333	12
Snakebay	0.0374519	0	0	0	0	0	0	0	0	0	0	0	0	0	0	0	0	0	0	0	0	0	0	0	0	0	43.0556	0	0	0	0	43.0556	0	0	0	0	0	0	4.16667	4.16667	0	0	0	0	9.72222	0	15.2778	25	15.2778
Snakebay	0.030381	0	0	0	0	0	0	0	0	0	0	0	0	0	0	0	0	0	0	0	0	0	0	0	0	0	39.4366	0	0	0	0	39.4366	0	0	0	0	0	0	0	0	0	0	0	0	8.4507	0	18.3099	26.7606	9.85915
Snakebay	0.0128451	0	0	0	0	0	0	0	0	0	0	0	0	0	0	0	0	0	0	0	0	0	0	0	0	0	0	35.6164	0	0	0	35.6164	0	0	0	0	0	0	0	0	0	0	0	0	0	0	23.2877	23.2877	1.36986
Snakebay	0.0304426	0	0	0	0	0	0	0	0	0	0	0	0	0	0	0	0	0	0	0	0	0	0	0	0	0	45.5882	0	0	0	0	45.5882	0	0	0	0	0	0	0	0	0	0	0	0	0	0	10.2941	10.2941	0
Snakebay	0.0152384	0	0	0	0	0	0	0	0	0	0	0	0	0	0	0	0	0	0	0	0	0	0	0	0	0	0	0	0	13.3333	0	13.3333	0	0	0	0	0	0	0	0	0	0	0	0	8	0	20	28	28
Snakebay	0.0248128	0	0	0	0	0	0	0	0	0	0	0	0	0	0	0	0	0	0	0	0	0	0	0	0	0	14.0845	0	0	5.6338	0	19.7183	0	0	0	0	0	0	0	0	0	0	0	0	4.22535	26.7606	32.3944	63.3803	2.8169
Snakebay	0.0304426	0	0	0	0	0	0	0	0	0	0	0	0	0	0	0	0	0	0	0	0	0	0	0	0	0	0	0	0	12.3288	0	12.3288	0	0	0	0	0	0	0	0	0	0	0	0	0	15.0685	32.8767	47.9452	4.10959
Snakebay	0.019366	0	0	0	0	0	0	0	0	0	0	0	0	0	0	0	0	0	0	0	0	0	0	0	82.5	0	1.25	0	0	0	0	83.75	0	0	0	0	0	0	0	0	0	0	0	0	0	0	5	5	13.75
Snakebay	0.0116997	0	0	0	0	0	0	0	0	0	0	0	0	0	0	0	0	0	0	0	0	0	0	0	87.5	0	0	0	0	0	0	87.5	0	0	0	0	0	0	0	0	0	0	0	0	0	0	0	0	0
Snakebay	0.0376149	0	0	0	0	0	0	0	0	0	0	0	0	0	0	0	0	0	0	0	0	0	0	0	36.8421	0	0	0	0	0	0	36.8421	0	0	0	0	0	0	0	0	0	0	0	0	9.21053	0	13.1579	22.3684	30.2632
Snakebay	0.055221	0	0	0	0	0	0	0	0	0	0	0	0	0	0	0	0	0	0	0	0	0	0	0	0	0	20.5479	0	0	0	0	20.5479	0	0	0	0	0	0	0	0	0	0	0	0	17.8082	0	1.36986	19.1781	34.2466
Snakebay	0.039282	0	0	0	0	0	0	0	0	0	0	0	0	0	0	0	0	0	0	0	0	0	0	0	0	0	14.0845	0	0	0	0	14.0845	0	0	0	0	0	0	0	0	0	2.8169	0	2.8169	25.3521	0	30.9859	56.338	30.9859
Snakebay	0.0340646	0	0	0	0	0	0	0	0	0	0	0	0	0	0	0	0	0	0	0	0	0	0	0	0	0	0	0	0	27.1429	0	27.1429	0	0	0	0	0	0	1.42857	1.42857	0	0	0	0	7.14286	0	15.7143	22.8571	25.7143
Snakebay	0.0170142	0	0	0	0	0	0	0	0	0	0	0	0	0	0	0	0	0	0	0	0	0	0	0	0	0	0	0	0	0	0	0	0	0	0	0	0	0	0	0	0	1.51515	0	1.51515	0	0	89.3939	89.3939	53.0303
Snakebay	0.0112906	0	0	0	0	0	0	0	0	0	0	0	0	0	0	21.6216	0	0	0	0	21.6216	0	21.6216	0	0	0	1.35135	0	0	0	0	1.35135	0	0	0	0	0	0	1.35135	1.35135	0	0	0	0	14.8649	0	5.40541	20.2703	54.0541
Snakebay	0.026337	0	0	0	0	0	0	0	0	0	0	0	0	0	0	0	0	0	0	0	0	0	0	0	0	0	0	0	0	32.4324	0	32.4324	0	0	0	0	0	0	0	0	0	0	0	0	9.45946	0	12.1622	21.6216	5.40541
Snakebay	0.0302746	0	0	0	0	0	0	0	0	0	0	0	0	0	0	0	0	0	0	0	0	0	0	0	0	0	0	0	0	0	0	0	0	0	0	0	0	0	0	0	0	0	0	0	16.6667	0	13.8889	30.5556	34.7222
Snakebay	0.0261881	0	0	0	0	0	0	0	0	0	0	0	0	0	0	0	0	0	0	0	0	0	0	0	0	0	0	0	0	0	0	0	0	0	0	0	0	0	0	0	0	0	0	0	1.35135	0	35.1351	36.4865	62.1622
Snakebay	0.0240667	0	0	0	0	0	0	0	0	0	0	0	0	0	0	0	0	0	0	0	0	0	0	0	0	0	0	0	0	0	0	0	0	0	0	5.71429	0	2.85714	0	8.57143	0	0	0	0	0	0	8.57143	8.57143	47.1429
Snakebay	0.0423594	0	0	0	0	0	0	0	0	0	0	0	0	0	0	0	0	0	0	0	0	0	0	0	0	0	1.25	0	0	0	0	1.25	0	0	0	0	0	0	0	0	0	0	0	0	17.5	0	27.5	45	68.75
Snakebay	0.0299615	0	0	0	0	0	0	0	0	0	0	0	0	0	0	0	0	0	0	0	0	0	0	0	0	0	0	0	0	0	0	0	0	0	0	0	1.26582	0	5.06329	6.32911	0	0	0	0	2.53165	0	22.7848	25.3165	0
Snakebay	0.0302746	0	0	0	0	0	0	0	0	0	0	0	0	0	0	0	0	0	0	0	0	0	0	0	0	0	0	0	19.2308	0	0	19.2308	0	0	0	0	0	0	0	0	0	0	0	0	1.28205	0	6.41026	7.69231	34.6154
Snakebay	0.0250862	0	0	0	0	0	0	0	0	0	0	0	0	0	0	0	0	0	0	0	0	0	0	0	0	0	0	0	0	6.57895	0	6.57895	0	0	0	0	0	11.8421	9.21053	21.0526	0	0	0	0	7.89474	0	10.5263	18.4211	32.8947
Snakebay	0.0452281	0	0	0	0	0	0	0	0	0	0	0	0	0	0	0	0	0	0	0	0	0	0	0	0	0	0	9.85915	0	0	0	9.85915	0	0	0	0	0	0	0	0	0	0	0	0	1.40845	0	28.169	29.5775	47.8873
Snakebay	0.0250903	0	0	0	0	0	0	0	0	0	0	0	0	0	0	0	0	0	0	0	0	0	0	0	0	0	0	12.1622	0	8.10811	0	20.2703	0	0	0	0	0	9.45946	0	9.45946	0	0	0	0	4.05405	0	43.2432	47.2973	22.973
Snakebay	0.0355079	0	0	0	0	0	0	0	0	0	0	0	0	0	0	0	0	0	0	0	0	0	0	0	16.25	0	0	2.5	0	0	0	18.75	0	0	0	0	0	0	2.5	2.5	0	0	5	5	0	0	3.75	3.75	43.75
Snakebay	0.0145135	0	0	0	0	0	0	0	0	0	0	0	0	0	0	0	0	0	0	0	0	0	0	0	0	0	16	0	0	0	0	16	0	0	0	0	0	0	1.33333	1.33333	0	0	0	0	0	0	25.3333	25.3333	62.6667
Snakebay	0.0400053	0	0	0	0	0	0	0	0	0	0	0	0	0	0	0	0	0	0	0	0	0	0	0	0	0	2.5	0	0	0	0	2.5	0	0	0	1.25	3.75	0	0	5	0	0	0	0	0	0	46.25	46.25	72.5
Snakebay	0.0337091	0	0	0	0	0	0	0	0	0	0	0	0	0	0	0	0	0	0	0	0	0	0	0	0	7.5	0	0	0	48.75	0	56.25	0	0	0	0	0	0	0	0	0	0	0	0	0	0	12.5	12.5	28.75
Snakebay	0.0422402	0	0	0	0	0	0	0	0	0	0	0	0	0	0	0	0	0	0	0	0	0	0	20	0	0	3.75	0	0	0	0	3.75	0	0	0	0	0	0	0	0	0	0	1.25	1.25	1.25	0	0	1.25	60
Snakebay	0.0423594	0	0	0	0	0	0	0	0	0	0	0	0	0	0	0	0	0	0	0	0	0	0	0	0	0	0	0	0	0	0	0	0	0	0	0	0	0	0	0	0	0	0	0	27.7778	0	18.0556	45.8333	34.7222
Snakebay	0.0334229	0	0	0	0	0	0	0	0	0	0	0	0	0	0	0	0	0	0	0	0	0	0	0	0	0	1.35135	0	0	0	0	1.35135	0	0	0	0	0	0	0	0	0	0	0	0	0	0	9.45946	9.45946	79.7297
Snakebay	0.0482427	0	0	0	0	0	0	0	0	0	0	0	0	0	0	1.26582	0	0	0	0	1.26582	0	1.26582	0	1.26582	0	0	0	0	0	0	1.26582	0	0	0	0	0	0	0	0	0	0	0	0	0	0	2.53165	2.53165	56.962
Snakebay	0.0375809	0	10.5263	0	0	0	0	0	0	0	0	0	0	0	0	0	2.63158	0	0	0	13.1579	10.5263	0	0	0	0	0	0	0	0	0	0	0	0	0	0	0	0	0	0	0	0	2.63158	2.63158	0	0	10.5263	10.5263	47.3684
Snakebay	0.0153174	0	0	0	0	0	0	0	0	0	0	0	0	0	0	0	0	0	0	0	0	0	0	10	0	0	12.5	0	0	0	0	12.5	0	0	0	0	0	0	0	0	0	0	0	0	0	0	32.5	32.5	75
Snakebay	0.0479748	0	0	0	0	0	0	0	0	0	0	0	0	0	0	0	0	0	0	0	0	0	0	0	0	0	2.66667	0	0	0	0	2.66667	0	0	0	0	0	1.33333	0	1.33333	0	0	0	0	0	0	61.3333	61.3333	40
Snakebay	0.0304426	0	0	0	0	0	0	0	0	0	0	0	0	0	0	7.59494	0	0	0	0	7.59494	0	7.59494	0	0	0	0	0	0	0	0	0	0	0	0	0	2.53165	0	0	2.53165	0	0	0	0	12.6582	0	39.2405	51.8987	29.1139
Snakebay	0.05469	0	0	0	0	0	0	0	0	0	0	0	0	0	0	0	0	0	0	0	0	0	0	0	0	0	7.69231	0	0	1.28205	0	8.97436	0	0	0	0	0	0	0	0	0	0	0	0	0	0	3.84615	3.84615	17.9487
Snakebay	0.0287967	0	0	0	0	0	0	0	0	0	0	0	0	0	0	15	0	0	0	0	15	0	15	0	0	0	10	0	0	0	0	10	0	0	0	0	0	0	0	0	0	0	0	0	0	0	1.25	1.25	53.75
Snakebay	0.0400053	0	0	0	0	0	0	0	0	0	0	0	0	0	0	0	0	0	0	0	0	0	0	0	0	0	0	0	0	0	0	0	0	0	0	0	0	0	0	0	0	0	0	0	0	0	0	0	74.026
Snakebay	0.0337776	0	0	0	0	0	0	0	0	0	0	0	0	0	0	0	0	0	0	0	0	0	0	0	0	0	0	0	0	0	0	0	0	0	0	0	0	0	0	0	0	0	0	0	0	0	0	0	50.6667
Snakebay	0.0276767	0	0	0	0	0	0	0	0	0	0	0	0	0	0	0	0	0	0	0	0	0	0	0	0	0	2.73973	0	0	0	0	2.73973	0	0	0	0	0	0	0	0	0	0	0	0	0	0	16.4384	16.4384	47.9452
Snakebay	0.0316409	0	0	0	0	0	0	0	0	0	0	0	0	0	0	0	0	0	0	0	0	0	0	0	0	0	0	0	0	0	0	0	0	0	0	0	0	0	0	0	0	0	0	0	0	0	39.2405	39.2405	60.7595
Jan Thiel	0.0482427	0	0	0	0	0	0	0	0	0	0	0	0	0	0	0	0	0	0	0	0	0	0	0	0	0	0	0	0	0	0	0	0	0	0	0	0	0	1.25	1.25	0	0	0	0	0	0	23.75	23.75	70
Jan Thiel	0.048383	0	0	0	0	0	0	0	0	0	0	0	0	0	0	0	0	0	0	0	0	0	0	0	0	0	0	0	0	0	0	0	0	0	0	0	0	0	0	0	0	0	0	0	0	0	12.987	12.987	46.7532
Jan Thiel	0.0422402	0	0	0	0	0	0	0	0	0	0	0	0	0	0	0	0	0	0	0	0	0	0	0	3.0303	0	0	4.54545	0	0	0	7.57576	0	0	0	0	0	0	0	0	0	0	0	0	0	0	4.54545	4.54545	75.7576
Jan Thiel	0.0475543	0	0	0	0	0	0	0	0	0	0	0	0	0	0	0	0	0	0	0	0	0	0	6.25	0	0	0	0	0	21.25	0	21.25	0	0	0	0	0	0	0	0	0	0	0	0	0	36.25	6.25	42.5	22.5
Jan Thiel	0.0479253	0	0	0	0	0	0	0	0	0	0	0	0	0	0	0	0	0	0	0	0	0	0	0	0	0	0	14.1026	0	17.9487	0	32.0513	0	0	0	0	0	0	0	0	0	0	0	0	0	19.2308	7.69231	26.9231	44.8718
Jan Thiel	0.05469	0	0	0	0	0	0	0	0	0	0	0	0	0	0	0	0	0	0	0	0	0	0	2.5974	0	0	0	0	0	24.6753	0	24.6753	0	0	0	0	0	0	0	0	0	0	0	0	0	0	6.49351	6.49351	9.09091
Jan Thiel	0.0422402	0	0	0	0	0	0	0	0	0	0	0	0	0	0	0	0	0	0	0	0	0	0	0	0	0	0	0	0	0	0	0	0	0	0	0	0	0	0	0	0	0	0	0	1.26582	0	40.5063	41.7722	84.8101
Jan Thiel	0.0274348	0	0	0	0	0	0	0	0	0	0	0	0	0	0	0	0	0	0	0	0	0	0	0	0	0	0	0	0	17.3333	0	17.3333	0	0	0	0	0	0	0	0	0	0	0	0	0	18.6667	12	30.6667	2.66667
Jan Thiel	0.0375958	0	0	0	0	0	0	0	0	0	0	0	0	0	0	0	0	0	0	0	0	0	0	0	0	0	0	10	0	0	0	10	0	0	0	0	0	0	0	0	0	0	0	0	0	0	0	0	77.5
Jan Thiel	0.0377772	0	0	0	0	0	0	0	0	0	0	0	0	0	0	0	0	0	0	0	0	0	0	0	0	0	0	0	0	0	0	0	0	0	0	0	0	0	0	0	0	0	0	0	0	0	0	0	88.75
Jan Thiel	0.0369739	0	0	0	0	0	0	0	0	0	0	0	0	0	0	0	0	0	0	0	0	0	0	0	0	0	0	0	0	0	0	0	0	0	0	0	18.75	2.5	0	21.25	0	0	0	0	0	0	0	0	27.5
Jan Thiel	0.0468149	0	0	0	0	0	0	0	0	0	0	0	0	0	0	0	0	0	0	0	0	0	0	0	0	0	0	0	0	0	0	0	0	0	0	0	0	0	0	0	0	0	0	0	0	0	0	0	58.2278
Jan Thiel	0.045265	0	0	0	0	0	0	0	0	0	0	0	0	0	0	0	0	0	0	0	0	0	0	0	0	0	0	0	0	0	0	0	0	0	0	0	0	7.5	0	7.5	0	0	0	0	0	0	0	0	83.75
Jan Thiel	0.0479668	0	0	0	0	0	0	0	0	0	0	0	0	0	0	0	0	0	0	0	0	0	0	0	0	0	0	0	0	0	0	0	0	0	0	0	0	0	0	0	0	0	0	0	0	0	10	10	90
Jan Thiel	0.0399837	0	0	0	0	0	0	0	0	0	0	0	0	0	0	0	0	0	0	0	0	0	0	0	0	0	0	0	0	0	0	0	0	0	0	0	0	0	0	0	0	0	0	0	8.75	0	53.75	62.5	75
Jan Thiel	0.045265	0	0	0	0	0	0	0	0	0	0	0	0	0	0	0	0	0	0	0	0	0	0	0	0	0	0	0	0	0	0	0	0	0	0	0	0	0	0	0	0	0	0	0	0	0	1.25	1.25	98.75
Jan Thiel	0.0513713	0	0	0	0	0	0	0	0	0	0	0	0	0	0	0	0	0	0	0	0	0	0	0	0	0	0	0	0	0	0	0	0	0	0	0	0	0	0	0	0	0	0	0	0	0	7.5	7.5	98.75
Jan Thiel	0.0401018	0	0	0	0	0	0	0	0	0	0	0	0	0	0	0	0	0	0	0	0	0	0	0	0	0	0	0	0	0	0	0	0	0	0	0	0	1.25	0	1.25	0	0	0	0	0	0	46.25	46.25	98.75
Jan Thiel	0.0423477	0	0	0	0	0	0	0	0	0	0	0	0	0	0	0	0	0	0	0	0	0	0	0	0	0	0	4	0	8	0	12	0	0	0	0	0	0	0	0	0	0	0	0	0	0	29.3333	29.3333	65.3333
Jan Thiel	0.0450922	0	0	0	0	0	0	0	0	0	0	0	0	0	0	0	0	0	0	0	0	0	0	0	12.8205	0	0	0	0	5.12821	0	17.9487	0	0	0	0	0	0	0	0	0	0	0	0	0	50	0	50	6.41026
Jan Thiel	0.0479748	0	0	0	0	0	0	0	0	0	0	0	0	0	0	0	0	0	0	0	0	0	0	0	3.75	0	0	3.75	0	0	0	7.5	0	0	0	0	0	0	0	0	0	0	0	0	0	0	37.5	37.5	51.25
Jan Thiel	0.0518962	0	0	0	0	0	0	0	0	0	0	0	0	0	0	0	0	0	0	0	0	0	0	0	0	0	0	0	0	0	0	0	0	0	0	0	0	0	0	0	0	0	31.25	31.25	0	0	0	0	52.5
Jan Thiel	0.0377002	0	0	0	0	0	0	0	0	0	0	0	0	0	0	0	0	0	0	0	0	0	0	0	0	1.26582	0	0	0	18.9873	0	20.2532	0	0	0	8.86076	0	0	7.59494	16.4557	0	0	0	0	0	3.79747	32.9114	36.7089	11.3924
Jan Thiel	0.0448581	0	0	0	0	0	0	0	0	0	0	0	0	0	0	0	0	0	0	0	0	0	0	6.49351	19.4805	0	0	0	0	0	0	19.4805	0	0	0	0	0	3.8961	1.2987	5.19481	0	0	0	0	0	0	0	0	38.961
Jan Thiel	0.0435649	0	0	0	0	0	0	0	0	0	0	0	0	0	0	0	0	0	0	0	0	0	0	0	0	0	0	0	0	0	0	0	0	0	0	0	0	0	0	0	0	0	0	0	1.36986	0	58.9041	60.274	64.3836
Jan Thiel	0.0343684	0	0	0	0	0	0	0	0	0	0	0	0	0	0	0	0	0	0	0	0	0	0	0	0	0	0	0	0	0	0	0	0	0	0	0	0	0	0	0	0	0	0	0	13.1579	0	23.6842	36.8421	27.6316
Jan Thiel	0.0412418	0	0	0	0	0	0	0	0	0	0	0	0	0	0	0	0	0	0	0	0	0	0	0	0	0	0	0	0	0	0	0	0	0	0	0	0	0	0	0	0	0	0	0	19.7183	0	19.7183	39.4366	49.2958
Jan Thiel	0.0479276	0	0	0	0	0	0	0	0	0	0	0	0	0	0	0	0	0	0	0	0	0	0	0	1.42857	0	0	0	0	0	0	1.42857	0	0	0	0	0	0	0	0	0	0	0	0	11.4286	0	14.2857	25.7143	48.5714
Jan Thiel	0.034656	0	0	0	0	0	0	0	0	0	0	0	0	0	0	0	0	0	0	0	0	0	0	0	0	0	0	0	0	0	0	0	0	0	0	0	0	0	0	0	0	0	0	0	19.4444	0	19.4444	38.8889	15.2778
Jan Thiel	0.0434738	0	0	0	0	0	0	0	0	0	0	0	0	0	0	0	0	0	0	0	0	0	0	0	0	0	0	0	0	0	0	0	0	0	0	10.5263	0	0	0	10.5263	0	0	0	0	0	23.6842	25	48.6842	30.2632
Jan Thiel	0.0594722	0	0	0	0	0	0	0	0	0	0	0	0	0	0	0	0	0	0	0	0	0	0	0	0	0	2.63158	0	0	0	0	2.63158	0	0	0	0	0	1.31579	0	1.31579	0	0	0	0	1.31579	0	3.94737	5.26316	44.7368
Jan Thiel	0.0537765	0	0	0	0	0	0	0	0	0	0	0	0	0	0	0	0	0	0	0	0	0	0	0	0	0	0	0	0	0	0	0	0	0	0	0	0	0	0	0	0	1.2987	0	1.2987	0	0	12.987	12.987	25.974
Jan Thiel	0.0532685	0	0	0	0	0	0	0	0	0	0	0	0	0	0	0	0	0	0	0	0	0	0	0	0	0	14.6667	0	0	0	0	14.6667	0	0	0	0	0	0	1.33333	1.33333	0	0	0	0	0	0	10.6667	10.6667	72
Jan Thiel	0.0564389	0	0	0	0	0	0	0	0	0	0	0	0	0	0	0	0	0	0	0	0	0	0	0	0	0	0	0	0	0	0	0	0	0	0	0	0	0	0	0	0	0	0	0	0	0	0	0	88.7324
Jan Thiel	0.0479748	0	0	0	0	0	0	0	0	0	0	0	0	0	0	0	0	0	0	0	0	0	0	0	0	0	8.06452	0	0	0	0	8.06452	0	0	0	0	0	0	0	0	0	3.22581	0	3.22581	0	0	1.6129	1.6129	77.4194
Jan Thiel	0.0455729	0	0	0	0	0	0	0	0	0	0	0	0	0	0	0	0	0	0	0	0	0	0	0	0	1.25	0	0	0	0	0	1.25	0	0	0	0	0	0	0	0	0	0	0	0	2.5	0	3.75	6.25	73.75
Jan Thiel	0.0456615	0	0	0	0	0	0	0	0	0	0	0	0	0	0	0	0	0	0	0	0	0	0	0	0	0	0	0	0	0	0	0	0	0	0	0	0	0	0	0	0	0	0	0	0	0	11.2676	11.2676	98.5915
Jan Thiel	0.0535903	0	0	0	0	0	0	0	0	0	0	0	0	0	0	0	0	0	0	0	0	0	0	0	9.58904	0	0	0	0	0	0	9.58904	0	0	0	0	0	0	0	0	0	0	0	0	2.73973	0	5.47945	8.21918	68.4932
Jan Thiel	0.041621	0	0	0	0	0	0	0	0	0	0	0	0	0	0	0	0	0	0	0	0	0	0	0	0	0	0	0	0	0	0	0	0	0	0	0	0	0	0	0	0	0	0	0	14.6667	0	18.6667	33.3333	70.6667
Jan Thiel	0.0415993	0	0	0	0	0	0	0	0	0	0	0	0	0	0	0	0	0	0	0	0	0	0	31.5789	0	0	0	0	0	0	0	0	0	0	0	0	0	0	0	0	0	0	0	0	1.31579	0	9.21053	10.5263	63.1579
Jan Thiel	0.0508712	0	0	0	0	0	0	0	0	0	0	0	0	0	0	0	0	0	0	0	0	0	0	15.7895	0	0	3.94737	0	0	0	0	3.94737	0	0	0	0	0	1.31579	2.63158	3.94737	0	0	0	0	0	0	30.2632	30.2632	39.4737
Jan Thiel	0.0460332	0	0	0	0	0	0	0	0	0	0	0	0	0	0	0	0	0	0	0	0	0	0	0	8.95522	0	0	0	0	0	0	8.95522	0	0	0	0	0	0	0	0	0	0	0	0	5.97015	0	19.403	25.3731	65.6716
Jan Thiel	0.0461397	0	0	0	0	0	0	0	0	0	0	0	0	0	0	0	0	0	0	0	0	0	0	0	8.4507	0	0	0	0	0	0	8.4507	0	0	0	0	0	0	0	0	0	0	0	0	0	0	7.04225	7.04225	91.5493
Jan Thiel	0.0214084	0	0	0	0	0	0	0	0	0	0	0	0	0	0	0	0	0	0	0	0	0	0	0	42.2535	0	5.6338	0	0	0	0	47.8873	0	0	0	0	0	0	0	0	0	0	0	0	0	0	23.9437	23.9437	45.0704
Jan Thiel	0.0346344	0	0	0	0	0	0	0	0	0	0	0	0	0	0	0	0	0	0	0	0	0	0	0	0	0	0	0	0	0	0	0	0	0	0	0	0	0	0	0	0	0	0	0	1.36986	0	6.84932	8.21918	83.5616
Jan Thiel	0.0456992	0	12.1622	0	0	0	0	0	0	0	0	0	0	0	0	0	0	0	28.3784	0	40.5405	12.1622	0	0	0	0	0	0	0	0	0	0	0	0	0	0	0	0	0	0	0	0	0	0	2.7027	0	0	2.7027	37.8378
Jan Thiel	0.0327319	0	0	0	0	0	0	0	0	0	0	0	0	0	0	4	0	0	0	0	4	0	4	1.33333	0	0	0	0	0	0	0	0	0	0	0	0	0	4	6.66667	10.6667	0	0	0	0	12	0	1.33333	13.3333	64
Jan Thiel	0.0419817	0	0	0	0	0	0	0	0	0	0	0	0	0	0	3.75	0	0	0	0	3.75	0	3.75	0	0	0	0	0	0	0	0	0	0	0	0	0	0	0	0	0	0	0	0	0	36.25	0	21.25	57.5	46.25
Kalki	0.0380393	0	0	0	0	0	0	0	0	0	0	0	0	0	0	0	0	0	0	0	0	0	0	0	0	2.5974	0	0	0	0	0	2.5974	0	0	0	0	0	0	0	0	0	0	0	0	22.0779	0	33.7662	55.8442	42.8571
Kalki	0.029661	0	0	0	0	0	0	0	0	0	0	0	0	0	0	0	0	0	0	0	0	0	0	2.77778	0	0	0	0	0	0	0	0	0	0	0	0	0	0	0	0	0	0	0	0	12.5	0	25	37.5	44.4444
Kalki	0.021858	0	0	0	0	0	0	0	0	0	0	0	0	0	0	0	0	0	0	0	0	0	0	0	0	6.75676	0	0	0	0	0	6.75676	0	0	0	0	0	0	0	0	0	0	0	0	2.7027	0	63.5135	66.2162	21.6216
Kalki	0.030822	0	0	0	0	0	0	0	0	0	0	0	0	0	0	0	0	0	0	0	0	0	0	0	0	0	28.5714	0	32.4675	0	0	61.039	0	0	0	0	0	0	0	0	0	0	0	0	0	0	19.4805	19.4805	27.2727
Kalki	0.0346789	0	0	0	0	0	0	0	0	0	0	0	0	0	0	0	0	0	0	0	0	0	0	0	58.3333	0	0	0	0	0	0	58.3333	0	0	0	0	0	0	0	0	0	0	0	0	0	0	0	0	12.5
Kalki	0.0386963	0	0	0	0	0	0	0	0	0	0	0	0	0	0	0	0	0	0	0	0	0	0	0	53.5211	0	0	0	0	0	0	53.5211	0	0	0	0	0	0	0	0	0	0	0	0	4.22535	0	11.2676	15.493	25.3521
Kalki	0.0358601	0	0	0	0	0	0	0	0	0	0	0	0	0	0	0	0	0	0	0	0	0	0	0	0	0	2.5974	0	0	0	0	2.5974	0	0	0	0	0	0	3.8961	3.8961	0	0	0	0	29.8701	0	36.3636	66.2338	24.6753
Kalki	0.024397	0	0	0	0	0	0	0	0	0	0	0	0	0	0	0	0	0	0	0	0	0	0	0	0	0	41.25	0	0	0	0	41.25	0	0	0	0	0	0	0	0	0	0	0	0	0	0	0	0	38.75
Kalki	0.0197351	0	0	0	0	0	0	0	0	0	0	0	0	0	0	0	0	0	0	0	0	0	0	0	0	0	0	0	0	0	0	0	0	0	0	0	0	0	0	0	0	0	0	0	16.6667	0	25.641	42.3077	32.0513
Kalki	0.0364394	0	0	0	0	0	0	0	0	0	0	0	0	0	0	0	0	0	0	0	0	0	0	0	0	0	0	23.3766	0	0	0	23.3766	0	0	0	0	0	0	0	0	0	0	0	0	5.19481	0	24.6753	29.8701	16.8831
Kalki	0.0332006	0	0	0	0	0	0	0	0	0	0	0	0	0	0	0	0	0	0	0	0	0	0	0	0	0	0	0	0	0	0	0	0	0	0	0	0	0	0	0	0	0	0	0	4.83871	0	1.6129	6.45161	17.7419
Kalki	0.0234644	0	0	0	0	0	0	0	0	0	0	0	0	0	0	0	0	0	0	0	0	0	0	0	0	0	0	68.4211	0	0	0	68.4211	0	0	0	0	0	0	0	0	0	0	0	0	0	0	11.8421	11.8421	21.0526
Kalki	0.0258674	0	0	0	0	0	0	0	0	0	0	0	0	0	0	0	0	0	0	0	0	0	0	0	0	0	0	0	0	0	0	0	0	0	0	0	0	0	0	0	0	0	0	0	15	0	46.25	61.25	32.5
Kalki	0.0304594	0	0	0	0	0	0	0	0	0	0	0	0	0	0	0	0	0	0	0	0	0	0	0	0	2.63158	7.89474	0	0	48.6842	0	59.2105	0	0	0	0	0	0	5.26316	5.26316	0	0	0	0	1.31579	0	19.7368	21.0526	17.1053
Kalki	0.0454329	0	0	0	0	0	0	0	0	0	0	0	0	0	0	0	0	0	0	0	0	0	0	0	2.66667	0	6.66667	0	0	2.66667	0	12	0	0	0	0	0	2.66667	0	2.66667	0	0	0	0	8	0	22.6667	30.6667	72
Kalki	0.045673	0	0	0	0	0	0	0	0	0	0	0	0	0	0	0	0	0	0	0	0	0	0	0	0	0	2.5641	0	0	0	0	2.5641	0	0	0	0	0	1.28205	0	1.28205	0	0	0	0	0	0	14.1026	14.1026	66.6667
Kalki	0.0306869	0	0	0	0	0	0	0	0	0	0	0	0	0	0	0	0	0	0	0	0	0	0	0	3.75	0	0	0	0	0	0	3.75	0	0	0	0	0	7.5	0	7.5	0	0	0	0	1.25	0	45	46.25	42.5
Kalki	0.0417787	0	0	0	0	0	0	0	0	0	0	0	0	0	0	0	0	0	0	0	0	0	0	0	0	0	0	0	0	0	0	0	0	0	0	0	0	4	0	4	0	0	0	0	9.33333	0	41.3333	50.6667	73.3333
Kalki	0.0230613	0	0	0	0	0	0	0	0	0	0	0	0	0	0	0	0	0	0	0	0	0	0	0	0	0	0	0	0	0	0	0	0	0	0	0	0	0	2.7027	2.7027	0	1.35135	0	1.35135	0	0	41.8919	41.8919	59.4595
Kalki	0.0345959	0	0	0	0	0	0	0	0	0	0	0	0	0	0	0	0	0	0	0	0	0	0	0	0	0	6.94444	0	0	0	0	6.94444	0	0	0	0	0	0	0	0	0	0	0	0	0	0	31.9444	31.9444	72.2222
Kalki	0.0672479	0	0	0	0	0	0	0	0	0	0	0	0	0	0	0	0	0	0	0	0	0	0	0	0	0	22.2222	0	0	0	0	22.2222	0	0	0	0	0	0	0	0	0	0	0	0	0	0	6.94444	6.94444	29.1667
Kalki	0.0232045	0	0	0	0	0	0	0	0	0	0	0	0	0	0	0	0	0	0	0	0	0	0	0	0	0	1.49254	16.4179	0	0	0	17.9104	0	2.98507	0	0	0	0	0	2.98507	0	0	0	0	1.49254	0	62.6866	64.1791	25.3731
Kalki	0.0306417	0	0	0	0	0	0	0	0	0	0	0	0	0	0	0	0	0	0	0	0	0	0	0	0	0	0	0	0	0	0	0	0	0	0	0	0	0	0	0	0	0	0	0	0	0	22.0588	22.0588	69.1176
Kalki	0.0361916	0	0	0	0	0	0	0	0	0	0	0	0	0	0	0	0	0	0	0	0	0	0	0	0	0	0	0	0	0	0	0	0	0	0	0	0	0	0	0	0	0	0	0	0	0	22.3881	22.3881	52.2388
Kalki	0.0239004	0	0	0	0	0	0	0	0	0	0	0	0	0	0	0	0	0	0	0	0	0	0	0	0	0	40.5063	0	0	0	0	40.5063	0	0	0	0	0	1.26582	2.53165	3.79747	0	1.26582	0	1.26582	0	0	8.86076	8.86076	36.7089
Kalki	0.0275678	0	0	0	0	0	0	0	0	0	0	0	0	0	0	0	0	0	0	0	0	0	0	0	0	0	0	0	48.1013	0	0	48.1013	0	0	0	0	0	0	2.53165	2.53165	0	0	0	0	1.26582	0	18.9873	20.2532	25.3165
Kalki	0.0358092	0	0	0	0	0	0	0	0	0	0	0	0	0	0	0	0	0	0	0	0	0	0	0	0	0	35.443	0	7.59494	0	0	43.038	0	0	0	0	0	0	0	0	0	0	0	0	0	0	34.1772	34.1772	15.1899
Kalki	0.032196	0	0	0	0	0	0	0	0	0	0	0	0	0	0	0	0	0	0	0	0	0	0	0	0	0	0	0	0	0	0	0	0	0	0	0	0	11.3924	0	11.3924	0	0	0	0	0	0	17.7215	17.7215	54.4304
Kalki	0.0357323	0	0	0	0	0	0	0	0	0	0	0	0	0	0	0	0	0	0	0	0	0	0	0	0	0	1.25	0	0	0	0	1.25	0	0	0	0	3.75	0	0	3.75	0	0	0	0	0	0	6.25	6.25	87.5
Kalki	0.0517348	0	0	0	0	0	0	0	0	0	0	0	0	0	0	0	0	0	0	0	0	0	0	0	0	0	0	0	0	0	0	0	0	0	0	0	0	0	0	0	0	0	0	0	0	0	36.25	36.25	61.25
Kalki	0.0374519	0	0	0	0	0	0	0	0	0	0	0	0	0	0	0	0	0	0	0	0	0	0	0	0	0	0	41.0959	0	0	0	41.0959	0	0	0	0	0	24.6575	0	24.6575	0	0	0	0	0	0	0	0	12.3288
Kalki	0.0400053	0	0	0	0	0	0	0	0	0	0	0	0	0	0	0	0	0	0	0	0	0	0	0	33.75	0	0	0	26.25	0	0	60	0	0	0	0	0	0	0	0	0	0	0	0	0	0	8.75	8.75	22.5
Kalki	0.0235287	0	0	0	0	0	0	0	0	0	0	0	0	0	0	0	0	0	0	0	0	0	0	0	0	0	0	0	62.8205	0	0	62.8205	0	0	0	0	2.5641	0	0	2.5641	0	0	0	0	0	0	2.5641	2.5641	25.641
Kalki	0.0616868	0	0	0	0	0	0	0	0	0	0	0	0	0	0	0	0	0	0	0	0	0	0	0	0	0	0	0	9.45946	0	0	9.45946	0	0	0	0	0	0	0	0	0	0	0	0	28.3784	0	35.1351	63.5135	22.973
Kalki	0.0354109	0	0	0	0	0	0	0	0	0	0	0	0	0	0	0	0	0	0	0	0	0	0	0	0	0	0	0	0	0	0	0	0	0	0	0	0	0	0	0	0	0	0	0	5	0	57.5	62.5	30
Kalki	0.0357323	0	0	0	0	0	0	0	0	0	0	0	0	0	0	0	0	0	0	0	0	0	0	75.3247	0	0	6.49351	0	0	0	0	6.49351	0	0	0	0	0	0	0	0	0	0	1.2987	1.2987	9.09091	0	0	9.09091	2.5974
Kalki	0.0217113	0	0	0	0	0	0	0	0	0	0	0	0	0	0	0	0	0	0	0	0	0	0	0	0	0	0	0	0	0	0	0	0	0	0	0	0	0	2.53165	2.53165	0	0	0	0	1.26582	0	56.962	58.2278	13.9241
Kalki	0.033785	0	0	0	0	0	0	0	0	0	0	0	0	0	0	0	0	0	0	0	0	0	0	0	0	0	0	0	0	0	0	0	0	0	0	0	0	0	0	0	0	0	0	0	0	0	25.974	25.974	40.2597
Kalki	0.0329567	0	0	0	0	0	0	0	0	0	0	0	0	0	0	0	0	0	0	0	0	0	0	0	0	0	0	0	49.2537	0	0	49.2537	0	0	0	0	0	0	1.49254	1.49254	0	0	0	0	0	0	2.98507	2.98507	28.3582
Kalki	0.030381	0	0	0	0	0	0	0	0	0	0	0	0	0	0	0	0	0	0	0	0	0	0	95.8333	0	0	0	0	0	0	0	0	0	0	0	0	0	0	0	0	0	0	0	0	0	1.38889	2.77778	4.16667	0
Kalki	0.0275678	0	0	0	0	0	0	0	0	0	0	0	0	0	0	0	0	0	0	0	0	0	0	55.5556	0	0	0	0	0	0	0	0	0	0	0	0	0	0	6.34921	6.34921	0	0	0	0	0	0	25.3968	25.3968	12.6984
Kalki	0.0482427	0	0	0	0	0	0	0	0	0	0	0	0	0	0	0	0	0	0	0	0	0	0	49.3506	0	0	0	0	0	0	0	0	0	0	0	0	0	12.987	2.5974	15.5844	0	0	0	0	6.49351	0	2.5974	9.09091	16.8831
Kalki	0.0374519	0	0	0	0	0	0	0	0	0	0	0	0	0	0	0	0	0	0	0	0	0	0	0	0	0	79.7297	0	0	0	0	79.7297	0	0	0	0	0	0	0	0	0	0	0	0	0	0	4.05405	4.05405	16.2162
Kalki	0.0319896	0	0	0	0	0	0	0	0	0	0	0	0	0	0	0	0	0	0	2.89855	2.89855	0	0	0	53.6232	0	1.44928	0	0	0	0	55.0725	0	0	0	0	1.44928	0	0	1.44928	0	0	0	0	0	0	11.5942	11.5942	2.89855
Kalki	0.0238521	0	0	0	0	0	0	0	0	0	0	0	0	0	6.32911	0	0	0	0	0	6.32911	0	6.32911	0	0	0	0	0	55.6962	0	0	55.6962	0	0	0	0	0	0	0	0	0	0	0	0	1.26582	0	7.59494	8.86076	15.1899
Kalki	0.0394737	0	0	0	0	0	0	0	0	0	0	0	0	0	0	0	0	0	0	0	0	0	0	0	0	0	0	32	0	0	0	32	0	0	0	0	0	0	0	0	0	0	0	0	0	0	28	28	12
Kalki	0.0318488	0	0	0	0	0	0	0	0	0	0	0	0	0	0	0	0	0	0	0	0	0	0	0	0	0	49.2537	0	16.4179	0	0	65.6716	0	0	0	0	0	0	0	0	0	0	0	0	0	0	0	0	34.3284
Kalki	0.0295464	0	0	0	0	0	0	0	0	0	0	0	0	0	0	0	0	0	0	0	0	0	0	12.3288	0	0	0	0	4.10959	0	0	4.10959	0	0	0	0	1.36986	0	0	1.36986	0	0	0	0	0	0	23.2877	23.2877	21.9178
Kokomo	0.0484112	0	0	0	0	0	0	0	0	0	0	0	0	0	0	0	0	0	0	0	0	0	0	0	11.1111	0	1.38889	0	0	0	0	12.5	0	0	0	0	0	0	1.38889	1.38889	0	0	0	0	0	0	13.8889	13.8889	63.8889
Kokomo	0.0220773	0	0	0	0	0	0	0	0	0	0	0	0	0	0	0	0	0	0	0	0	0	0	0	0	0	5.33333	14.6667	0	0	0	20	0	0	0	0	0	0	0	0	0	1.33333	0	1.33333	0	0	24	24	45.3333
Kokomo	0.0348855	0	0	0	0	0	0	0	0	0	0	0	0	0	0	0	0	0	0	0	0	0	0	0	1.33333	6.66667	0	0	0	0	0	8	0	0	0	0	0	0	0	0	0	0	0	0	0	0	13.3333	13.3333	65.3333
Kokomo	0.0331147	0	0	0	0	0	0	0	0	0	0	0	0	0	0	0	0	0	0	0	0	0	0	0	0	0	0	9.21053	7.89474	0	0	17.1053	0	0	0	0	0	0	0	0	0	0	0	0	0	0	19.7368	19.7368	42.1053
Kokomo	0.041621	0	0	0	0	0	0	0	0	0	3.8961	0	0	0	0	0	0	0	0	0	3.8961	3.8961	0	0	0	0	18.1818	0	0	0	0	18.1818	0	0	0	0	0	0	0	0	0	0	0	0	0	0	20.7792	20.7792	42.8571
Kokomo	0.0455948	0	0	0	0	0	0	0	0	0	0	0	0	0	0	3.75	0	0	0	0	3.75	0	3.75	0	0	0	8.75	0	0	0	0	8.75	0	0	0	0	0	1.25	0	1.25	0	0	0	0	10	0	12.5	22.5	63.75
Kokomo	0.0294766	0	0	0	0	0	0	0	0	0	0	0	0	0	0	0	0	0	0	0	0	0	0	0	0	0	3.8961	0	0	0	0	3.8961	0	0	0	0	0	5.19481	0	5.19481	0	0	0	0	0	0	10.3896	10.3896	74.026
Kokomo	0.0256391	0	0	0	0	0	0	0	0	0	0	0	0	0	0	0	0	0	0	0	0	0	0	0	0	0	0	0	0	0	0	0	0	0	0	0	0	20.9677	0	20.9677	0	0	0	0	0	0	17.7419	17.7419	12.9032
Kokomo	0.0301484	0	0	0	0	0	0	0	0	0	0	0	0	0	0	0	0	0	0	0	0	0	0	0	37.6623	0	0	0	0	0	0	37.6623	0	0	0	0	0	2.5974	0	2.5974	0	0	0	0	0	0	16.8831	16.8831	31.1688
Kokomo	0.0507884	0	0	0	0	0	0	0	0	0	0	0	0	0	0	0	0	0	0	0	0	0	0	0	0	0	0	0	0	0	0	0	0	0	0	0	0	0	0	0	0	0	0	0	0	0	2.5	2.5	85
Kokomo	0.0455948	0	0	0	0	0	0	0	0	0	0	0	0	0	0	0	0	0	0	0	0	0	0	0	0	0	0	0	0	0	0	0	0	0	0	0	0	0	0	0	0	0	0	0	0	0	16	16	94.6667
Kokomo	0.0458682	0	0	0	0	0	0	0	0	0	0	0	0	0	0	0	0	0	0	0	0	0	0	0	0	0	49.3151	0	0	0	0	49.3151	0	0	0	0	0	0	0	0	0	0	0	0	9.58904	0	5.47945	15.0685	20.5479
Kokomo	0.0315972	0	0	0	0	0	0	0	0	0	0	0	0	0	0	0	0	0	0	0	0	0	0	0	0	0	0	0	0	0	0	0	0	0	0	0	0	0	0	0	0	0	0	0	0	0	12.3288	12.3288	73.9726
Kokomo	0.0271438	0	0	0	0	0	0	0	0	0	0	0	0	0	0	2.73973	0	0	0	0	2.73973	0	2.73973	0	0	0	5.47945	0	0	0	0	5.47945	0	0	0	0	0	0	0	0	0	0	0	0	12.3288	0	12.3288	24.6575	31.5068
Kokomo	0.0168062	0	0	0	0	0	0	0	0	0	0	0	0	0	0	0	0	0	0	0	0	0	0	0	0	0	0	0	0	0	0	0	0	5.12821	0	0	0	0	0	5.12821	0	0	0	0	0	0	0	0	83.3333
Kokomo	0.0332421	0	0	0	0	0	0	0	0	0	0	0	0	0	0	0	0	0	0	0	0	0	0	0	0	0	0	0	0	0	0	0	0	0	0	0	0	0	0	0	0	0	0	0	0	0	7.69231	7.69231	91.0256
Kokomo	0.0332559	0	0	0	0	0	0	0	0	0	0	2.5	0	0	0	0	0	0	0	0	2.5	2.5	0	0	0	0	0	0	0	0	0	0	0	0	0	0	0	0	3.75	3.75	0	0	0	0	1.25	0	13.75	15	63.75
Kokomo	0.031939	0	7.69231	0	0	0	0	0	0	0	0	0	0	0	0	0	0	0	0	0	7.69231	7.69231	0	0	0	0	0	0	0	0	0	0	0	0	0	0	0	0	0	0	0	0	0	0	10.2564	0	19.2308	29.4872	39.7436
Kokomo	0.0271675	0	0	0	0	0	0	0	0	0	0	0	0	0	0	0	0	0	0	0	0	0	0	0	0	0	0	73.4177	0	0	0	73.4177	0	0	0	0	0	0	0	0	0	0	0	0	0	0	11.3924	11.3924	7.59494
Kokomo	0.0377489	0	0	0	0	0	0	0	0	0	0	0	0	0	0	0	0	0	0	0	0	0	0	0	28.5714	0	0	0	0	0	0	28.5714	0	0	0	0	0	0	0	0	0	6.49351	0	6.49351	0	0	16.8831	16.8831	23.3766
Kokomo	0.0345834	0	0	0	0	0	0	0	0	0	0	0	0	0	0	0	0	0	0	0	0	0	0	0	0	0	0	0	0	0	0	0	0	0	0	0	0	0	0	0	0	0	0	0	0	0	32.9114	32.9114	68.3544
Kokomo	0.0361648	0	0	0	0	0	0	0	0	0	0	0	0	0	0	0	0	0	0	0	0	0	0	0	0	0	26.5823	0	0	0	0	26.5823	0	0	0	0	0	2.53165	0	2.53165	0	0	0	0	0	0	6.32911	6.32911	49.3671
Kokomo	0.0241991	0	0	0	0	0	0	0	0	0	0	0	0	0	0	0	0	0	0	0	0	0	0	0	0	0	0	0	0	0	0	0	0	0	0	0	0	0	0	0	0	0	0	0	0	0	1.28205	1.28205	66.6667
Kokomo	0.0397837	0	0	0	0	0	0	0	0	0	0	0	0	0	0	0	0	0	0	0	0	0	0	0	0	0	28.75	0	0	0	0	28.75	0	0	0	0	0	0	0	0	0	0	0	0	0	0	0	0	66.25
Kokomo	0.0401122	0	0	0	0	0	0	0	0	0	0	0	0	0	0	0	0	0	0	0	0	0	0	0	0	0	0	0	0	0	0	0	0	0	0	0	0	0	0	0	0	0	0	0	0	16.1765	8.82353	25	60.2941
Kokomo	0.0285586	0	0	0	0	0	0	0	0	0	0	0	0	0	0	0	0	0	0	0	0	0	0	0	0	0	19.4805	0	0	0	0	19.4805	0	0	0	0	0	0	0	0	0	0	0	0	0	0	0	0	68.8312
Kokomo	0.0260211	0	0	0	0	0	0	0	0	0	0	0	0	0	0	0	0	0	0	0	0	0	0	0	6.66667	0	0	0	0	0	0	6.66667	0	0	0	0	0	0	0	0	0	0	0	0	0	0	64	64	65.3333
Kokomo	0.0321085	0	0	0	0	0	0	0	0	0	0	0	0	0	0	0	0	0	0	0	0	0	0	0	26.6667	0	0	0	0	0	0	26.6667	0	0	0	0	0	18.6667	0	18.6667	0	0	0	0	0	0	4	4	33.3333
Kokomo	0.0301484	0	0	0	0	0	0	0	0	0	0	0	0	0	0	0	0	0	0	0	0	0	0	0	35.6164	0	0	0	0	0	0	35.6164	0	0	0	0	0	0	0	0	0	0	0	0	0	0	0	0	42.4658
Kokomo	0.0185209	0	0	0	0	0	0	0	0	0	0	0	0	0	0	0	0	0	0	0	0	0	0	0	0	0	0	0	0	0	0	0	0	0	0	0	0	0	0	0	0	0	0	0	26.3158	0	25	51.3158	64.4737
Kokomo	0.0292524	0	0	0	0	0	0	0	0	0	0	0	0	0	0	0	0	0	0	0	0	0	0	0	10	0	0	0	0	0	0	10	0	0	0	0	0	0	0	0	0	0	0	0	0	0	0	0	75
Kokomo	0.0355079	0	0	0	0	0	0	0	0	0	0	0	0	0	0	0	0	0	0	0	0	0	0	0	0	0	0	0	2.8169	0	0	2.8169	0	0	0	0	0	0	0	0	0	0	0	0	0	0	0	0	81.6901
Kokomo	0.0450922	0	0	0	0	0	0	0	0	0	0	0	0	0	0	0	0	0	0	0	0	0	0	0	36.3636	0	0	0	23.3766	0	0	59.7403	0	0	0	0	0	0	0	0	0	0	0	0	0	0	5.19481	5.19481	20.7792
Kokomo	0.0287892	0	0	0	0	0	0	0	0	0	0	0	0	0	0	0	0	0	0	0	0	0	0	0	27.5	0	0	0	0	0	0	27.5	0	0	0	0	0	0	0	0	0	0	0	0	0	0	11.25	11.25	56.25
Kokomo	0.0358176	0	0	0	0	0	0	0	0	0	0	0	0	0	0	0	0	0	0	0	0	0	0	0	1.25	0	0	0	0	0	0	1.25	0	0	0	0	0	0	0	0	0	0	0	0	0	6.25	0	6.25	66.25
Kokomo	0.0208194	0	0	0	0	0	0	0	0	0	0	0	0	0	0	0	0	0	0	0	0	0	0	0	0	0	0	0	0	0	0	0	0	0	0	0	0	16.6667	0	16.6667	0	0	0	0	0	0	0	0	64.1026
Kokomo	0.0375809	0	0	0	0	0	0	0	0	0	0	0	0	0	0	0	0	0	0	0	0	0	0	0	0	0	0	0	0	0	0	0	0	0	0	0	0	0	0	0	0	0	0	0	0	0	2.5974	2.5974	55.8442
Kokomo	0.0379431	0	0	0	0	0	0	0	0	0	0	0	0	0	0	0	0	0	0	0	0	0	0	0	0	0	0	0	0	0	0	0	0	0	0	0	0	0	0	0	0	0	0	0	0	0	0	0	91.0256
Kokomo	0.0377772	0	0	0	0	0	0	0	0	0	0	0	0	0	0	0	0	0	0	0	0	0	0	0	33.75	0	0	0	2.5	0	0	36.25	0	0	0	0	0	0	2.5	2.5	0	0	0	0	0	0	0	0	48.75
Kokomo	0.0304366	0	0	0	0	0	0	0	0	0	0	0	0	0	0	0	0	0	0	0	0	0	0	0	0	0	0	0	0	0	0	0	0	0	0	0	0	0	0	0	0	0	0	0	0	0	0	0	86.0759
Kokomo	0.0372589	0	0	0	0	0	0	0	0	0	0	0	0	0	0	0	0	0	0	0	0	0	0	12.8205	0	0	0	0	0	0	0	0	0	0	0	0	0	0	0	0	0	0	0	0	0	0	5.12821	5.12821	83.3333
Kokomo	0.0260432	0	0	0	0	0	0	0	0	0	0	0	0	0	0	0	0	0	0	0	0	0	0	42.8571	0	0	0	0	32.4675	0	0	32.4675	0	0	0	0	0	0	0	0	0	0	0	0	0	11.6883	0	11.6883	7.79221
Kokomo	0.0423918	0	0	0	0	0	0	0	0	0	0	0	0	0	0	0	0	0	0	0	0	0	0	0	0	0	17.3333	0	0	0	0	17.3333	0	0	0	0	0	2.66667	0	2.66667	0	0	0	0	0	0	0	0	52
Kokomo	0.039821	0	0	0	0	0	0	0	0	0	0	0	0	0	0	0	0	0	0	0	0	0	0	0	0	0	0	0	0	16.6667	0	16.6667	0	0	0	0	0	0	5.55556	5.55556	0	0	0	0	0	12.5	0	12.5	52.7778
Kokomo	0.0229286	0	0	0	0	0	0	0	0	0	0	0	0	0	0	0	0	0	0	0	0	0	0	0	0	0	0	0	0	22.5352	0	22.5352	0	0	0	0	0	0	0	0	0	0	0	0	0	0	9.85915	9.85915	66.1972
Kokomo	0.0396029	0	0	0	0	0	0	0	0	0	0	0	0	0	0	0	0	0	0	0	0	0	0	15.1899	0	0	0	0	0	0	0	0	0	0	0	0	0	0	0	0	0	0	0	0	0	0	11.3924	11.3924	72.1519
Kokomo	0.0287967	0	0	0	0	0	0	0	0	0	0	0	0	0	0	0	0	0	0	0	0	0	0	0	22.3684	0	0	0	25	0	0	47.3684	0	0	0	0	1.31579	0	0	1.31579	0	0	0	0	0	0	1.31579	1.31579	17.1053
Kokomo	0.0423477	0	0	0	0	0	0	0	0	0	0	0	0	0	0	0	0	0	0	0	0	0	0	0	0	0	0	0	0	0	0	0	0	0	0	0	0	0	0	0	0	0	0	0	0	0	0	0	91.1392
Porto Marie	0.0218258	0	0	0	0	0	0	0	0	0	0	0	0	0	0	0	0	0	0	0	0	0	0	0	0	0	19.4805	0	0	0	0	19.4805	0	0	0	0	0	0	5.19481	5.19481	0	0	0	0	12.987	0	40.2597	53.2468	25.974
Porto Marie	0.034641	0	0	0	0	0	0	0	0	0	0	0	0	0	0	0	0	0	0	0	0	0	0	0	0	0	1.42857	0	0	0	0	1.42857	0	0	0	0	0	0	0	0	0	0	0	0	4.28571	0	35.7143	40	40
Porto Marie	0.0438819	0	0	0	0	0	0	0	0	0	0	0	0	0	0	0	0	0	0	0	0	0	0	0	0	0	23.9437	0	0	0	0	23.9437	0	0	0	0	0	0	0	0	0	0	0	0	1.40845	0	30.9859	32.3944	66.1972
Porto Marie	0.0306516	0	0	0	0	0	0	0	0	0	0	0	0	0	0	0	0	0	0	0	0	0	0	0	0	0	1.33333	0	0	0	0	1.33333	0	0	0	0	0	0	0	0	0	1.33333	0	1.33333	0	0	33.3333	33.3333	34.6667
Porto Marie	0.0304032	0	0	0	0	0	0	0	0	0	0	0	0	0	0	0	0	0	0	0	0	0	0	0	0	0	2.85714	0	0	0	0	2.85714	0	0	0	0	0	0	0	0	0	0	0	0	11.4286	0	31.4286	42.8571	41.4286
Porto Marie	0.0414	0	0	0	0	0	0	0	0	0	0	0	0	0	0	0	0	0	0	0	0	0	0	0	0	0	0	0	0	0	0	0	0	0	0	0	0	0	0	0	0	0	0	0	10	0	27.1429	37.1429	32.8571
Porto Marie	0.0317359	0	0	0	0	0	0	0	0	0	0	0	0	0	0	0	0	0	0	0	0	0	0	0	0	0	56.7568	0	0	0	0	56.7568	0	0	0	0	0	0	0	0	0	0	0	0	9.45946	0	13.5135	22.973	13.5135
Porto Marie	0.0216925	0	0	0	0	0	0	0	0	0	0	0	0	0	0	0	0	0	0	0	0	0	0	0	0	0	0	0	0	0	0	0	0	0	0	0	0	0	0	0	0	0	0	0	6.84932	0	54.7945	61.6438	1.36986
Porto Marie	0.0257889	0	0	0	0	0	0	0	0	0	0	0	0	0	0	0	0	0	0	0	0	0	0	0	0	0	0	0	0	0	0	0	0	0	0	0	0	0	0	0	0	0	0	0	34.2105	0	18.4211	52.6316	38.1579
Porto Marie	0.0414	0	0	0	0	0	0	0	0	0	0	0	0	0	0	0	0	0	0	0	0	0	0	0	0	0	0	0	0	0	0	0	0	0	0	0	0	0	0	0	0	0	0	0	1.31579	0	3.94737	5.26316	57.8947
Porto Marie	0.0202938	0	0	0	0	0	0	0	0	0	0	0	0	0	0	0	0	0	0	0	0	0	0	0	0	0	0	0	0	0	0	0	0	0	0	0	0	0	0	0	0	0	0	0	4.10959	0	9.58904	13.6986	65.7534
Porto Marie	0.0184388	0	0	0	0	0	0	0	0	0	0	0	0	0	0	0	0	0	0	0	0	0	0	0	16.2162	0	0	0	5.40541	0	0	21.6216	0	0	0	0	0	0	0	0	0	0	0	0	0	0	1.35135	1.35135	43.2432
Porto Marie	0.0506274	0	0	0	0	0	0	0	0	0	0	0	0	0	0	0	0	0	0	0	0	0	0	0	0	0	0	0	0	0	0	0	0	0	0	0	0	0	0	0	0	0	0	0	1.36986	0	15.0685	16.4384	89.0411
Porto Marie	0.0289361	0	0	0	0	0	0	0	0	0	0	0	0	0	0	0	0	0	0	0	0	0	0	0	0	0	13.9241	0	0	0	0	13.9241	0	0	0	0	0	0	0	0	0	0	0	0	12.6582	0	24.0506	36.7089	49.3671
Porto Marie	0.0214718	0	0	0	0	0	0	0	0	0	0	0	0	0	0	0	0	0	0	0	0	0	0	0	0	0	26.9231	0	0	0	0	26.9231	0	0	0	0	0	0	0	0	0	0	0	0	3.84615	0	10.2564	14.1026	48.7179
Porto Marie	0.045717	0	0	0	0	0	0	0	0	0	0	0	0	0	0	0	0	0	0	0	0	0	0	0	0	0	0	0	0	0	0	0	0	0	0	0	0	1.31579	0	1.31579	0	0	0	0	6.57895	0	11.8421	18.4211	60.5263
Porto Marie	0.0304204	0	0	0	0	0	0	0	0	0	0	0	0	0	0	0	0	0	0	0	0	0	0	0	0	0	36.4865	0	0	0	0	36.4865	0	0	0	0	0	0	0	0	0	0	0	0	18.9189	0	24.3243	43.2432	10.8108
Porto Marie	0.0301484	0	0	0	0	0	0	0	0	0	0	0	0	0	0	0	0	0	0	0	0	0	0	0	0	0	0	0	0	0	0	0	0	0	0	0	0	0	0	0	0	0	0	0	13.6986	0	50.6849	64.3836	13.6986
Porto Marie	0.0261963	0	0	0	0	0	0	0	0	0	0	0	0	0	0	0	0	0	0	0	0	0	0	0	0	0	53.8462	0	0	0	0	53.8462	0	0	0	0	0	0	0	0	0	0	0	0	1.28205	0	3.84615	5.12821	24.359
Porto Marie	0.0300192	0	0	0	0	0	0	0	0	0	0	0	0	0	0	0	0	0	0	0	0	0	0	0	0	0	0	0	0	0	0	0	0	0	0	0	0	0	2.5641	2.5641	0	0	0	0	0	0	35.8974	35.8974	48.7179
Porto Marie	0.0378804	0	0	0	0	0	0	0	0	0	0	0	0	0	0	0	0	0	0	0	0	0	0	0	0	0	64	0	0	0	0	64	0	0	0	0	0	0	0	0	0	0	0	0	0	0	8	8	16
Porto Marie	0.034641	0	0	0	0	0	0	0	0	0	0	0	0	0	0	0	0	0	0	0	0	0	0	0	5.19481	0	49.3506	0	0	0	0	54.5455	0	0	0	0	0	0	0	0	0	0	0	0	0	0	15.5844	15.5844	23.3766
Porto Marie	0.0361464	0	0	0	0	0	0	0	0	0	0	0	0	0	0	0	0	0	0	0	0	0	0	0	15.7895	0	0	0	0	0	0	15.7895	0	0	0	0	0	0	0	0	0	0	0	0	14.4737	0	17.1053	31.5789	30.2632
Porto Marie	0.017355	0	0	0	0	0	0	0	0	0	0	0	0	0	0	0	0	0	0	0	0	0	0	0	0	0	22.3684	0	0	0	0	22.3684	0	0	0	0	0	0	0	0	0	0	0	0	0	0	30.2632	30.2632	50
Porto Marie	0.0379884	0	0	0	0	0	0	0	0	0	0	0	0	0	0	10.9589	0	0	0	0	10.9589	0	10.9589	0	21.9178	0	12.3288	0	0	0	0	34.2466	0	0	0	0	0	0	5.47945	5.47945	0	0	0	0	10.9589	0	17.8082	28.7671	17.8082
Porto Marie	0.0379929	0	0	0	0	0	0	0	0	0	0	0	0	0	0	0	0	0	0	0	0	0	0	0	0	0	2.94118	0	0	0	0	2.94118	0	0	0	0	0	0	0	0	0	0	0	0	1.47059	0	29.4118	30.8824	58.8235
Porto Marie	0.0318244	0	0	0	0	0	0	0	0	0	0	0	0	0	0	0	0	0	0	0	0	0	0	0	0	0	0	0	0	0	0	0	0	0	0	0	0	0	3.84615	3.84615	0	0	0	0	6.41026	0	43.5897	50	53.8462
Porto Marie	0.0260641	0	0	0	0	0	0	0	0	0	0	0	0	0	0	0	0	0	0	0	0	0	0	0	0	6.49351	2.5974	0	0	0	0	9.09091	0	0	0	0	0	0	0	0	0	0	0	0	11.6883	0	41.5584	53.2468	11.6883
Porto Marie	0.0318087	0	0	0	0	0	0	0	0	0	0	0	0	0	0	0	0	0	0	0	0	0	0	0	31.1688	0	5.19481	0	0	0	0	36.3636	0	0	0	0	0	0	0	0	0	0	0	0	0	0	18.1818	18.1818	23.3766
Porto Marie	0.0415898	0	0	0	0	0	0	0	0	0	0	0	0	0	0	0	0	0	0	0	0	0	0	0	0	0	0	0	0	0	0	0	0	0	0	0	0	0	0	0	0	0	0	0	0	0	15.7895	15.7895	53.9474
Porto Marie	0.0380472	0	0	0	0	0	0	0	0	0	0	0	0	0	0	0	0	0	0	0	0	0	0	0	26.0274	0	0	0	0	0	0	26.0274	0	0	0	0	0	0	0	0	0	0	0	0	0	0	27.3973	27.3973	52.0548
Porto Marie	0.0293035	0	0	0	0	0	0	0	0	0	0	0	0	0	0	0	0	0	0	0	0	0	0	0	0	0	31.1688	0	0	0	0	31.1688	0	0	0	0	0	0	0	0	0	0	0	0	0	0	7.79221	7.79221	38.961
Porto Marie	0.0330134	0	0	0	0	0	0	0	0	0	0	0	0	0	0	0	0	0	0	0	0	0	0	0	35.6164	0	0	0	0	0	0	35.6164	0	0	0	0	0	0	0	0	0	0	0	0	1.36986	0	21.9178	23.2877	24.6575
Porto Marie	0.0526351	0	0	0	0	0	0	0	0	0	0	0	0	0	0	0	0	0	0	0	0	0	0	0	0	0	0	0	0	0	0	0	0	0	0	0	0	0	0	0	0	0	0	0	9.58904	0	32.8767	42.4658	57.5342
Porto Marie	0.0295294	0	0	0	0	0	0	0	0	0	0	0	0	0	0	0	0	0	0	0	0	0	0	0	0	0	5.6338	0	0	0	0	5.6338	0	0	0	0	0	0	0	0	0	0	0	0	9.85915	0	39.4366	49.2958	14.0845
Porto Marie	0.0435753	0	0	0	0	0	0	0	0	0	0	0	0	0	0	0	0	0	0	0	0	0	0	0	0	0	0	0	12	0	0	12	0	0	0	0	0	0	0	0	0	0	0	0	21.3333	0	22.6667	44	22.6667
Porto Marie	0.0439989	0	31.4286	0	0	0	0	0	0	0	0	0	0	0	0	0	0	0	0	0	31.4286	31.4286	0	0	0	0	8.57143	0	0	0	0	8.57143	0	0	0	0	0	0	0	0	0	0	0	0	5.71429	0	18.5714	24.2857	34.2857
Porto Marie	0.0318773	0	0	0	0	0	0	0	0	0	0	0	0	0	0	0	0	0	0	1.38889	1.38889	0	0	0	51.3889	0	4.16667	0	0	0	0	55.5556	0	0	0	0	0	0	0	0	0	0	0	0	0	0	4.16667	4.16667	12.5
Porto Marie	0.0331147	0	0	0	0	0	0	0	0	0	0	0	0	0	0	0	0	0	0	0	0	0	0	0	73.3333	0	0	0	0	0	0	73.3333	0	0	0	0	0	0	0	0	0	2.66667	0	2.66667	1.33333	0	9.33333	10.6667	4
Porto Marie	0.0540035	0	0	0	0	0	0	0	0	0	0	0	0	0	0	0	0	0	0	0	0	0	0	0	0	0	0	0	0	0	0	0	0	0	0	0	0	0	0	0	0	0	0	0	0	0	20	20	54.6667
Porto Marie	0.0419719	0	0	0	0	0	0	0	0	0	0	0	0	0	0	0	0	0	0	0	0	0	0	0	0	2.5974	2.5974	37.6623	0	0	0	42.8571	0	0	0	0	0	0	0	0	0	0	0	0	0	0	6.49351	6.49351	19.4805
Porto Marie	0.0332559	0	0	0	0	0	0	0	0	0	0	0	0	0	0	0	0	0	0	0	0	0	0	0	0	0	2.77778	0	0	0	0	2.77778	0	0	0	0	0	0	0	0	0	0	0	0	20.8333	0	30.5556	51.3889	37.5
Porto Marie	0.0273581	0	0	0	0	0	0	0	0	0	0	0	0	0	0	0	0	0	0	0	0	0	0	0	34.6154	0	0	0	0	0	0	34.6154	0	0	0	0	0	0	7.69231	7.69231	0	0	0	0	0	0	15.3846	15.3846	10.2564
Porto Marie	0.0361648	0	0	0	0	0	0	0	0	0	0	0	0	0	0	0	0	0	0	0	0	0	0	0	38.8889	0	2.77778	0	0	0	0	41.6667	0	0	0	0	0	0	1.38889	1.38889	0	0	0	0	1.38889	0	37.5	38.8889	26.3889
Porto Marie	0.0318224	0	0	0	0	0	0	0	0	0	0	0	0	0	0	0	0	0	0	0	0	0	0	0	0	0	0	0	0	0	0	0	0	0	0	0	0	0	0	0	0	0	0	0	0	0	11.5385	11.5385	30.7692
Porto Marie	0.0318244	0	0	0	0	0	0	0	0	0	0	0	0	0	0	0	0	0	0	0	0	0	0	0	5.33333	0	26.6667	0	0	0	0	32	0	0	0	0	0	0	0	0	0	0	0	0	1.33333	0	16	17.3333	10.6667
Porto Marie	0.0452424	0	0	0	0	0	0	0	0	0	0	0	0	0	0	0	0	0	0	0	0	0	0	0	7.69231	0	0	0	0	0	0	7.69231	0	0	0	0	0	0	2.5641	2.5641	0	0	0	0	0	0	14.1026	14.1026	46.1538
Porto Marie	0.0431729	0	0	0	0	0	0	0	0	0	0	0	0	0	0	0	0	0	0	0	0	0	0	0	51.25	0	0	0	0	0	0	51.25	0	0	0	0	0	0	0	0	0	0	0	0	0	0	13.75	13.75	15
Santa Martha	0.0529739	0	0	0	0	0	0	0	0	0	0	0	0	0	0	0	0	0	0	0	0	0	0	0	0	0	0	6.75676	0	47.2973	0	54.0541	0	0	0	0	0	0	0	0	0	0	0	0	0	0	5.40541	5.40541	17.5676
Santa Martha	0.0497301	0	0	0	0	0	0	0	0	0	0	0	0	0	0	0	0	0	0	0	0	0	0	0	8.97436	0	0	26.9231	0	8.97436	0	44.8718	0	0	0	0	0	0	0	0	0	0	0	0	0	0	8.97436	8.97436	29.4872
Santa Martha	0.0268001	0	0	0	0	0	0	0	0	0	0	0	0	0	0	0	0	0	0	0	0	0	0	0	0	0	0	0	0	0	0	0	0	0	0	0	0	0	0	0	0	0	0	0	2.5	0	23.75	26.25	57.5
Santa Martha	0.0533333	0	0	0	0	0	0	0	0	0	0	0	0	0	0	0	0	0	0	0	0	0	0	0	0	0	21.2121	16.6667	0	0	0	37.8788	0	13.6364	0	0	0	0	0	13.6364	0	0	0	0	0	0	12.1212	12.1212	15.1515
Santa Martha	0.0737179	0	0	0	0	0	0	0	0	0	0	0	0	0	0	0	0	0	0	0	0	0	0	0	28	0	0	0	0	0	0	28	0	0	0	0	0	0	0	0	0	0	0	0	0	0	9.33333	9.33333	14.6667
Santa Martha	0.0322018	0	0	0	0	0	0	0	0	0	0	0	0	0	0	0	0	0	0	0	0	0	0	4.05405	0	0	33.7838	0	0	0	0	33.7838	0	0	0	0	0	0	0	0	0	0	0	0	0	0	2.7027	2.7027	20.2703
Santa Martha	0.0294913	0	0	0	0	0	0	0	0	0	0	0	0	0	0	0	0	0	0	0	0	0	0	0	0	0	0	0	0	0	0	0	0	0	0	0	0	0	0	0	0	0	0	0	9.09091	0	24.2424	33.3333	68.1818
Santa Martha	0.0471513	0	0	0	0	0	0	0	0	0	0	0	0	0	0	0	0	0	0	0	0	0	0	0	0	0	0	30.3797	0	0	0	30.3797	0	0	0	0	0	0	0	0	0	0	0	0	0	0	21.519	21.519	37.9747
Santa Martha	0.0429031	0	0	0	0	0	0	0	0	0	0	0	0	0	0	0	0	0	0	0	0	0	0	0	0	0	0	72.2222	0	0	0	72.2222	0	0	0	0	0	0	0	0	0	0	0	0	0	0	8.33333	8.33333	4.16667
Santa Martha	0.0406366	0	0	0	0	0	0	0	0	0	0	0	0	0	0	1.49254	0	0	0	0	1.49254	0	1.49254	4.47761	0	0	0	0	0	0	0	0	0	0	0	0	0	0	4.47761	4.47761	0	0	0	0	0	0	8.95522	8.95522	58.209
Santa Martha	0.0270337	0	0	0	0	0	0	0	0	0	0	0	0	0	0	0	0	0	0	0	0	0	0	0	0	0	2.63158	0	0	0	0	2.63158	0	0	0	0	0	0	0	0	0	0	0	0	0	0	5.26316	5.26316	68.4211
Santa Martha	0.0456969	0	0	0	0	0	0	0	0	0	0	0	0	0	0	0	0	0	0	0	0	0	0	0	69.6203	0	0	0	0	0	0	69.6203	0	0	0	0	0	0	0	0	0	0	0	0	0	0	0	0	20.2532
Santa Martha	0.0533333	0	0	0	0	0	0	0	0	2.7027	0	0	0	0	0	0	0	0	0	0	2.7027	2.7027	0	0	0	0	0	0	0	0	0	0	0	0	0	0	0	0	0	0	0	0	0	0	1.35135	0	8.10811	9.45946	70.2703
Santa Martha	0.0386274	0	0	0	0	0	0	0	0	0	0	0	0	0	0	0	0	0	0	0	0	0	0	0	0	0	0	80.597	0	0	0	80.597	0	0	0	0	0	0	0	0	0	0	0	0	0	0	0	0	11.9403
Santa Martha	0.0224778	0	0	0	0	0	0	0	0	0	0	0	0	0	0	0	0	0	0	0	0	0	0	0	48.6111	0	0	0	0	0	0	48.6111	0	0	0	0	0	0	0	0	0	0	0	0	1.38889	0	9.72222	11.1111	18.0556
Santa Martha	0.0428373	0	0	0	0	0	0	0	0	0	0	0	0	0	0	0	0	0	0	0	0	0	0	0	0	6.41026	29.4872	0	7.69231	0	0	43.5897	0	0	0	0	0	0	0	0	0	0	0	0	5.12821	0	20.5128	25.641	7.69231
Santa Martha	0.0430031	0	0	0	0	0	0	0	0	0	0	0	0	0	0	0	0	0	0	0	0	0	0	0	0	1.31579	0	50	0	0	0	51.3158	0	0	0	0	0	0	1.31579	1.31579	0	0	0	0	0	0	17.1053	17.1053	0
Santa Martha	0.0594648	0	0	0	0	0	0	0	0	0	0	0	0	0	0	0	0	0	0	0	0	0	0	1.2987	23.3766	0	0	0	0	0	0	23.3766	0	0	0	0	0	0	0	0	0	0	0	0	6.49351	0	12.987	19.4805	46.7532
Santa Martha	0.0590174	0	0	0	0	0	0	0	0	0	0	0	0	0	0	0	0	0	0	0	0	0	0	0	54.0541	0	0	0	0	0	0	54.0541	0	0	0	0	0	0	0	0	0	0	0	0	0	0	9.45946	9.45946	25.6757
Santa Martha	0.0405405	0	0	0	0	0	0	0	0	0	0	0	0	0	0	0	0	0	0	0	0	0	0	0	0	0	0	0	0	0	0	0	0	0	0	0	0	0	1.31579	1.31579	0	0	0	0	0	0	3.94737	3.94737	86.8421
Santa Martha	0.0560826	0	0	0	0	0	0	0	0	0	0	0	0	0	0	0	0	0	0	0	0	0	0	0	0	0	0	0	0	0	0	0	0	0	0	0	0	0	0	0	0	0	0	0	0	0	0	0	80.2632
Santa Martha	0.04488	0	0	0	0	0	0	0	0	0	0	0	0	0	0	0	0	0	0	0	0	0	0	0	0	0	5.6338	0	0	0	0	5.6338	0	0	0	0	0	0	0	0	0	0	0	0	0	0	29.5775	29.5775	46.4789
Santa Martha	0.0601142	0	0	0	0	0	0	0	0	0	0	0	0	0	0	0	0	0	0	0	0	0	0	0	0	0	9.58904	0	0	0	0	9.58904	0	0	0	0	0	0	0	0	0	0	0	0	1.36986	0	24.6575	26.0274	21.9178
Santa Martha	0.0383816	0	0	0	0	0	0	0	0	0	0	0	0	0	0	0	0	0	0	0	0	0	0	0	0	0	0	0	0	0	0	0	0	0	0	0	0	0	0	0	0	0	0	0	0	0	20.2703	20.2703	66.2162
Santa Martha	0.0446213	0	7.35294	0	0	0	0	0	0	0	0	0	0	0	0	0	0	0	0	0	7.35294	7.35294	0	0	47.0588	0	0	0	0	0	0	47.0588	0	0	0	0	0	0	0	0	0	0	0	0	0	0	5.88235	5.88235	22.0588
Santa Martha	0.0502407	0	0	0	0	0	0	0	0	0	0	0	0	0	0	0	0	0	0	0	0	0	0	0	0	0	0	0	0	0	0	0	0	0	0	0	0	0	0	0	0	0	0	0	0	0	2.53165	2.53165	94.9367
Santa Martha	0.0560695	0	0	0	0	0	0	0	0	0	0	0	0	0	0	0	0	0	0	0	0	0	0	0	62.0253	0	0	0	0	0	0	62.0253	0	0	0	0	0	0	0	0	0	0	0	0	0	0	0	0	30.3797
Santa Martha	0.0429292	0	0	0	0	0	0	0	0	0	0	0	0	0	0	13.1579	0	0	0	0	13.1579	0	13.1579	0	0	0	0	0	0	0	0	0	0	0	0	0	0	5.26316	0	5.26316	0	0	0	0	0	0	15.7895	15.7895	47.3684
Santa Martha	0.0638808	0	0	0	0	0	0	0	0	0	0	0	0	0	0	0	0	0	0	0	0	0	0	0	62.0253	0	0	0	0	0	0	62.0253	0	0	0	0	0	2.53165	0	2.53165	0	0	0	0	0	0	5.06329	5.06329	25.3165
Santa Martha	0.0391837	0	0	0	0	0	0	0	0	0	0	0	0	0	0	6.49351	0	0	0	0	6.49351	0	6.49351	0	0	0	5.19481	0	0	0	0	5.19481	0	0	0	0	0	3.8961	0	3.8961	0	0	0	0	0	0	14.2857	14.2857	67.5325
Santa Martha	0.0638808	0	0	0	0	0	0	0	0	0	0	0	0	0	0	0	0	0	0	0	0	0	0	0	29.7297	0	0	0	0	0	0	29.7297	0	0	0	0	0	0	0	0	0	0	0	0	0	0	8.10811	8.10811	63.5135
Santa Martha	0.0385295	0	0	0	0	0	0	0	0	0	0	0	0	0	0	0	0	0	0	0	0	0	0	0	67.1053	0	0	0	0	0	0	67.1053	0	0	0	0	0	0	0	0	0	0	0	0	1.31579	0	9.21053	10.5263	10.5263
Santa Martha	0.0476948	0	0	0	0	0	0	0	0	0	0	0	0	0	0	0	0	0	0	0	0	0	0	0	0	0	0	0	0	0	0	0	0	0	0	0	0	0	0	0	0	0	0	0	1.40845	0	12.6761	14.0845	52.1127
Santa Martha	0.0558529	0	6.94444	0	0	0	0	0	0	0	0	0	0	0	0	0	0	0	0	0	6.94444	6.94444	0	0	55.5556	0	0	27.7778	0	0	0	83.3333	0	0	0	0	0	0	0	0	0	0	0	0	0	0	9.72222	9.72222	1.38889
Santa Martha	0.0603106	0	0	0	0	0	0	0	0	0	0	0	0	0	0	0	0	0	0	0	0	0	0	0	0	0	33.871	0	0	0	0	33.871	0	0	0	0	0	0	0	0	0	0	0	0	0	0	17.7419	17.7419	14.5161
Santa Martha	0.047746	0	0	0	0	0	0	0	0	0	0	0	0	0	0	0	0	0	0	0	0	0	0	0	0	0	1.35135	0	0	0	0	1.35135	0	0	0	0	0	0	4.05405	4.05405	0	0	0	0	0	0	24.3243	24.3243	55.4054
Santa Martha	0.0410248	0	0	0	0	0	0	0	0	0	0	0	0	0	0	0	0	0	0	0	0	0	0	0	0	0	0	0	0	0	0	0	0	0	0	0	0	0	0	0	0	1.33333	0	1.33333	0	0	4	4	70.6667
Santa Martha	0.0426371	0	0	0	0	0	0	0	0	0	0	0	0	0	0	0	0	0	0	0	0	0	0	0	0	0	0	0	0	0	0	0	0	0	0	0	0	0	0	0	0	0	0	0	0	0	3.0303	3.0303	69.697
Santa Martha	0.0393244	0	0	0	0	0	0	0	0	0	0	0	0	0	0	0	0	0	0	0	0	0	0	0	0	0	0	0	0	0	0	0	0	0	0	0	0	0	0	0	0	1.49254	0	1.49254	0	0	1.49254	1.49254	71.6418
Santa Martha	0.0403874	0	0	0	0	0	0	0	0	0	0	0	0	0	0	0	0	0	0	0	0	0	0	0	0	0	0	0	0	0	0	0	0	0	0	0	0	0	0	0	0	0	0	0	0	0	0	0	91.0448
Santa Martha	0.0500734	0	0	0	0	0	0	0	0	0	0	0	0	0	0	0	0	0	0	0	0	0	0	0	0	0	0	27.8689	0	8.19672	0	36.0656	0	0	0	0	0	0	0	0	0	0	0	0	0	0	26.2295	26.2295	6.55738
Santa Martha	0.562337	0	0	0	0	0	0	0	0	0	0	0	0	0	0	0	0	0	0	0	0	0	0	0	8.69565	0	0	71.0145	0	0	0	79.7101	0	0	0	0	0	0	0	0	0	0	0	0	0	0	8.69565	8.69565	0
Santa Martha	0.0405169	0	0	0	0	0	0	0	0	0	0	0	0	0	0	0	0	0	0	0	0	0	0	0	7.14286	0	0	12.8571	0	0	0	20	0	0	0	0	0	0	0	0	0	0	0	0	0	0	1.42857	1.42857	38.5714
Santa Martha	0.044506	0	0	0	0	0	0	0	0	0	0	0	0	0	0	0	0	0	0	0	0	0	0	0	1.38889	0	22.2222	0	8.33333	0	0	31.9444	0	0	0	0	0	0	0	0	0	0	0	0	0	0	8.33333	8.33333	23.6111
Santa Martha	0.0574607	0	0	0	0	0	0	0	0	0	0	0	0	0	0	0	0	0	0	0	0	0	0	0	0	0	0	0	0	0	0	0	0	0	0	0	0	10.9589	0	10.9589	0	0	0	0	0	0	26.0274	26.0274	50.6849
Santa Martha	0.0562211	0	0	0	0	0	0	0	0	0	0	0	0	0	0	0	0	0	0	0	0	0	0	0	0	0	0	0	1.33333	0	0	1.33333	0	0	0	0	0	0	0	0	0	0	0	0	6.66667	0	33.3333	40	26.6667
Santa Martha	0.0454339	0	0	0	0	0	0	0	0	0	0	0	0	0	0	0	0	0	0	0	0	0	0	0	10.9589	23.2877	0	0	0	1.36986	0	35.6164	0	0	0	0	0	0	0	0	0	0	0	0	0	0	0	0	41.0959
Santa Martha	0.0307446	0	0	0	0	0	0	0	0	0	0	0	0	0	0	0	0	0	0	0	0	0	0	0	54.5455	0	0	0	0	0	0	54.5455	0	0	0	0	0	0	0	0	0	0	0	0	0	0	0	0	37.6623
Eastpoint	0.0480211	0	0	0	0	0	0	0	0	0	0	0	0	0	0	0	0	0	0	0	0	0	0	1.31579	5.26316	2.63158	9.21053	0	0	0	0	17.1053	0	0	0	0	0	0	0	0	0	0	0	0	0	15.7895	6.57895	22.3684	43.4211
Eastpoint	0.0441615	0	0	0	0	0	0	0	0	0	0	0	0	0	0	0	0	0	0	0	0	0	0	0	25	0	0	0	0	0	0	25	0	0	0	0	0	0	0	0	0	0	0	0	0	0	0	0	41.25
Eastpoint	0.0335937	0	0	0	0	0	0	0	0	0	0	0	0	0	0	0	0	0	0	0	0	0	0	0	0	0	0	0	0	0	0	0	0	0	0	0	0	7.79221	0	7.79221	0	0	0	0	0	0	3.8961	3.8961	67.5325
Eastpoint	0.0252504	0	0	0	0	0	0	0	0	0	0	0	0	0	0	0	0	0	0	0	0	0	0	0	0	0	1.31579	0	0	0	0	1.31579	0	0	0	0	0	0	9.21053	9.21053	0	0	0	0	44.7368	0	9.21053	53.9474	14.4737
Eastpoint	0.0529942	0	0	0	0	0	0	0	0	0	0	0	0	0	0	0	0	0	0	0	0	0	0	0	17.7215	0	2.53165	0	0	26.5823	0	46.8354	0	0	0	0	0	0	1.26582	1.26582	0	0	0	0	0	13.9241	15.1899	29.1139	11.3924
Eastpoint	0.0511052	0	0	0	0	0	0	0	0	0	0	0	0	0	0	0	0	0	0	0	0	0	0	0	23.5294	0	0	0	0	7.35294	0	30.8824	0	0	0	0	0	0	0	0	0	0	0	0	5.88235	2.94118	7.35294	16.1765	11.7647
Eastpoint	0.0308563	0	0	0	0	0	0	0	0	0	0	0	0	0	0	0	0	0	0	0	0	0	0	0	0	0	0	0	0	55.5556	0	55.5556	0	0	0	0	0	0	0	0	0	0	0	0	8.33333	0	4.16667	12.5	31.9444
Eastpoint	0.0523081	0	0	0	0	0	0	0	0	0	0	0	0	0	0	0	0	0	0	0	0	0	0	0	25.7143	0	20	0	0	0	0	45.7143	0	0	0	0	0	0	0	0	0	0	0	0	0	0	5.71429	5.71429	24.2857
Eastpoint	0.036964	0	0	0	0	0	0	0	0	0	0	0	0	0	0	0	0	0	0	0	0	0	0	0	35.443	0	1.26582	0	0	0	0	36.7089	0	0	0	0	0	0	0	0	0	0	0	0	1.26582	0	12.6582	13.9241	44.3038
Eastpoint	0.0505646	0	0	0	0	0	0	0	0	0	0	0	0	0	0	0	0	0	0	0	0	0	0	0	0	0	1.33333	42.6667	0	21.3333	0	65.3333	0	0	0	0	0	4	0	4	0	0	0	0	0	0	1.33333	1.33333	16
Eastpoint	0.0499147	0	0	0	0	0	0	0	0	0	0	0	0	0	0	0	0	0	0	0	0	0	0	0	6.94444	0	0	0	33.3333	13.8889	0	54.1667	0	0	0	0	0	0	0	0	0	0	0	0	0	1.38889	11.1111	12.5	23.6111
Eastpoint	0.0436856	0	0	0	0	0	0	0	0	0	0	0	0	0	0	0	0	0	0	0	0	0	0	0	0	0	2.5974	16.8831	0	36.3636	0	55.8442	0	0	0	0	0	0	0	0	0	0	0	0	0	1.2987	12.987	14.2857	16.8831
Eastpoint	0.053142	0	0	0	0	0	0	0	0	0	0	0	0	0	0	0	0	0	0	0	0	0	0	0	62.6667	0	0	0	0	0	0	62.6667	0	0	0	0	0	0	0	0	0	0	0	0	0	0	6.66667	6.66667	21.3333
Eastpoint	0.0320701	0	0	0	0	0	0	0	0	0	0	0	0	0	0	0	0	0	0	0	0	0	0	0	43.0556	0	0	0	0	0	0	43.0556	0	0	0	0	0	0	0	0	0	0	0	0	0	0	12.5	12.5	29.1667
Eastpoint	0.0442087	0	0	0	0	0	0	0	0	0	0	0	0	0	0	0	0	0	0	0	0	0	0	0	48	0	0	0	0	0	0	48	0	0	0	0	0	0	0	0	0	0	0	0	0	1.33333	13.3333	14.6667	30.6667
Eastpoint	0.0429892	0	0	0	0	0	0	0	0	0	0	0	0	0	0	0	0	0	0	0	0	0	0	0	49.3333	0	0	0	0	0	0	49.3333	0	0	0	0	0	0	0	0	0	0	0	0	0	1.33333	6.66667	8	21.3333
Eastpoint	0.0474365	0	0	0	0	0	0	0	0	0	0	0	0	0	0	0	0	0	0	0	0	0	0	0	12.1622	0	0	0	0	0	0	12.1622	0	0	0	0	0	0	0	0	0	0	0	0	2.7027	0	12.1622	14.8649	50
Eastpoint	0.0430031	0	0	0	0	0	0	0	0	0	0	0	0	0	0	0	0	0	0	0	0	0	0	0	50.6849	0	1.36986	0	0	0	0	52.0548	0	0	0	0	0	0	0	0	0	0	0	0	0	0	6.84932	6.84932	31.5068
Eastpoint	0.0570315	0	0	0	0	0	0	0	0	0	0	0	0	0	0	0	0	0	0	0	0	0	0	0	57.3529	0	1.47059	0	0	0	0	58.8235	0	0	0	0	0	0	0	0	0	0	0	0	0	1.47059	2.94118	4.41176	20.5882
Eastpoint	0.0499896	0	0	0	0	0	0	0	0	0	0	0	0	0	0	0	0	0	0	0	0	0	0	0	0	0	0	0	0	0	0	0	0	0	0	0	0	0	0	0	0	0	0	0	0	1.33333	13.3333	14.6667	73.3333
Eastpoint	0.0450569	0	0	0	0	0	0	0	0	0	0	0	0	0	0	0	0	0	0	0	0	0	0	0	26.25	0	0	0	0	0	0	26.25	0	0	0	0	0	0	0	0	0	0	0	0	0	0	11.25	11.25	53.75
Eastpoint	0.0474665	0	0	0	0	0	0	0	0	0	0	0	0	0	0	0	0	0	0	0	0	0	0	0	0	0	0	0	0	0	0	0	0	0	0	0	0	0	0	0	0	0	0	0	2.85714	15.7143	11.4286	30	34.2857
Eastpoint	0.0404517	0	0	0	0	0	0	0	0	0	0	0	0	0	0	0	0	0	0	0	0	0	0	0	0	0	0	0	0	0	0	0	0	0	0	0	0	0	0	0	0	0	0	0	1.25	0	0	1.25	23.75
Eastpoint	0.049896	0	0	0	0	0	0	0	0	0	0	0	0	0	0	0	0	0	0	0	0	0	0	0	0	0	0	0	0	0	0	0	0	0	0	0	0	0	1.2987	1.2987	0	0	0	0	2.5974	7.79221	15.5844	25.974	40.2597
Eastpoint	0.0322018	0	0	0	0	0	0	0	0	0	0	0	0	0	0	0	0	0	0	0	0	0	0	0	58.1081	0	0	0	0	0	0	58.1081	0	0	0	0	0	0	0	0	0	0	0	0	0	0	14.8649	14.8649	12.1622
Eastpoint	0.0284995	0	0	0	0	0	0	0	0	0	0	0	0	0	0	0	0	0	0	0	0	0	0	34.2105	18.4211	1.31579	0	0	0	0	0	19.7368	0	0	0	0	0	0	0	0	0	0	0	0	0	0	11.8421	11.8421	2.63158
Eastpoint	0.0245058	0	0	0	0	0	0	0	0	0	0	0	0	0	0	0	0	0	0	0	0	0	0	2.8169	19.7183	0	0	0	0	0	0	19.7183	0	0	0	0	0	0	0	0	0	0	0	0	7.04225	0	38.0282	45.0704	5.6338
Eastpoint	0.0369447	0	0	0	0	0	0	0	0	0	0	0	0	0	0	0	0	0	0	0	0	0	0	0	36	1.33333	1.33333	0	0	42.6667	0	81.3333	0	0	0	0	0	0	0	0	0	0	0	0	0	0	1.33333	1.33333	6.66667
Eastpoint	0.0870448	0	0	0	0	0	0	0	0	0	0	0	0	0	0	0	0	0	0	0	0	0	0	0	0	0	0	0	0	0	0	0	0	0	0	0	0	0	0	0	0	0	0	0	34.2466	0	16.4384	50.6849	9.58904
Eastpoint	0.0560695	0	0	0	0	0	0	0	0	0	0	0	0	0	0	0	0	0	0	0	0	0	0	0	11.5942	2.89855	2.89855	0	0	1.44928	0	18.8406	0	0	0	0	0	0	2.89855	2.89855	0	0	0	0	0	0	5.7971	5.7971	26.087
Eastpoint	0.048731	0	0	0	0	0	0	0	0	0	0	0	0	0	0	6.41026	0	0	0	0	6.41026	0	6.41026	1.28205	3.84615	0	0	48.7179	0	0	0	52.5641	0	0	0	0	0	0	0	0	0	0	0	0	2.5641	0	15.3846	17.9487	14.1026
Eastpoint	0.0319676	0	0	0	0	0	0	0	0	0	0	0	0	0	0	0	0	0	0	0	0	0	0	0	0	0	0	0	0	0	0	0	0	0	0	0	0	0	0	0	0	0	0	0	8	0	6.66667	14.6667	33.3333
Eastpoint	0.0474665	0	0	0	0	0	0	0	0	0	0	0	0	0	0	0	0	0	0	0	0	0	0	0	1.31579	0	0	0	0	0	0	1.31579	0	0	0	0	0	0	0	0	0	0	0	0	7.89474	0	15.7895	23.6842	61.8421
Eastpoint	0.0555427	0	0	0	0	0	0	0	0	0	0	0	0	0	0	0	0	0	0	0	0	0	0	0	0	0	0	90.7895	0	0	0	90.7895	0	0	0	0	0	0	0	0	0	0	0	0	0	0	3.94737	3.94737	0
Eastpoint	0.0418002	0	0	0	0	0	0	0	0	0	0	0	0	0	0	0	0	0	0	0	0	0	0	0	0	0	0	76.3889	0	0	0	76.3889	0	0	0	0	0	0	0	0	0	0	0	0	0	0	5.55556	5.55556	5.55556
Eastpoint	0.0474365	0	0	0	0	0	0	0	0	0	0	0	0	0	0	0	0	0	0	0	0	0	0	0	4.05405	1.35135	0	47.2973	0	0	0	52.7027	0	0	0	0	0	0	0	0	0	0	0	0	0	0	0	0	4.05405
Eastpoint	0.0336766	0	0	0	0	0	0	0	0	0	0	0	0	0	0	0	0	0	0	0	0	0	0	0	0	0	0	0	0	0	0	0	0	0	0	0	0	0	0	0	0	0	0	0	1.36986	0	10.9589	12.3288	42.4658
Eastpoint	0.038574	0	0	0	0	0	0	0	0	0	0	0	0	0	0	0	0	0	0	0	0	0	0	0	0	0	0	0	0	26.3158	0	26.3158	0	0	0	0	0	0	2.63158	2.63158	0	0	0	0	6.57895	0	28.9474	35.5263	17.1053
Eastpoint	0.0638808	0	0	0	0	0	0	0	0	0	0	0	0	0	0	0	0	0	0	0	0	0	0	0	60.8108	0	0	0	0	0	0	60.8108	0	0	0	0	0	0	0	0	0	0	0	0	0	0	0	0	16.2162
Eastpoint	0.0890406	0	0	0	0	0	0	0	0	0	0	0	0	0	0	0	0	0	0	0	0	0	0	0	0	0	0	0	0	14.6667	0	14.6667	0	0	0	0	0	0	8	8	0	0	0	0	1.33333	0	29.3333	30.6667	4
Eastpoint	0.0637179	0	0	0	0	0	0	0	0	0	0	0	0	0	0	0	0	0	0	0	0	0	0	0	0	1.44928	0	0	0	21.7391	0	23.1884	0	0	0	0	0	0	0	0	0	0	0	0	0	13.0435	36.2319	49.2754	1.44928
Eastpoint	0.051342	0	0	0	0	0	0	0	0	0	0	0	0	0	0	0	0	0	0	0	0	0	0	0	0	0	0	0	0	25.3521	0	25.3521	0	0	0	0	0	0	1.40845	1.40845	0	0	0	0	0	0	11.2676	11.2676	54.9296
Eastpoint	0.0684151	0	0	0	0	0	0	0	0	0	0	0	0	0	0	0	0	0	0	0	0	0	0	0	3.84615	10.2564	0	0	0	0	0	14.1026	0	0	0	0	0	0	0	0	0	0	0	0	0	0	11.5385	11.5385	46.1538
Eastpoint	0.0335177	0	0	0	0	0	0	0	0	0	0	0	0	0	0	0	0	0	0	0	0	0	0	0	7.89474	0	0	0	0	0	0	7.89474	0	0	0	0	0	0	0	0	0	0	0	0	0	0	7.89474	7.89474	71.0526
Eastpoint	0.0859784	0	0	0	0	0	0	0	0	0	0	0	0	0	0	0	0	0	0	0	0	0	0	0	8	0	0	0	0	0	0	8	0	0	0	0	0	0	0	0	0	0	0	0	1.33333	0	12	13.3333	56
Eastpoint	0.0376766	0	0	0	0	0	0	0	0	0	0	0	0	0	0	0	0	0	0	0	0	0	0	0	0	0	2.5641	0	0	0	0	2.5641	0	0	0	0	0	0	0	0	0	0	0	0	38.4615	0	16.6667	55.1282	20.5128
Eastpoint	0.0598504	0	0	0	0	0	0	0	0	0	0	0	0	0	0	0	0	0	0	0	0	0	0	0	0	1.40845	2.8169	71.831	0	0	0	76.0563	0	0	0	0	0	0	0	0	0	0	0	0	0	8.4507	0	8.4507	2.8169
Eastpoint	0.0442315	0	0	0	0	0	0	0	0	0	0	0	0	0	0	0	0	0	0	0	0	0	0	0	20	0	1.33333	0	0	0	0	21.3333	0	0	0	0	0	0	0	0	0	0	0	0	0	0	25.3333	25.3333	46.6667
East	0.0570315	0	0	0	0	0	0	0	0	0	0	0	0	0	0	0	0	0	0	0	0	0	0	0	20.5479	0	1.36986	0	0	24.6575	0	46.5753	0	0	0	0	0	0	0	0	0	0	0	0	0	0	19.1781	19.1781	27.3973
East	0.0456969	0	0	0	0	0	0	0	0	0	0	0	0	0	0	0	0	0	0	0	0	0	0	0	50	0	8.10811	0	0	0	0	58.1081	0	0	0	0	0	0	0	0	0	0	0	0	8.10811	0	2.7027	10.8108	13.5135
East	0.0568559	0	0	0	0	0	0	0	0	0	0	0	0	0	0	0	0	0	0	0	0	0	0	0	29.7297	0	0	0	0	5.40541	0	35.1351	0	0	0	0	0	0	0	0	0	0	0	0	2.7027	0	16.2162	18.9189	14.8649
East	0.0653417	0	0	0	0	0	0	0	0	0	0	0	0	0	0	0	0	0	0	0	0	0	0	0	8.10811	0	36.4865	0	0	0	0	44.5946	0	0	0	0	0	0	0	0	0	0	0	0	6.75676	0	6.75676	13.5135	36.4865
East	0.0500146	0	0	0	0	0	0	0	0	0	0	0	0	0	0	0	0	0	0	0	0	0	0	0	0	0	0	2.63158	0	0	0	2.63158	0	0	0	0	0	0	0	0	0	0	0	0	3.94737	0	5.26316	9.21053	55.2632
East	0.0728819	0	0	0	0	0	0	0	0	0	0	0	0	0	0	0	0	0	0	0	0	0	0	0	54.6667	0	0	0	0	1.33333	0	56	0	0	0	0	0	0	0	0	0	0	0	0	2.66667	0	26.6667	29.3333	17.3333
East	0.0771952	0	0	0	0	0	0	0	0	0	0	0	0	0	0	0	0	0	0	0	0	0	0	0	0	0	1.31579	1.31579	14.4737	0	0	17.1053	0	0	0	0	0	0	0	0	0	0	0	0	5.26316	0	22.3684	27.6316	34.2105
East	0.067291	0	0	0	0	0	0	0	0	0	0	0	0	0	0	0	0	0	0	0	0	0	0	0	0	0	27.2727	0	0	0	0	27.2727	0	0	0	0	0	0	0	0	0	0	0	0	9.09091	0	21.2121	30.303	9.09091
East	0.025527	0	0	0	0	0	0	0	0	0	0	0	0	0	0	0	0	0	0	0	0	0	0	0	0	0	18.75	0	0	0	0	18.75	0	0	0	0	0	0	0	0	0	0	0	0	5	0	16.25	21.25	52.5
East	0.0633647	0	0	0	0	0	0	0	0	0	0	0	0	0	0	0	0	0	0	0	0	0	0	0	0	0	0	0	0	21.3333	0	21.3333	0	0	0	0	0	0	0	0	0	0	0	0	14.6667	0	21.3333	36	34.6667
East	0.0532954	0	0	0	0	0	0	0	0	0	0	0	0	0	0	0	0	0	0	0	0	0	0	0	0	0	12.1622	0	0	1.35135	0	13.5135	0	0	0	0	0	2.7027	0	2.7027	0	0	0	0	17.5676	0	16.2162	33.7838	43.2432
East	0.0462303	0	0	0	0	0	0	0	0	0	0	0	0	0	0	0	0	0	0	0	0	0	0	0	0	0	18.4211	0	0	0	0	18.4211	0	0	0	0	0	0	0	0	0	0	0	0	21.0526	0	2.63158	23.6842	36.8421
East	0.025558	0	0	0	0	0	0	0	0	0	0	0	0	0	0	0	0	0	0	0	0	0	0	0	0	0	6.75676	0	0	8.10811	0	14.8649	0	0	0	0	0	0	0	0	0	0	0	0	4.05405	0	39.1892	43.2432	29.7297
East	0.0499147	0	0	0	0	0	0	0	0	0	0	0	0	0	0	0	0	0	0	0	0	0	0	0	0	0	0	0	0	41.5385	0	41.5385	0	0	0	0	0	0	0	0	0	0	0	0	1.53846	0	33.8462	35.3846	3.07692
East	0.0462874	0	0	0	0	0	0	0	0	0	0	0	0	0	0	0	0	0	0	0	0	0	0	0	0	0	0	0	0	0	0	0	0	0	0	0	0	0	0	0	0	0	0	0	24	0	20	44	40
East	0.0246985	0	0	0	0	0	0	0	0	0	0	0	0	0	0	0	0	0	0	0	0	0	0	0	0	0	13.6986	0	0	0	0	13.6986	0	0	0	0	0	0	0	0	0	0	0	0	2.73973	0	31.5068	34.2466	43.8356
East	0.0404517	0	0	0	0	0	0	0	0	0	0	0	0	0	0	0	0	0	0	0	0	0	0	0	0	0	0	0	0	0	0	0	0	0	0	0	0	0	0	0	0	0	0	0	2.7027	0	36.4865	39.1892	41.8919
East	0.0473149	0	0	0	0	0	0	0	0	0	0	0	0	0	0	0	0	0	0	0	0	0	0	0	0	0	9.33333	0	0	14.6667	0	24	0	0	0	0	0	0	0	0	0	0	0	0	12	0	13.3333	25.3333	16
East	0.0686185	0	0	0	0	0	0	0	0	0	0	0	0	0	0	0	0	0	0	0	0	0	0	0	0	7.35294	0	11.7647	0	48.5294	0	67.6471	0	0	0	0	0	0	0	0	0	0	0	0	0	0	16.1765	16.1765	0
East	0.0451382	0	0	0	0	0	0	0	0	0	0	0	0	0	0	0	0	0	0	0	0	0	0	0	0	0	20.8333	1.38889	5.55556	0	0	27.7778	0	0	0	0	0	0	0	0	0	0	0	0	11.1111	0	5.55556	16.6667	18.0556
East	0.0531821	0	0	0	0	0	0	0	0	0	0	0	0	0	0	0	0	0	0	0	0	0	0	0	0	0	64	0	0	22.6667	0	86.6667	0	0	0	0	0	0	0	0	0	0	0	0	0	0	5.33333	5.33333	0
East	0.0511052	0	0	0	0	0	0	0	0	0	0	0	0	0	0	0	0	0	0	0	0	0	0	0	0	0	46.6667	0	0	0	0	46.6667	0	0	0	0	0	0	0	0	0	0	0	0	16	0	8	24	13.3333
East	0.0329155	0	0	0	0	0	0	0	0	0	0	0	0	0	0	0	0	0	0	0	0	0	0	0	0	0	0	0	0	18.4211	0	18.4211	0	0	0	0	0	0	0	0	0	0	0	0	9.21053	0	5.26316	14.4737	57.8947
East	0.0404517	0	0	0	0	0	0	0	0	0	0	0	0	0	0	0	0	0	0	0	0	0	0	0	65	0	0	0	0	0	0	65	0	0	0	0	0	0	0	0	0	0	0	0	3.75	0	13.75	17.5	17.5
East	0.0780437	0	0	0	0	0	0	0	0	0	0	0	0	0	0	0	0	0	0	0	0	0	0	0	12.5	0	1.25	0	0	0	0	13.75	0	0	0	0	0	0	0	0	0	0	0	0	26.25	0	17.5	43.75	40
East	0.0499147	0	0	0	0	0	0	0	0	0	0	0	0	0	0	0	0	0	0	0	0	0	0	0	0	0	0	0	0	0	0	0	0	0	0	0	0	0	0	0	0	0	0	0	5.33333	0	4	9.33333	84
East	0.0480384	0	0	0	0	0	0	0	0	0	0	0	0	0	0	0	0	0	0	0	0	0	0	0	0	0	0	0	0	0	0	0	0	0	0	0	0	0	0	0	0	0	0	0	7.89474	0	25	32.8947	42.1053
East	0.0532954	0	0	0	0	0	0	0	0	0	0	0	0	0	0	0	0	0	0	0	0	0	0	0	0	0	0	0	0	0	0	0	0	0	0	0	0	0	0	0	0	0	0	0	16.6667	0	14.1026	30.7692	69.2308
East	0.0504626	0	0	0	0	0	0	0	0	0	0	0	0	0	0	0	0	0	0	0	0	0	0	0	16.2162	0	0	0	0	45.9459	0	62.1622	0	0	0	0	0	0	0	0	0	0	0	0	9.45946	2.7027	5.40541	17.5676	10.8108
East	0.0638502	0	0	0	0	0	0	0	0	0	0	0	0	0	0	0	0	0	0	0	0	0	0	0	0	0	1.33333	53.3333	0	24	0	78.6667	0	0	0	0	0	0	0	0	0	0	0	0	8	0	6.66667	14.6667	1.33333
East	0.0594648	0	0	0	0	0	0	0	0	0	0	0	0	0	0	0	0	0	0	0	0	0	0	0	56.962	0	1.26582	2.53165	0	0	0	60.7595	0	0	0	0	0	0	0	0	0	0	0	0	6.32911	0	1.26582	7.59494	13.9241
East	0.0754053	0	0	0	0	0	0	0	0	0	0	0	0	0	0	0	0	0	0	0	0	0	0	0	9.33333	0	0	0	45.3333	34.6667	0	89.3333	0	0	0	0	0	0	0	0	0	0	0	0	0	0	5.33333	5.33333	0
East	0.0731707	0	0	0	0	0	0	0	0	0	0	0	0	0	0	0	0	0	0	0	0	0	0	0	2.7027	0	0	0	0	6.75676	0	9.45946	0	0	0	0	0	0	0	0	0	0	0	0	21.6216	0	5.40541	27.027	21.6216
East	0.0558529	0	0	0	0	0	0	0	0	0	0	0	0	0	0	0	0	0	0	0	0	0	0	0	0	0	80.5195	0	0	0	0	80.5195	0	0	0	0	0	0	0	0	0	0	0	0	1.2987	0	3.8961	5.19481	7.79221
East	0.0776347	0	0	0	0	0	0	0	0	0	0	0	0	0	0	0	0	0	0	0	0	0	0	14.6667	26.6667	0	0	0	0	0	0	26.6667	0	0	0	0	0	0	0	0	0	0	0	0	6.66667	0	17.3333	24	26.6667
East	0.0430031	0	0	0	0	0	0	0	0	0	0	0	0	0	0	0	0	0	0	0	0	0	0	0	0	0	0	0	0	0	0	0	0	0	0	0	0	0	5.7971	5.7971	0	0	0	0	40.5797	0	8.69565	49.2754	14.4928
East	0.0764867	0	0	0	0	0	0	0	0	0	0	0	0	0	0	0	0	0	0	0	0	0	0	0	42.4658	0	0	0	0	1.36986	0	43.8356	0	0	0	0	0	0	0	0	0	0	0	0	5.47945	0	15.0685	20.5479	24.6575
East	0.0677775	0	0	0	0	0	0	0	0	0	0	0	0	0	0	0	0	0	0	0	0	0	0	0	30.5556	0	0	0	0	2.77778	0	33.3333	0	0	0	0	0	0	0	0	0	0	0	0	8.33333	0	16.6667	25	38.8889
East	0.0720418	0	0	0	0	0	0	0	0	0	0	0	0	0	0	0	0	0	0	0	0	0	0	0	55.4054	0	0	0	0	0	0	55.4054	0	0	0	0	0	0	0	0	0	0	0	0	5.40541	0	0	5.40541	9.45946
East	0.0363361	0	0	0	0	0	0	0	0	0	0	0	0	0	0	0	0	0	0	0	0	0	0	0	5.7971	0	13.0435	0	0	0	0	18.8406	0	0	0	0	0	0	4.34783	4.34783	0	0	0	0	0	0	27.5362	27.5362	39.1304
East	0.0337904	0	0	0	0	0	0	0	0	0	0	0	0	0	0	0	0	0	0	0	0	0	0	0	0	0	0	0	0	0	0	0	0	0	0	0	0	0	0	0	0	0	0	0	0	0	25.641	25.641	74.359
East	0.0678388	0	0	0	0	0	0	0	0	0	0	0	0	0	0	0	0	0	0	0	0	0	0	0	24.0506	0	1.26582	0	0	0	0	25.3165	0	0	0	0	0	0	3.79747	3.79747	0	0	0	0	2.53165	0	25.3165	27.8481	26.5823
East	0.0780437	0	0	0	0	0	0	0	0	0	0	0	0	0	0	0	0	0	0	0	0	0	0	0	0	0	59.2105	0	0	0	0	59.2105	0	0	0	0	0	0	0	0	0	0	0	0	3.94737	0	9.21053	13.1579	21.0526
East	0.0766773	0	0	0	0	0	0	0	0	0	0	0	0	0	0	0	0	0	0	0	0	0	0	0	1.36986	0	20.5479	0	0	0	0	21.9178	0	0	0	0	0	0	0	0	0	0	0	0	5.47945	0	13.6986	19.1781	38.3562
East	0.0835888	0	0	0	0	0	0	0	0	0	0	0	0	0	0	0	0	0	0	0	0	0	0	0	6.49351	0	0	0	0	0	0	6.49351	0	0	0	0	0	0	0	0	0	0	0	0	10.3896	0	12.987	23.3766	57.1429
East	0.0903003	0	0	0	0	0	0	0	0	0	0	0	0	0	0	0	0	0	0	0	0	0	0	0	0	0	0	80.5195	0	0	0	80.5195	0	0	0	0	0	0	1.2987	1.2987	0	2.5974	0	2.5974	0	0	6.49351	6.49351	3.8961
East	0.0764867	0	0	0	0	0	0	0	0	0	0	0	0	0	0	0	0	0	0	0	0	0	0	0	0	0	0	0	0	0	0	0	0	0	0	0	0	0	2.85714	2.85714	0	0	0	0	22.8571	0	14.2857	37.1429	32.8571
East	0.0504265	0	0	0	0	0	0	0	0	0	0	0	0	0	0	0	0	0	0	0	0	0	0	0	44.2857	0	0	17.1429	0	0	0	61.4286	0	0	0	0	0	0	0	0	0	0	0	0	8.57143	0	5.71429	14.2857	18.5714
Jeremi	0.0502407	0	0	0	0	0	0	0	0	0	0	0	0	0	0	0	0	0	0	0	0	0	0	0	0	0	0	0	0	0	0	0	0	0	0	0	0	0	0	0	0	0	0	0	9.52381	0	20.6349	30.1587	74.6032
Jeremi	0.0471513	0	0	0	0	0	0	0	0	0	0	0	0	0	0	0	0	0	0	0	0	0	0	0	20	0	1.53846	0	0	0	0	21.5385	0	0	0	0	0	0	0	0	0	0	0	0	10.7692	0	16.9231	27.6923	24.6154
Jeremi	0.0533333	0	0	0	0	0	0	0	0	0	17.5676	0	0	0	0	0	0	0	0	0	17.5676	17.5676	0	0	0	0	0	0	0	0	0	0	0	0	0	0	0	0	0	0	0	0	0	0	13.5135	0	28.3784	41.8919	37.8378
Jeremi	0.0322018	0	0	0	0	0	0	0	0	0	0	0	0	0	0	0	0	0	0	0	0	0	0	0	0	0	11.5385	0	0	0	0	11.5385	0	0	0	0	0	0	0	0	0	0	0	0	0	0	1.28205	1.28205	19.2308
Jeremi	0.0463965	0	0	0	0	0	0	0	0	0	0	0	0	0	0	0	0	0	0	0	0	0	0	0	6.94444	0	11.1111	0	0	0	0	18.0556	0	0	0	0	0	1.38889	0	1.38889	0	0	0	0	2.77778	0	8.33333	11.1111	43.0556
Jeremi	0.0471513	0	0	0	0	0	0	0	0	0	0	0	0	0	0	0	0	0	0	0	0	0	0	0	18.9189	0	0	0	0	0	0	18.9189	0	0	0	0	0	12.1622	0	12.1622	0	0	0	0	6.75676	0	17.5676	24.3243	16.2162
Jeremi	0.0777202	0	0	0	0	0	0	0	0	0	0	0	0	0	0	0	0	0	0	0	0	0	0	0	20.2703	0	0	0	0	0	0	20.2703	0	0	0	0	0	0	0	0	0	0	0	0	0	0	22.973	22.973	24.3243
Jeremi	0.0474533	0	0	0	0	0	0	0	0	13.2353	0	0	0	0	0	0	0	0	0	0	13.2353	13.2353	0	0	1.47059	0	2.94118	0	0	0	0	4.41176	0	0	0	0	0	7.35294	0	7.35294	0	0	0	0	0	0	0	0	66.1765
Jeremi	0.0504626	0	0	0	0	0	0	0	0	0	0	0	0	0	0	0	0	0	0	0	0	0	0	0	0	0	1.31579	0	0	0	0	1.31579	0	0	0	0	0	0	0	0	0	0	0	0	2.63158	0	7.89474	10.5263	39.4737
Jeremi	0.0731707	0	0	0	0	0	0	0	0	0	0	0	0	0	0	0	0	0	0	0	0	0	0	0	0	0	1.26582	0	0	0	0	1.26582	0	0	0	0	0	0	0	0	0	0	0	0	0	0	21.519	21.519	49.3671
Jeremi	0.0566198	0	0	0	0	0	0	0	0	0	0	0	0	0	0	0	0	0	0	0	0	0	0	0	4.16667	0	0	0	0	0	0	4.16667	0	0	0	0	0	0	0	0	0	0	0	0	5.55556	0	5.55556	11.1111	48.6111
Jeremi	0.047155	0	0	0	0	0	0	0	0	0	0	0	0	0	0	0	0	0	0	0	0	0	0	0	16.6667	0	50	0	0	0	0	66.6667	0	0	0	0	0	0	0	0	0	0	0	0	5.12821	0	5.12821	10.2564	23.0769
Jeremi	0.112433	0	0	0	0	0	0	0	0	0	0	0	0	0	0	0	0	0	0	0	0	0	0	0	0	0	1.31579	0	0	0	0	1.31579	0	0	0	0	0	14.4737	19.7368	34.2105	0	0	0	0	27.6316	0	17.1053	44.7368	11.8421
Jeremi	0.0559024	0	0	0	0	0	0	0	0	0	0	0	0	0	0	0	0	0	0	0	0	0	0	0	0	0	2.63158	0	0	0	0	2.63158	0	0	0	0	0	0	0	0	0	0	0	0	14.4737	0	19.7368	34.2105	55.2632
Jeremi	0.0823667	0	0	0	0	0	0	0	0	0	0	0	0	0	0	0	0	0	0	0	0	0	0	0	0	0	0	0	0	0	0	0	0	0	0	0	0	0	1.2987	1.2987	0	0	0	0	23.3766	0	33.7662	57.1429	29.8701
Jeremi	0.0533333	0	0	0	0	0	0	0	0	0	0	0	0	0	0	0	0	0	0	0	0	0	0	0	40	0	0	0	0	0	0	40	0	0	0	0	0	0	0	0	0	0	0	0	25.3333	0	12	37.3333	14.6667
Jeremi	0.0973947	0	0	0	0	0	0	0	0	0	0	0	0	0	0	0	0	0	0	0	0	0	0	20.2703	22.973	0	0	0	0	0	0	22.973	0	0	0	0	0	0	0	0	0	0	0	0	0	0	8.10811	8.10811	44.5946
Jeremi	0.0891795	0	0	0	0	0	0	0	0	0	0	0	0	0	0	0	0	0	0	0	0	0	0	0	40.5797	0	0	0	0	0	0	40.5797	0	0	0	0	0	7.24638	0	7.24638	0	0	0	0	0	0	7.24638	7.24638	34.7826
Jeremi	0.0591424	0	0	0	0	0	0	0	0	0	0	0	0	0	0	0	0	0	0	0	0	0	0	0	0	0	0	0	0	0	0	0	0	0	0	0	0	5.40541	0	5.40541	0	0	0	0	0	0	27.027	27.027	50
Jeremi	0.0823667	0	0	0	0	0	0	0	0	0	0	0	0	0	0	0	0	0	0	0	0	0	0	26.9231	0	0	0	0	0	0	0	0	0	0	0	0	0	0	0	0	0	0	0	0	14.1026	0	8.97436	23.0769	38.4615
Jeremi	0.0505646	0	0	0	0	0	0	0	0	0	0	0	0	0	0	0	0	0	0	0	0	0	0	0	0	0	2.77778	0	0	0	0	2.77778	0	0	0	0	0	1.38889	0	1.38889	0	0	0	0	4.16667	0	19.4444	23.6111	36.1111
Jeremi	0.0677775	0	0	0	0	0	0	0	0	0	0	0	0	0	0	0	0	0	0	0	0	0	0	0	51.9481	0	0	0	0	0	0	51.9481	0	0	0	0	0	0	0	0	0	0	0	0	2.5974	0	12.987	15.5844	27.2727
Jeremi	0.0732422	0	0	0	0	0	0	0	0	0	0	0	0	0	0	0	0	0	0	0	0	0	0	0	0	0	32.0513	0	0	0	0	32.0513	0	0	0	0	0	0	0	0	0	0	0	0	23.0769	0	11.5385	34.6154	30.7692
Jeremi	0.112846	0	0	0	0	0	0	0	0	0	0	0	0	0	0	0	0	0	0	0	0	0	0	0	4	0	0	0	0	0	0	4	0	0	0	0	0	2.66667	0	2.66667	0	4	0	4	10.6667	0	4	14.6667	25.3333
Jeremi	0.0601655	0	0	0	0	0	0	0	0	0	0	0	0	0	0	0	0	0	0	0	0	0	0	0	2.8169	0	0	0	0	28.169	0	30.9859	0	0	0	0	0	0	0	0	0	0	0	0	0	0	36.6197	36.6197	29.5775
Jeremi	0.0533333	0	0	0	0	0	2.66667	0	0	0	0	0	0	0	0	0	0	0	0	0	2.66667	2.66667	0	0	0	2.66667	18.6667	0	0	0	0	21.3333	0	0	0	0	0	0	0	0	0	0	0	0	5.33333	0	24	29.3333	18.6667
Jeremi	0.0569017	0	0	0	0	0	0	0	0	0	0	0	0	0	0	0	0	0	0	0	0	0	0	0	0	0	0	0	0	0	0	0	0	0	0	0	0	0	0	0	0	0	0	0	10.8108	0	13.5135	24.3243	39.1892
Jeremi	0.0555427	0	0	0	0	0	0	0	0	0	0	0	0	0	0	0	0	0	0	0	0	0	0	0	3.94737	0	30.2632	0	0	0	0	34.2105	0	0	0	0	0	0	0	0	0	0	0	0	1.31579	0	35.5263	36.8421	22.3684
Jeremi	0.0637179	0	0	0	0	0	0	0	0	0	0	0	0	0	0	0	0	0	0	0	0	0	0	24.359	0	0	0	0	0	0	0	0	0	0	0	0	0	10.2564	0	10.2564	0	0	0	0	2.5641	0	3.84615	6.41026	53.8462
Jeremi	0.0886459	0	0	0	0	0	0	0	0	0	0	0	0	0	0	0	0	0	0	0	0	0	0	0	36.1111	0	0	0	0	0	0	36.1111	0	0	0	0	0	1.38889	0	1.38889	0	0	0	0	0	0	15.2778	15.2778	13.8889
Jeremi	0.113112	0	0	0	0	0	0	0	0	0	0	0	0	0	0	0	0	0	0	0	0	0	0	0	23.3766	0	0	0	0	0	0	23.3766	0	0	0	0	0	0	0	0	0	0	0	0	0	0	6.49351	6.49351	31.1688
Jeremi	0.0678388	0	0	0	0	0	0	0	0	0	0	0	0	0	0	0	0	0	0	0	0	0	0	0	0	0	0	0	0	1.36986	0	1.36986	0	0	0	0	0	0	0	0	0	0	0	0	0	0	12.3288	12.3288	57.5342
Jeremi	0.0451382	0	0	0	0	0	0	0	0	0	0	0	0	0	0	0	0	0	0	0	0	0	0	0	25	0	0	0	0	0	0	25	0	0	0	0	0	0	0	0	0	0	0	0	2.63158	0	2.63158	5.26316	48.6842
Jeremi	0.0405405	0	0	0	0	0	0	0	0	0	0	0	0	0	0	0	0	0	0	0	0	0	0	0	0	0	32.4324	0	0	0	0	32.4324	0	0	0	0	0	0	0	0	0	0	0	0	14.8649	0	14.8649	29.7297	13.5135
Jeremi	0.0447544	0	0	0	0	0	0	0	0	0	0	0	0	0	0	0	0	0	0	0	0	0	0	0	0	0	2.77778	13.8889	0	0	0	16.6667	0	0	0	0	0	0	0	0	0	0	0	0	2.77778	0	13.8889	16.6667	59.7222
Jeremi	0.0633647	0	0	0	0	0	0	0	0	0	0	0	0	0	0	0	0	0	0	0	0	0	0	0	0	0	0	0	0	0	0	0	0	0	0	0	0	3.79747	0	3.79747	0	0	0	0	0	0	17.7215	17.7215	44.3038
Jeremi	0.0422639	0	0	0	0	0	0	0	0	0	0	0	0	0	0	0	0	0	0	0	0	0	0	0	0	0	1.35135	0	0	0	0	1.35135	0	0	0	0	0	20.2703	0	20.2703	0	0	0	0	6.75676	0	25.6757	32.4324	33.7838
Jeremi	0.0346731	0	0	0	0	0	0	0	0	0	0	0	0	0	0	0	0	0	0	0	0	0	0	0	0	0	0	0	0	21.25	0	21.25	0	0	0	0	0	0	0	0	0	0	0	0	11.25	0	3.75	15	25
Jeremi	0.0474196	0	0	0	0	0	0	0	0	0	0	0	0	0	0	0	0	0	0	0	0	0	0	0	0	0	32.4675	0	0	0	0	32.4675	0	0	0	0	0	0	0	0	0	0	0	0	0	0	16.8831	16.8831	57.1429
Jeremi	0.0425864	0	0	0	0	0	0	0	0	0	0	0	0	0	0	0	0	0	0	0	0	0	0	0	67.5	0	0	0	0	0	0	67.5	0	0	0	0	0	0	0	0	0	0	0	0	2.5	0	3.75	6.25	2.5
Jeremi	0.0481444	0	0	0	0	0	0	0	0	0	0	0	0	0	0	0	0	0	0	0	0	0	0	0	0	0	0	0	0	0	0	0	0	0	0	0	0	0	0	0	0	0	0	0	41.1765	0	35.2941	76.4706	2.94118
Jeremi	0.0675942	0	0	0	0	0	0	0	0	0	0	0	0	0	0	0	0	0	0	0	0	0	0	0	0	0	0	0	0	0	0	0	0	0	0	0	0	0	0	0	0	0	0	0	0	0	8.75	8.75	73.75
Jeremi	0.0906276	0	0	0	0	0	0	0	0	0	0	0	0	0	0	0	0	0	0	0	0	0	0	0	0	13.5135	0	0	0	0	0	13.5135	0	0	0	0	0	4.05405	0	4.05405	0	0	0	0	2.7027	0	8.10811	10.8108	52.7027
Jeremi	0.0525463	0	0	0	0	0	0	0	0	0	0	0	0	0	0	0	0	0	0	0	0	0	0	0	2.73973	0	1.36986	0	0	0	0	4.10959	0	0	0	0	0	0	0	0	0	0	0	0	0	0	23.2877	23.2877	78.0822
Jeremi	0.0675942	0	0	0	0	0	0	0	0	0	0	0	0	0	0	0	0	0	0	0	0	0	0	0	0	0	2.85714	0	0	0	0	2.85714	0	0	0	0	0	5.71429	0	5.71429	0	0	0	0	4.28571	0	5.71429	10	20
Jeremi	0.100925	0	0	0	0	0	0	0	0	0	0	0	0	0	0	0	0	0	0	0	0	0	0	0	0	0	3.84615	0	0	0	0	3.84615	0	0	0	0	0	0	0	0	0	0	0	0	0	0	8.97436	8.97436	52.5641
Jeremi	0.0678388	0	0	0	0	0	0	0	0	0	0	0	0	0	0	0	0	0	0	0	0	0	0	0	2.73973	0	6.84932	0	0	0	0	9.58904	0	0	0	0	0	0	0	0	0	0	0	0	9.58904	0	15.0685	24.6575	28.7671
Jeremi	0.077917	0	0	0	0	0	0	0	0	0	0	0	0	0	0	0	0	0	0	0	0	0	0	0	38.4615	0	0	0	0	0	0	38.4615	0	0	0	0	0	0	0	0	0	2.5641	0	2.5641	1.28205	0	3.84615	5.12821	47.4359
Sea Aquarium	0.0533333	0	0	0	0	0	0	0	0	0	0	0	0	0	0	0	0	0	0	0	0	0	0	0	46.8354	15.1899	0	0	0	0	0	62.0253	0	0	0	0	0	0	0	0	0	0	0	0	1.26582	0	1.26582	2.53165	25.3165
Sea Aquarium	0.0832405	0	0	0	0	0	0	0	0	0	0	0	0	0	0	0	0	0	0	0	0	0	0	0	68.75	0	5	0	0	0	0	73.75	0	0	0	0	0	0	0	0	0	0	0	0	0	0	1.25	1.25	16.25
Sea Aquarium	0.0678388	0	0	0	0	0	0	0	0	0	0	0	0	0	0	0	0	0	0	0	0	0	0	0	47.5	1.25	6.25	0	0	0	0	55	0	0	0	6.25	0	0	0	6.25	0	0	0	0	1.25	0	6.25	7.5	11.25
Sea Aquarium	0.0603106	0	0	0	0	0	0	0	0	0	0	0	0	0	0	0	0	0	0	0	0	0	0	0	32.4324	0	1.35135	0	0	0	0	33.7838	0	0	0	4.05405	0	0	0	4.05405	0	0	0	0	0	0	0	0	29.7297
Sea Aquarium	0.0317763	0	0	0	0	0	0	0	0	0	0	0	0	0	0	0	0	0	0	0	0	0	0	0	0	0	5.06329	0	0	0	0	5.06329	0	0	0	0	0	0	0	0	0	0	0	0	1.26582	0	13.9241	15.1899	62.0253
Sea Aquarium	0.0660332	0	0	0	0	0	0	0	0	0	0	0	0	0	0	0	0	0	0	0	0	0	0	0	5.12821	0	2.5641	0	0	0	0	7.69231	0	0	0	0	0	0	0	0	0	0	0	0	1.28205	0	14.1026	15.3846	55.1282
Sea Aquarium	0.0663717	0	0	0	0	0	0	0	0	0	0	0	0	0	0	0	0	0	0	0	0	0	0	0	7.69231	0	0	0	0	0	0	7.69231	0	0	0	0	0	0	0	0	0	0	0	0	2.5641	0	14.1026	16.6667	12.8205
Sea Aquarium	0.0476948	0	0	0	0	0	0	0	0	0	0	0	0	0	0	0	0	0	0	0	0	0	0	0	1.28205	1.28205	0	0	0	0	0	2.5641	0	0	0	0	0	0	0	0	0	0	0	0	0	0	10.2564	10.2564	21.7949
Sea Aquarium	0.0504265	0	0	0	0	0	0	0	0	0	0	0	0	0	0	0	0	0	0	0	0	0	0	0	11.3924	0	0	0	0	0	0	11.3924	0	0	0	0	0	3.79747	0	3.79747	0	0	0	0	3.79747	0	13.9241	17.7215	22.7848
Sea Aquarium	0.0890736	0	0	0	0	0	0	0	0	0	0	0	0	0	0	0	0	0	0	0	0	0	0	0	65	0	0	0	0	0	0	65	0	0	0	0	0	0	0	0	0	0	0	0	2.5	0	1.25	3.75	21.25
Sea Aquarium	0.0529357	0	0	0	0	0	0	0	0	0	0	0	0	0	0	0	0	0	0	0	0	0	0	0	1.33333	0	0	0	0	0	0	1.33333	0	0	0	0	0	0	0	0	0	0	0	0	1.33333	0	40	41.3333	24
Sea Aquarium	0.0505646	0	0	0	0	0	0	0	0	0	0	0	0	0	0	0	0	0	0	0	0	0	0	0	51.25	12.5	0	0	0	0	0	63.75	0	0	0	0	0	0	0	0	0	0	0	0	0	0	2.5	2.5	18.75
Sea Aquarium	0.0410383	0	0	0	0	0	0	0	0	0	0	0	0	0	0	0	0	0	0	0	0	0	0	0	73.75	0	0	0	0	0	0	73.75	0	0	0	0	0	0	0	0	0	0	0	0	0	0	0	0	26.25
Sea Aquarium	0.102171	0	0	0	0	0	0	0	0	0	0	0	0	0	0	0	0	0	0	0	0	0	0	0	14.1026	5.12821	8.97436	26.9231	0	0	0	55.1282	0	0	0	8.97436	0	0	0	8.97436	0	0	0	0	0	0	11.5385	11.5385	2.5641
Sea Aquarium	0.0532741	0	0	0	0	0	0	0	0	0	0	0	0	0	0	0	0	0	0	0	0	0	0	0	70.8861	0	0	0	0	0	0	70.8861	0	0	0	0	0	0	15.1899	15.1899	0	0	0	0	0	0	2.53165	2.53165	5.06329
Sea Aquarium	0.0499147	0	0	0	0	0	0	0	0	0	0	0	0	0	0	0	0	0	0	0	0	0	0	0	76.25	0	0	0	0	0	0	76.25	0	0	0	0	0	0	0	0	0	0	0	0	0	0	0	0	23.75
Sea Aquarium	0.0562535	0	0	0	0	0	0	0	0	0	0	0	0	0	0	0	0	0	0	0	0	0	0	0	0	0	0	0	0	24.0506	0	24.0506	0	0	0	2.53165	0	1.26582	5.06329	8.86076	0	0	0	0	0	0	0	0	26.5823
Sea Aquarium	0.0349396	0	0	0	0	0	0	0	0	0	0	0	0	0	0	0	0	0	0	0	0	0	0	0	0	0	5.33333	0	0	34.6667	0	40	0	0	0	0	0	12	0	12	0	0	0	0	0	0	13.3333	13.3333	14.6667
Sea Aquarium	0.053142	0	0	0	0	0	0	0	0	0	0	0	0	0	0	0	0	0	0	0	0	0	0	0	0	0	0	0	0	0	0	0	0	0	0	0	0	0	0	0	0	0	0	0	0	0	37.6623	37.6623	46.7532
Sea Aquarium	0.0583743	0	0	0	0	0	0	0	0	0	0	0	0	0	0	0	0	0	0	0	0	0	0	0	29.1139	0	0	0	0	0	0	29.1139	0	0	0	1.26582	0	0	0	1.26582	0	0	0	0	1.26582	0	11.3924	12.6582	45.5696
Sea Aquarium	0.0780437	0	0	0	0	0	0	0	0	0	0	0	0	0	0	0	0	0	0	0	0	0	0	0	41.5584	0	0	0	0	0	0	41.5584	0	0	0	0	0	0	0	0	0	0	0	0	0	0	9.09091	9.09091	23.3766
Sea Aquarium	0.104813	0	0	0	0	0	0	0	0	0	0	0	0	0	0	0	0	0	0	0	0	0	0	0	0	0	22.0779	0	0	0	0	22.0779	0	0	0	0	0	0	0	0	0	0	0	0	1.2987	0	22.0779	23.3766	50.6494
Sea Aquarium	0.0603591	0	0	0	0	0	0	0	0	0	0	0	0	0	0	0	0	0	0	0	0	0	0	0	82.5	0	0	0	15	0	0	97.5	0	0	0	0	0	0	0	0	0	0	0	0	0	0	0	0	0
Sea Aquarium	0.053142	0	0	0	0	0	0	0	0	0	0	0	0	0	0	0	0	0	0	0	0	0	0	0	77.5	0	0	0	0	0	0	77.5	0	0	0	0	0	0	0	0	0	0	0	0	0	0	1.25	1.25	0
Sea Aquarium	0.0891795	0	0	0	0	0	0	0	0	0	0	0	0	0	0	0	0	0	0	0	0	0	0	0	47.5	0	1.25	0	0	0	0	48.75	0	0	0	0	0	0	0	0	0	0	0	0	1.25	0	2.5	3.75	8.75
Sea Aquarium	0.0823667	0	0	0	0	0	0	0	0	0	0	0	0	0	0	0	0	0	0	0	0	0	0	0	11.3924	0	0	0	0	0	0	11.3924	0	0	0	0	0	0	0	0	0	0	0	0	0	0	31.6456	31.6456	11.3924
Sea Aquarium	0.0712166	0	0	0	0	0	0	0	0	0	0	0	0	0	0	0	0	0	0	0	0	0	0	0	0	0	0	35	0	0	0	35	0	0	0	0	0	6.25	0	6.25	0	0	0	0	0	0	15	15	28.75
Sea Aquarium	0.108176	0	0	0	0	0	0	0	0	0	0	0	0	0	0	0	0	0	0	0	0	0	0	0	12.6582	0	0	0	0	0	0	12.6582	0	0	0	13.9241	0	0	6.32911	20.2532	0	0	0	0	2.53165	0	10.1266	12.6582	29.1139
Sea Aquarium	0.0720418	0	0	0	0	0	0	0	0	0	0	0	0	0	0	0	0	0	0	0	0	0	0	5.33333	0	0	0	13.3333	1.33333	41.3333	0	56	0	0	0	0	0	0	6.66667	6.66667	0	0	0	0	0	0	14.6667	14.6667	9.33333
Sea Aquarium	0.0831889	0	0	0	0	0	0	0	0	0	0	0	0	0	0	0	0	0	0	0	0	0	0	0	0	0	0	0	0	26.7606	0	26.7606	0	0	0	0	0	0	1.40845	1.40845	0	0	0	0	1.40845	38.0282	19.7183	59.1549	11.2676
Sea Aquarium	0.122437	0	0	0	0	0	0	0	0	0	0	0	0	0	0	0	0	0	0	0	0	0	0	0	57.5	2.5	0	0	0	0	0	60	0	0	0	0	0	5	0	5	0	0	0	0	0	0	6.25	6.25	7.5
Sea Aquarium	0.0972684	0	0	0	0	0	0	0	0	0	0	0	0	0	0	0	0	0	0	0	0	0	0	0	62.5	0	0	0	0	0	0	62.5	0	0	0	0	0	0	0	0	0	0	0	0	0	0	16.25	16.25	26.25
Sea Aquarium	0.090566	0	0	0	0	0	0	0	0	0	0	0	0	0	0	0	0	0	0	0	0	0	0	0	15.3846	74.359	0	0	0	0	0	89.7436	0	0	0	0	0	0	0	0	0	0	0	0	0	0	0	0	10.2564
Sea Aquarium	0.0823667	0	0	0	0	0	0	0	0	0	0	0	0	0	0	0	0	0	0	0	0	0	0	0	56.4103	0	0	0	0	0	0	56.4103	0	0	0	0	0	0	0	0	0	0	0	0	0	0	6.41026	6.41026	17.9487
Sea Aquarium	0.070073	0	0	0	0	0	0	0	0	0	0	0	0	0	0	0	0	0	0	0	0	0	0	0	2.73973	0	27.3973	0	0	0	0	30.137	0	0	0	0	0	0	0	0	0	0	0	0	2.73973	0	16.4384	19.1781	5.47945
Sea Aquarium	0.0558529	0	0	0	0	0	0	0	0	0	0	0	0	0	0	0	0	0	0	0	0	0	0	0	9.58904	13.6986	0	0	0	9.58904	0	32.8767	0	1.36986	0	0	0	0	0	1.36986	0	0	0	0	4.10959	0	34.2466	38.3562	4.10959
Sea Aquarium	0.0412641	0	0	0	0	0	0	0	0	0	0	0	0	0	0	0	0	0	0	0	0	0	0	0	0	11.8421	42.1053	0	0	0	0	53.9474	0	0	0	0	0	0	0	0	0	0	0	0	1.31579	0	13.1579	14.4737	3.94737
Sea Aquarium	0.0420094	0	0	0	0	0	0	0	0	0	0	0	0	0	0	0	0	0	0	0	0	0	0	7.59494	0	3.79747	0	3.79747	0	27.8481	0	35.443	0	0	0	0	0	0	0	0	0	0	0	0	10.1266	26.5823	5.06329	41.7722	12.6582
Sea Aquarium	0.0555427	0	0	0	0	0	0	0	0	0	0	0	0	0	0	0	0	0	0	0	0	0	0	0	38.1579	27.6316	0	0	0	6.57895	0	72.3684	0	0	0	0	0	0	0	0	0	0	0	0	0	2.63158	1.31579	3.94737	0
Sea Aquarium	0.0768	0	0	0	0	0	0	0	0	0	0	0	0	0	0	0	0	0	0	0	0	0	0	0	0	6.94444	0	8.33333	0	44.4444	0	59.7222	0	0	0	0	0	0	0	0	0	0	0	0	0	0	16.6667	16.6667	6.94444
Sea Aquarium	0.0615858	0	0	0	0	0	0	0	0	0	0	0	0	0	0	0	0	0	0	0	0	0	0	0	0	0	0	0	0	53.1646	0	53.1646	0	0	0	0	0	0	0	0	0	0	0	0	12.6582	27.8481	0	40.5063	0
Sea Aquarium	0.067743	0	0	0	0	0	0	0	0	0	0	0	0	0	0	0	0	0	0	0	0	0	0	0	24.359	0	0	0	0	0	0	24.359	0	0	0	0	0	0	0	0	0	0	0	0	0	0	1.28205	1.28205	62.8205
Sea Aquarium	0.0940291	0	0	0	0	0	0	0	0	0	0	0	0	0	0	0	0	0	0	0	0	0	0	0	0	0	0	0	0	21.6216	0	21.6216	0	0	0	0	0	0	0	0	0	0	0	0	0	0	20.2703	20.2703	13.5135
Sea Aquarium	0.0831889	0	0	0	0	0	0	0	0	0	0	0	0	0	0	0	0	0	0	0	0	0	0	0	43.0556	0	0	0	0	52.7778	0	95.8333	0	0	0	0	0	0	0	0	0	0	0	0	0	0	0	0	0
Sea Aquarium	0.0450281	0	0	0	0	0	0	0	0	0	0	0	0	0	0	0	0	0	0	0	0	0	0	0	0	28.5714	7.79221	0	0	14.2857	0	50.6494	0	0	0	0	0	0	0	0	0	0	0	0	9.09091	0	16.8831	25.974	16.8831
Sea Aquarium	0.0758677	0	0	0	0	0	0	0	0	0	0	0	0	0	0	0	0	0	0	0	0	0	0	0	42.6667	0	0	0	0	0	0	42.6667	0	0	0	0	0	0	0	0	0	0	0	0	2.66667	0	4	6.66667	44
Sea Aquarium	0.0603106	0	0	0	0	0	0	0	0	0	0	0	0	0	0	0	0	0	0	0	0	0	0	0	0	0	0	0	0	24.6575	0	24.6575	0	0	0	0	0	0	4.10959	4.10959	0	0	0	0	6.84932	0	20.5479	27.3973	5.47945
Sea Aquarium	0.0891795	0	0	0	0	0	0	0	0	0	0	0	0	0	0	0	0	0	0	0	0	0	0	0	2.63158	0	0	52.6316	0	19.7368	0	75	0	0	0	0	0	0	0	0	0	0	0	0	0	0	14.4737	14.4737	0
[truncated: 11 more columns]

## Sheet: vertical site summaries
means
site	area [m2]	Agelas clathrodes [%]	Agela conifera [%]	Agelas sventres [%]	Aiolochroia crassa [%]	Aplysina archeri [%]	Aplysina cauliformis [%]	Aplysina lacunosa [%]	Ectyoplasia ferox [%]	Ircinia campana [%]	Ircinia strobilina [%]	Ircinia felix [%]	Xetospongia muta [%]	Callyspongia plicifera [%]	Callyspongia vaginalis [%]	Niphates erecta [%]	Biemma sp [%]	Desmapsamma anchorata [%]	Neofibularia nolitangere [%]	Other massive sponges [%]	Massive sponges [%]	High microbial abundance massive sponges [%]	Low microbial abundance massive sponges [%]	Gorgonians [%]	Massive coral [%]	Branching coral [%]	Encrusting coral [%]	Foliose coral [%]	Sheeting coral [%]	Stalking coral [%]	Solitary coral [%]	Scleractinian corals [%]	Plakortis [%]	Clathria [%]	Halisarca caerulea [%]	Monanchora arbuscula [%]	Phorbas amaranthus [%]	Scopalina ruetzleri [%]	Other encrusting sponges [%]	Encrusting sponges [%]	Siphonodictyon [%]	Cliona [%]	Other excavating sponges [%]	Excavating sponges [%]	Peyssonnelia [%]	Halimeda [%]	CCA [%]	Calcifying algae [%]	Macroalgae [%]
Kalki	1.63126	0	0	0	0	0	0	0	0	0	0	0	0	0	0.131857	0	0	0	0	0.0603865	0.192243	0	0.131857	6.06606	4.28426	0.249703	6.96519	3.77732	6.50357	1.06981	0	22.8498	0	0.0621891	0	0	0.190276	1.36982	0.622834	2.24512	0	0.0545245	0.0270563	0.0815807	3.90059	0.0289352	21.8247	25.7542	32.2499
Jeremi	3.05879	0	0	0	0	0	0.0555556	0	0	0.275735	0.365991	0	0	0	0	0	0	0	0	0	0.697282	0.697282	0	1.49067	9.38815	0.337087	5.23685	0.289352	0	1.0581	0	16.3095	0	0	0	0	0	2.03263	0.43824	2.47087	0	0.136752	0	0.136752	6.70673	0	14.4571	21.1638	36.931
Santa Martha	2.74204	0	0.297862	0	0	0	0	0	0	0.0563063	0	0	0	0	0	0.440499	0	0	0	0	0.794667	0.354169	0.440499	0.204799	13.3098	0.646119	3.43702	8.81383	0.361645	1.37163	0	27.94	0	0.284091	0	0	0	0.471871	0.232568	0.98853	0	0.0588723	0	0.0588723	0.764867	0	10.9345	11.6993	39.7273
Porto Marie	1.63889	0	0.654762	0	0	0	0	0	0	0	0	0	0	0	0	0.228311	0	0	0	0.0289352	0.912008	0.654762	0.228311	0	8.63402	0.189394	10.0025	0.784632	0.362613	0	0	19.9732	0	0	0	0	0	0.0274123	0.598538	0.62595	0	0.0833333	0	0.0833333	5.67007	0	22.1506	27.8207	34.5219
Kokomo	1.62053	0	0.160256	0	0	0	0	0	0	0	0.0811688	0.0520833	0	0	0	0.135203	0	0	0	0	0.428711	0.293509	0.135203	1.47641	5.80958	0.138889	3.84356	2.02698	1.9595	0.816706	0	14.5952	0	0.106838	0	0	0.0274123	1.46962	0.274884	1.87875	0	0.163059	0	0.163059	1.45292	0.971141	9.49838	11.9224	56.865
Snake Bay	1.4773	0	0.219298	0	0	0	0	0	0	0	0	0	0	0	0	0.94755	0.0548246	0	0	0	1.22167	0.219298	0.94755	0.625	4.85397	0.15625	5.86626	1.25287	0.721154	3.24146	0	16.092	0	0	0	0.145089	0.157239	0.531084	0.749981	1.58339	0	0.0902511	0.185033	0.275284	5.83409	0.871439	18.7749	25.4805	35.1869
Carmabi	1.85511	0	0	0	0	0	0	0	0	0	0.208333	0	0	0	0	0.644531	0	0	0	0.0791139	0.931979	0.208333	0.644531	0.703125	2.75914	0	2.26941	0	2.70192	2.45317	0	10.1836	0.108225	0.0791139	0.208333	0.459957	0.117371	1.98795	0.580245	3.54119	0	0.172281	0	0.172281	3.32879	1.50162	12.6466	17.477	53.5583
Water factory	1.45352	0.546875	0	0.078125	0	0	0	0	0	0	0	0	0	0.078125	0	2.18228	0	0	0	0.885746	3.77115	0.625	2.2604	0.502909	4.42209	0.140922	5.04434	0.0260417	1.09375	9.77831	0	20.5055	0	0	0	0	0	0.591578	1.35862	1.9502	0	0	0.554617	0.554617	5.33974	0.885417	16.2066	22.4318	25.8824
Sea Aquarium	3.28235	0	0	0	0	0	0	0	0	0	0	0	0	0	0	0	0	0	0	0	0	0	0	0.269339	25.6417	4.26447	2.81581	2.91706	0.340278	8.36491	0	44.3442	0	0.0285388	0	0.770832	0	0.58986	0.807646	2.19688	0	0	0	0	1.51188	1.98104	10.7212	14.2141	19.2234
Jan Thiel	2.1214	0	0.253378	0	0	0	0	0	0	0	0	0	0	0	0	0.161458	0	0	0.591216	0	1.00605	0.253378	0.161458	1.33422	2.28663	0.052413	0.727999	0.758292	0	2.36089	0	6.18623	0	0	0	0.403897	0.390625	0.453702	0.432817	1.68104	0	0.0942606	0.651042	0.745302	3.24928	3.15894	14.1964	20.6047	57.7424
East	2.74429	0	0	0	0	0	0	0	0	0	0	0	0	0	0	0	0	0	0	0	0	0	0	0.305556	11.7262	0.153186	9.65857	3.55476	1.36172	6.74017	0	33.1946	0	0	0	0	0	0.0563063	0.377047	0.433353	0	0.0541126	0	0.0541126	8.47967	0.0563063	14.4262	22.9622	28.6179
Eastpoint	2.28027	0	0	0	0	0	0	0	0	0	0	0	0	0	0	0.133547	0	0	0	0	0.133547	0	0.133547	0.825526	15.4736	0.471765	1.08419	8.2203	0.694444	6.10971	0	32.054	0	0	0	0	0	0.245671	0.556534	0.802205	0	0	0	0	3.71771	1.78778	11.0153	16.5208	27.8721
Curacao	25.9057	0.0455729	0.13213	0.00651042	0	0	0.00462963	0	0	0.0276701	0.0546244	0.00434028	0	0.00651042	0.010988	0.406115	0.00456871	0	0.049268	0.0878485	0.840776	0.275478	0.423613	1.1503	9.04909	0.566684	4.74598	2.70179	1.34172	3.61374	0	22.019	0.00901876	0.0467309	0.0173611	0.148315	0.0735769	0.818959	0.585829	1.69979	0	0.0756206	0.118146	0.193766	4.16303	0.936886	14.7377	19.8376	37.3649
means
site	area [m2]	Agelas clathrodes [%]	Agela conifera [%]	Agelas sventres [%]	Aiolochroia crassa [%]	Aplysina archeri [%]	Aplysina cauliformis [%]	Aplysina lacunosa [%]	Ectyoplasia ferox [%]	Ircinia campana [%]	Ircinia strobilina [%]	Ircinia felix [%]	Xetospongia muta [%]	Callyspongia plicifera [%]	Callyspongia vaginalis [%]	Niphates erecta [%]	Biemma sp [%]	Desmapsamma anchorata [%]	Neofibularia nolitangere [%]	Other massive sponges [%]	Massive sponges [%]	High microbial abundance massive sponges [%]	Low microbial abundance massive sponges [%]	Gorgonians [%]	Massive coral [%]	Branching coral [%]	Encrusting coral [%]	Foliose coral [%]	Sheeting coral [%]	Stalking coral [%]	Solitary coral [%]	Scleractinian corals [%]	Plakortis [%]	Clathria [%]	Halisarca caerulea [%]	Monanchora arbuscula [%]	Phorbas amaranthus [%]	Scopalina ruetzleri [%]	Other encrusting sponges [%]	Encrusting sponges [%]	Siphonodictyon [%]	Cliona [%]	Other excavating sponges [%]	Excavating sponges [%]	Peyssonnelia [%]	Halimeda [%]	CCA [%]	Calcifying algae [%]	Macroalgae [%]
Kalki	9.62053	0.0771234	0.0497208	0.0110176	0	0	-0.00498575	0	0	-0.027633	-0.00939657	0.00133547	0	0.0110176	-0.0169047	0.487122	0.00351439	0	0.128855	0.124914	0.835701	0.097182	0.481235	-0.0401146	11.8519	0.890855	3.21162	3.18792	0.28586	7.10265	0	26.5308	0.0111	-0.00656569	0.0213675	0.282859	0.0835622	0.268097	0.667535	1.32796	0	0.0387048	0.228501	0.267206	4.54187	1.9416	12.0551	18.5385	34.52
Jeremi	10.4255	0.0816306	0.0379481	0.0116615	0	0	-0.00635938	0	0	-0.0355334	-0.0185424	0.000906212	0	0.0116615	-0.0208894	0.498695	0.00336378	0	0.140224	0.130209	0.834976	0.0717112	0.489467	-0.210174	12.2523	0.937165	2.99242	3.25737	0.135023	7.60107	0	27.1753	0.0113973	-0.0141795	0.0219399	0.30208	0.0849887	0.189402	0.679207	1.27484	0	0.0334311	0.244266	0.277697	4.59599	2.08512	11.6718	18.3529	34.1135
Santa Martha	11.2305	0.0861378	0.0261754	0.0123054	0	0	-0.00773301	0	0	-0.0434339	-0.0276883	0.000476954	0	0.0123054	-0.024874	0.510267	0.00321316	0	0.151594	0.135505	0.834251	0.0462405	0.497698	-0.380233	12.6526	0.983475	2.77323	3.32682	-0.0158132	8.09949	0	27.8198	0.0116947	-0.0217933	0.0225122	0.3213	0.0864152	0.110708	0.69088	1.22172	0	0.0281574	0.260031	0.288189	4.65011	2.22865	11.2886	18.1674	33.7071
Porto Marie	12.0355	0.090645	0.0144027	0.0129493	0	0	-0.00910663	0	0	-0.0513343	-0.0368341	4.76954e-05	0	0.0129493	-0.0288587	0.52184	0.00306254	0	0.162963	0.1408	0.833526	0.0207697	0.50593	-0.550293	13.053	1.02978	2.55403	3.39627	-0.16665	8.5979	0	28.4644	0.011992	-0.0294071	0.0230846	0.340521	0.0878416	0.0320132	0.702552	1.1686	0	0.0228837	0.275797	0.29868	4.70423	2.37218	10.9053	17.9818	33.3007
Kokomo	12.8405	0.0951522	0.00263003	0.0135932	0	0	-0.0104803	0	0	-0.0592348	-0.04598	-0.000381563	0	0.0135932	-0.0328434	0.533412	0.00291193	0	0.174333	0.146095	0.8328	-0.00470113	0.514162	-0.720352	13.4534	1.0761	2.33484	3.46571	-0.317486	9.09632	0	29.1089	0.0122893	-0.0370209	0.0236569	0.359742	0.0892681	-0.0466813	0.714224	1.11548	0	0.01761	0.291562	0.309172	4.75836	2.51571	10.5221	17.7962	32.8943
Snake Bay	13.6456	0.0996595	-0.00914267	0.0142371	0	0	-0.0118539	0	0	-0.0671352	-0.0551259	-0.000810821	0	0.0142371	-0.0368281	0.544985	0.00276131	0	0.185703	0.15139	0.832075	-0.0301719	0.522394	-0.890412	13.8538	1.12241	2.11565	3.53516	-0.468323	9.59474	0	29.7535	0.0125866	-0.0446347	0.0242292	0.378962	0.0906946	-0.125376	0.725896	1.06236	0	0.0123363	0.307327	0.319663	4.81248	2.65924	10.1389	17.6106	32.4879
Carmabi	14.4506	0.104167	-0.0209154	0.014881	0	0	-0.0132275	0	0	-0.0750356	-0.0642717	-0.00124008	0	0.014881	-0.0408127	0.556557	0.00261069	0	0.197072	0.156685	0.83135	-0.0556427	0.530625	-1.06047	14.2542	1.16872	1.89645	3.60461	-0.619159	10.0932	0	30.398	0.0128839	-0.0522485	0.0248016	0.398183	0.092121	-0.20407	0.737569	1.00924	0	0.00706264	0.323092	0.330154	4.8666	2.80277	9.75564	17.425	32.0815
Water factory	15.2556	0.108674	-0.0326881	0.0155248	0	0	-0.0146011	0	0	-0.0829361	-0.0734176	-0.00166934	0	0.0155248	-0.0447974	0.56813	0.00246008	0	0.208442	0.16198	0.830625	-0.0811135	0.538857	-1.23053	14.6546	1.21503	1.67726	3.67406	-0.769996	10.5916	0	31.0425	0.0131813	-0.0598622	0.0253739	0.417403	0.0935475	-0.282765	0.749241	0.95612	0	0.00178895	0.338857	0.340646	4.92072	2.9463	9.3724	17.2394	31.675
Sea Aquarium	16.0606	0.113181	-0.0444608	0.0161687	0	0	-0.0159748	0	0	-0.0908365	-0.0825634	-0.0020986	0	0.0161687	-0.0487821	0.579702	0.00230946	0	0.219811	0.167275	0.8299	-0.106584	0.547089	-1.40059	15.055	1.26134	1.45806	3.74351	-0.920833	11.09	0	31.6871	0.0134786	-0.067476	0.0259463	0.436624	0.094974	-0.361459	0.760913	0.903001	0	-0.00348473	0.354622	0.351137	4.97484	3.08983	8.98917	17.0538	31.2686
Jan Thiel	16.8656	0.117688	-0.0562335	0.0168126	0	0	-0.0173484	0	0	-0.098737	-0.0917093	-0.00252785	0	0.0168126	-0.0527668	0.591275	0.00215884	0	0.231181	0.172571	0.829175	-0.132055	0.55532	-1.57065	15.4554	1.30765	1.23887	3.81295	-1.07167	11.5884	0	32.3316	0.0137759	-0.0750898	0.0265186	0.455845	0.0964005	-0.440154	0.772585	0.849881	0	-0.00875842	0.370387	0.361629	5.02896	3.23336	8.60593	16.8683	30.8622
East	17.6706	0.122196	-0.0680062	0.0174565	0	0	-0.018722	0	0	-0.106637	-0.100855	-0.00295711	0	0.0174565	-0.0567514	0.602847	0.00200823	0	0.24255	0.177866	0.82845	-0.157526	0.563552	-1.74071	15.8558	1.35396	1.01967	3.8824	-1.22251	12.0868	0	32.9762	0.0140732	-0.0827036	0.027091	0.475065	0.0978269	-0.518849	0.784258	0.796762	0	-0.0140321	0.386152	0.37212	5.08308	3.37689	8.2227	16.6827	30.4558
Eastpoint	18.4756	0.126703	-0.0797789	0.0181004	0	0	-0.0200956	0	0	-0.114538	-0.110001	-0.00338637	0	0.0181004	-0.0607361	0.614419	0.00185761	0	0.25392	0.183161	0.827725	-0.182997	0.571784	-1.91077	16.2562	1.40027	0.800481	3.95185	-1.37334	12.5852	0	33.6207	0.0143706	-0.0903174	0.0276633	0.494286	0.0992534	-0.597543	0.79593	0.743643	0	-0.0193058	0.401917	0.382611	5.1372	3.52042	7.83946	16.4971	30.0494
Curacao	19.2806	0.13121	-0.0915516	0.0187443	0	0	-0.0214693	0	0	-0.122438	-0.119147	-0.00381563	0	0.0187443	-0.0647208	0.625992	0.00170699	0	0.265289	0.188456	0.827	-0.208467	0.580015	-2.08083	16.6566	1.44658	0.581286	4.0213	-1.52418	13.0836	0	34.2652	0.0146679	-0.0979312	0.0282357	0.513507	0.10068	-0.676238	0.807602	0.690523	0	-0.0245795	0.417682	0.393103	5.19132	3.66395	7.45622	16.3115	29.6429
means
site	area [m2]	Agelas clathrodes [%]	Agela conifera [%]	Agelas sventres [%]	Aiolochroia crassa [%]	Aplysina archeri [%]	Aplysina cauliformis [%]	Aplysina lacunosa [%]	Ectyoplasia ferox [%]	Ircinia campana [%]	Ircinia strobilina [%]	Ircinia felix [%]	Xetospongia muta [%]	Callyspongia plicifera [%]	Callyspongia vaginalis [%]	Niphates erecta [%]	Biemma sp [%]	Desmapsamma anchorata [%]	Neofibularia nolitangere [%]	Other massive sponges [%]	Massive sponges [%]	High microbial abundance massive sponges [%]	Low microbial abundance massive sponges [%]	Gorgonians [%]	Massive coral [%]	Branching coral [%]	Encrusting coral [%]	Foliose coral [%]	Sheeting coral [%]	Stalking coral [%]	Solitary coral [%]	Scleractinian corals [%]	Plakortis [%]	Clathria [%]	Halisarca caerulea [%]	Monanchora arbuscula [%]	Phorbas amaranthus [%]	Scopalina ruetzleri [%]	Other encrusting sponges [%]	Encrusting sponges [%]	Siphonodictyon [%]	Cliona [%]	Other excavating sponges [%]	Excavating sponges [%]	Peyssonnelia [%]	Halimeda [%]	CCA [%]	Calcifying algae [%]	Macroalgae [%]
Kalki	20.0856	0.135717	-0.103324	0.0193882	0	0	-0.0228429	0	0	-0.130339	-0.128293	-0.00424489	0	0.0193882	-0.0687055	0.637564	0.00155637	0	0.276659	0.193751	0.826275	-0.233938	0.588247	-2.25089	17.057	1.49289	0.362092	4.09075	-1.67502	13.5821	0	34.9098	0.0149652	-0.105545	0.028808	0.532727	0.102106	-0.754932	0.819274	0.637404	0	-0.0298532	0.433447	0.403594	5.24544	3.80748	7.07299	16.1259	29.2365
Jeremi	20.8906	0.140224	-0.115097	0.0200321	0	0	-0.0242165	0	0	-0.138239	-0.137439	-0.00467415	0	0.0200321	-0.0726901	0.649137	0.00140576	0	0.288028	0.199046	0.82555	-0.259409	0.596479	-2.42095	17.4574	1.5392	0.142898	4.16019	-1.82585	14.0805	0	35.5543	0.0152625	-0.113159	0.0293803	0.551948	0.103533	-0.833627	0.830947	0.584285	0	-0.0351268	0.449212	0.414086	5.29956	3.95101	6.68975	15.9403	28.8301
Santa Martha	21.6956	0.144732	-0.12687	0.0206759	0	0	-0.0255902	0	0	-0.14614	-0.146584	-0.0051034	0	0.0206759	-0.0766748	0.660709	0.00125514	0	0.299398	0.204341	0.824825	-0.28488	0.604711	-2.59101	17.8578	1.58551	-0.0762963	4.22964	-1.97669	14.5789	0	36.1988	0.0155598	-0.120773	0.0299527	0.571168	0.104959	-0.912321	0.842619	0.531165	0	-0.0404005	0.464978	0.424577	5.35368	4.09454	6.30652	15.7547	28.4237
Porto Marie	22.5006	0.149239	-0.138642	0.0213198	0	0	-0.0269638	0	0	-0.15404	-0.15573	-0.00553266	0	0.0213198	-0.0806595	0.672282	0.00110452	0	0.310767	0.209636	0.8241	-0.310351	0.612942	-2.76106	18.2582	1.63182	-0.295491	4.29909	-2.12752	15.0773	0	36.8434	0.0158572	-0.128386	0.030525	0.590389	0.106386	-0.991016	0.854291	0.478046	0	-0.0456742	0.480743	0.435068	5.4078	4.23807	5.92328	15.5692	28.0173
Kokomo	23.3056	0.153746	-0.150415	0.0219637	0	0	-0.0283374	0	0	-0.161941	-0.164876	-0.00596192	0	0.0219637	-0.0846442	0.683854	0.000953907	0	0.322137	0.214932	0.823375	-0.335821	0.621174	-2.93112	18.6586	1.67813	-0.514685	4.36854	-2.27836	15.5757	0	37.4879	0.0161545	-0.136	0.0310974	0.60961	0.107812	-1.06971	0.865963	0.424927	0	-0.0509479	0.496508	0.44556	5.46192	4.3816	5.54004	15.3836	27.6109
Snake Bay	24.1106	0.158253	-0.162188	0.0226076	0	0	-0.029711	0	0	-0.169841	-0.174022	-0.00639118	0	0.0226076	-0.0886288	0.695427	0.00080329	0	0.333507	0.220227	0.82265	-0.361292	0.629406	-3.10118	19.059	1.72444	-0.733879	4.43799	-2.4292	16.0741	0	38.1325	0.0164518	-0.143614	0.0316697	0.62883	0.109239	-1.1484	0.877636	0.371807	0	-0.0562216	0.512273	0.456051	5.51605	4.52513	5.15681	15.198	27.2044
Carmabi	24.9156	0.16276	-0.173961	0.0232515	0	0	-0.0310847	0	0	-0.177741	-0.183168	-0.00682044	0	0.0232515	-0.0926135	0.706999	0.000652673	0	0.344876	0.225522	0.821925	-0.386763	0.637637	-3.27124	19.4594	1.77075	-0.953073	4.50743	-2.58003	16.5726	0	38.777	0.0167491	-0.151228	0.0322421	0.648051	0.110665	-1.2271	0.889308	0.318688	0	-0.0614953	0.528038	0.466543	5.57017	4.66866	4.77357	15.0124	26.798
Water factory	25.7206	0.167268	-0.185733	0.0238954	0	0	-0.0324583	0	0	-0.185642	-0.192314	-0.00724969	0	0.0238954	-0.0965982	0.718572	0.000502056	0	0.356246	0.230817	0.8212	-0.412234	0.645869	-3.4413	19.8598	1.81706	-1.17227	4.57688	-2.73087	17.071	0	39.4215	0.0170464	-0.158842	0.0328144	0.667272	0.112092	-1.30579	0.90098	0.265569	0	-0.066769	0.543803	0.477034	5.62429	4.81219	4.39034	14.8268	26.3916
Sea Aquarium	26.5256	0.171775	-0.197506	0.0245393	0	0	-0.0338319	0	0	-0.193542	-0.20146	-0.00767895	0	0.0245393	-0.100583	0.730144	0.000351439	0	0.367615	0.236112	0.820475	-0.437705	0.654101	-3.61136	20.2602	1.86337	-1.39146	4.64633	-2.88171	17.5694	0	40.0661	0.0173438	-0.166455	0.0333868	0.686492	0.113518	-1.38449	0.912652	0.21245	0	-0.0720427	0.559568	0.487525	5.67841	4.95572	4.0071	14.6412	25.9852
Jan Thiel	27.3306	0.176282	-0.209279	0.0251832	0	0	-0.0352055	0	0	-0.201443	-0.210605	-0.00810821	0	0.0251832	-0.104568	0.741717	0.000200823	0	0.378985	0.241407	0.81975	-0.463175	0.662333	-3.78142	20.6606	1.90968	-1.61066	4.71578	-3.03254	18.0678	0	40.7106	0.0176411	-0.174069	0.0339591	0.705713	0.114945	-1.46318	0.924325	0.15933	0	-0.0773163	0.575333	0.498017	5.73253	5.09925	3.62386	14.4556	25.5788
East	28.1356	0.180789	-0.221051	0.025827	0	0	-0.0365792	0	0	-0.209343	-0.219751	-0.00853747	0	0.025827	-0.108552	0.753289	5.02056e-05	0	0.390354	0.246702	0.819025	-0.488646	0.670564	-3.95148	21.0609	1.95599	-1.82985	4.78523	-3.18338	18.5662	0	41.3552	0.0179384	-0.181683	0.0345314	0.724933	0.116371	-1.54188	0.935997	0.106211	0	-0.08259	0.591098	0.508508	5.78665	5.24278	3.24063	14.2701	25.1723
Eastpoint	28.9406	0.185296	-0.232824	0.0264709	0	0	-0.0379528	0	0	-0.217244	-0.228897	-0.00896673	0	0.0264709	-0.112537	0.764862	-0.000100411	0	0.401724	0.251997	0.8183	-0.514117	0.678796	-4.12154	21.4613	2.0023	-2.04904	4.85467	-3.33422	19.0646	0	41.9997	0.0182357	-0.189297	0.0351038	0.744154	0.117798	-1.62057	0.947669	0.0530916	0	-0.0878637	0.606863	0.519	5.84077	5.38631	2.85739	14.0845	24.7659
Curacao	29.7456	0.189804	-0.244597	0.0271148	0	0	-0.0393264	0	0	-0.225144	-0.238043	-0.00939599	0	0.0271148	-0.116522	0.776434	-0.000251028	0	0.413093	0.257293	0.817575	-0.539588	0.687028	-4.2916	21.8617	2.04861	-2.26824	4.92412	-3.48505	19.5631	0	42.6442	0.0185331	-0.196911	0.0356761	0.763375	0.119224	-1.69927	0.959342	-2.7721e-05	0	-0.0931374	0.622628	0.529491	5.89489	5.52984	2.47416	13.8989	24.3595
means
site	area [m2]	Agelas clathrodes [%]	Agela conifera [%]	Agelas sventres [%]	Aiolochroia crassa [%]	Aplysina archeri [%]	Aplysina cauliformis [%]	Aplysina lacunosa [%]	Ectyoplasia ferox [%]	Ircinia campana [%]	Ircinia strobilina [%]	Ircinia felix [%]	Xetospongia muta [%]	Callyspongia plicifera [%]	Callyspongia vaginalis [%]	Niphates erecta [%]	Biemma sp [%]	Desmapsamma anchorata [%]	Neofibularia nolitangere [%]	Other massive sponges [%]	Massive sponges [%]	High microbial abundance massive sponges [%]	Low microbial abundance massive sponges [%]	Gorgonians [%]	Massive coral [%]	Branching coral [%]	Encrusting coral [%]	Foliose coral [%]	Sheeting coral [%]	Stalking coral [%]	Solitary coral [%]	Scleractinian corals [%]	Plakortis [%]	Clathria [%]	Halisarca caerulea [%]	Monanchora arbuscula [%]	Phorbas amaranthus [%]	Scopalina ruetzleri [%]	Other encrusting sponges [%]	Encrusting sponges [%]	Siphonodictyon [%]	Cliona [%]	Other excavating sponges [%]	Excavating sponges [%]	Peyssonnelia [%]	Halimeda [%]	CCA [%]	Calcifying algae [%]	Macroalgae [%]
[truncated: 11 more columns]

## Sheet: cryptic percent cover
site	area [m2]	Agelas clathrodes [%]	Agela conifera [%]	Agelas sventres [%]	Aiolochroia crassa [%]	Aplysina archeri [%]	Aplysina cauliformis [%]	Aplysina lacunosa [%]	Ectyoplasia ferox [%]	Ircinia campana [%]	Ircinia strobilina [%]	Ircinia felix [%]	Xetospongia muta [%]	Callyspongia plicifera [%]	Callyspongia vaginalis [%]	Niphates erecta [%]	Biemma sp [%]	Desmapsamma anchorata [%]	Neofibularia nolitangere [%]	Other massive sponges [%]	Massive sponges [%]	High microbial abundance massive sponges [%]	Low microbial abundance massive sponges [%]	Gorgonians [%]	Massive coral [%]	Branching coral [%]	Encrusting coral [%]	Foliose coral [%]	Sheeting coral [%]	Stalking coral [%]	Solitary coral [%]	Scleractinian corals [%]	Plakortis [%]	Clathria [%]	Halisarca caerulea [%]	Monanchora arbuscula [%]	Phorbas amaranthus [%]	Scopalina ruetzleri [%]	Other encrusting sponges [%]	Encrusting sponges [%]	Siphonodictyon [%]	Cliona [%]	Other excavating sponges [%]	Excavating sponges [%]	Peyssonnelia [%]	Halimeda [%]	CCA [%]	Calcifying algae [%]	Macroalgae [%]
Carmabi	0.00856123	0	0	0	0	0	0	0	0	0	0	0	0	0	0	0	0	0	0	0	0	0	0	0	0	0	0	0	4.22535	0	0	4.22535	0	0	0	0	0	0	50.7042	50.7042	0	0	0	0	0	0	0	0	0
Carmabi	0.00783535	0	0	0	0	0	0	0	0	0	0	0	0	0	0	0	0	0	0	0	0	0	0	0	0	0	0	0	0	0	0	0	0	0	0	0	0	0	37.8378	37.8378	0	0	0	0	14.8649	0	5.40541	20.2703	5.40541
Carmabi	0.00361518	0	0	0	0	0	0	0	0	0	0	0	0	0	0	0	0	0	0	0	0	0	0	0	0	0	0	0	0	0	1.36986	1.36986	0	0	0	0	0	0	5.47945	5.47945	0	0	0	0	63.0137	0	1.36986	64.3836	1.36986
Carmabi	0.00242584	0	0	0	0	0	0	0	0	0	0	0	0	0	0	0	0	0	0	0	0	0	0	0	0	0	0	0	0	0	0	0	0	0	0	0	0	12	20	32	0	0	0	0	10.6667	0	32	42.6667	0
Carmabi	0.00719317	0	0	0	0	0	0	0	0	0	0	0	0	0	0	21.4286	0	0	0	0	21.4286	0	21.4286	0	0	0	0	0	0	0	0	0	0	0	0	0	0	0	28.5714	28.5714	0	0	0	0	18.5714	0	2.85714	21.4286	0
Carmabi	0.00468519	0	0	0	0	0	0	0	0	0	0	0	0	0	0	0	0	0	0	0	0	0	0	0	0	0	0	0	0	0	0	0	0	0	0	0	0	0	38.9831	38.9831	0	0	0	0	20.339	0	1.69492	22.0339	0
Carmabi	0.0118305	0	0	0	0	0	0	0	0	0	0	0	0	0	0	0	0	0	0	0	0	0	0	4.22535	0	0	0	0	0	0	0	0	0	0	0	0	0	2.8169	42.2535	45.0704	0	0	0	0	7.04225	0	0	7.04225	0
Carmabi	0.00638737	0	0	0	0	0	0	0	0	0	0	0	0	0	0	16.1765	0	0	0	0	16.1765	0	16.1765	0	0	0	0	0	0	0	0	0	0	0	0	0	0	0	32.3529	32.3529	0	0	0	0	36.7647	0	0	36.7647	0
Carmabi	0.0165405	0	0	0	0	0	0	0	0	0	0	0	0	0	0	0	0	0	0	0	0	0	0	1.26582	0	0	0	0	0	0	0	0	0	0	0	0	0	0	53.1646	53.1646	0	0	0	0	2.53165	0	18.9873	21.519	0
Carmabi	0.00658971	0	0	0	0	0	0	0	0	0	0	0	0	0	0	0	0	0	0	0	0	0	0	0	0	0	0	0	0	0	0	0	0	0	0	0	0	0	42.6471	42.6471	0	0	0	0	16.1765	0	7.35294	23.5294	0
Carmabi	0.0101725	0	0	0	0	0	0	0	0	0	0	0	0	0	0	0	0	0	0	0	0	0	0	0	0	0	0	0	0	0	1.49254	1.49254	0	0	0	0	0	1.49254	31.3433	32.8358	0	0	0	0	8.95522	0	25.3731	34.3284	0
Carmabi	0.00958659	0	0	0	0	0	0	0	0	0	0	0	0	0	0	0	0	0	0	0	0	0	0	0	0	0	0	0	0	0	0	0	0	0	0	0	0	0	32.0513	32.0513	0	0	0	0	0	0	29.4872	29.4872	0
Carmabi	0.00551691	0	0	0	0	0	0	0	0	0	0	0	0	0	0	0	0	0	0	0	0	0	0	0	0	0	0	0	0	0	4.91803	4.91803	0	0	0	0	0	0	44.2623	44.2623	0	0	0	0	26.2295	0	8.19672	34.4262	0
Carmabi	0.00744556	0	0	0	0	0	0	0	0	0	0	0	0	0	0	0	0	0	0	0	0	0	0	0	0	0	0	0	0	0	0	0	0	0	0	0	0	0	19.1781	19.1781	5.47945	0	0	5.47945	20.5479	0	27.3973	47.9452	0
Carmabi	0.00494257	0	0	0	0	0	0	0	0	0	0	0	0	0	0	0	0	0	0	0	0	0	0	0	0	0	0	0	0	19.3548	0	19.3548	0	0	0	0	0	0	16.129	16.129	0	0	0	0	0	25.8065	20.9677	46.7742	1.6129
Carmabi	0.0205795	0	0	0	0	0	0	0	0	0	0	0	0	0	0	0	0	0	0	0	0	0	0	0	0	0	0	0	0	2.77778	2.77778	5.55556	0	0	0	0	0	0	62.5	62.5	0	0	0	0	0	0	0	0	0
Carmabi	0.00203101	0	0	0	0	0	0	0	0	0	0	0	0	0	0	0	0	0	0	0	0	0	0	0	0	0	0	0	0	0	0	0	0	0	0	0	0	0	29.5775	29.5775	0	0	0	0	12.6761	0	39.4366	52.1127	0
Carmabi	0.0134262	0	0	0	0	0	0	0	0	0	0	0	0	0	0	0	0	0	0	0	0	0	0	0	0	0	0	0	0	0	0	0	0	0	0	0	0	0	48.4375	48.4375	0	0	0	0	1.5625	0	23.4375	25	0
Carmabi	0.00658905	0	0	0	0	0	0	0	0	0	0	0	0	0	0	0	0	0	0	0	0	0	0	0	0	0	0	0	0	0	0	0	0	0	0	0	0	0	65.7534	65.7534	0	0	0	0	0	0	13.6986	13.6986	0
Carmabi	0.0033524	0	0	0	0	0	0	0	0	0	0	0	0	0	0	0	0	0	0	0	0	0	0	0	0	0	0	0	0	0	0	0	0	0	0	0	0	0	29.5455	29.5455	0	0	0	0	6.81818	0	15.9091	22.7273	0
Carmabi	0.00848357	0	0	0	0	0	0	0	0	0	0	0	0	0	0	0	0	0	0	0	0	0	0	0	0	7.57576	0	0	0	10.6061	0	18.1818	0	0	0	0	0	0	42.4242	42.4242	0	0	0	0	4.54545	0	10.6061	15.1515	0
Carmabi	0.0090271	0	0	0	0	0	0	0	0	0	0	0	0	0	0	0	0	0	0	0	0	0	0	0	0	1.40845	0	0	0	0	0	1.40845	0	0	0	0	0	0	12.6761	12.6761	0	0	0	0	52.1127	0	4.22535	56.338	0
Carmabi	0.00673171	0	0	0	0	0	0	0	0	0	0	0	0	0	0	0	0	0	0	0	0	0	0	0	0	0	0	0	0	0	0	0	0	0	0	0	0	0	59.4937	59.4937	0	0	0	0	1.26582	0	5.06329	6.32911	0
Carmabi	0.00831133	0	0	0	0	0	0	0	0	0	0	0	0	0	0	0	0	0	0	0	0	0	0	0	0	0	0	0	0	0	0	0	0	0	0	0	0	0	70.3125	70.3125	0	0	0	0	1.5625	0	0	1.5625	0
Carmabi	0.00492799	0	0	0	0	0	0	0	0	0	0	0	0	0	0	0	0	0	0	0	0	0	0	0	0	0	0	0	0	0	0	0	0	0	0	0	0	0	50.6667	50.6667	0	0	0	0	4	0	16	20	0
Carmabi	0.0101246	0	0	0	0	0	0	0	0	0	0	0	0	0	0	0	0	0	0	0	0	0	0	0	0	0	0	0	0	0	0	0	0	0	0	0	0	0	70.8333	70.8333	0	0	0	0	0	0	0	0	0
Carmabi	0.0078436	0	0	0	0	0	0	0	0	0	0	0	0	0	0	0	0	0	0	0	0	0	0	0	0	0	0	0	0	0	0	0	0	0	0	0	0	0	66.6667	66.6667	0	0	0	0	0	0	0	0	0
Carmabi	0.0127525	0	0	0	0	0	0	0	0	0	0	0	0	0	0	0	0	0	0	0	0	0	0	0	0	0	45.0704	0	0	0	0	45.0704	0	0	0	0	0	0	15.493	15.493	0	0	0	0	0	0	11.2676	11.2676	0
Carmabi	0.0116024	0	0	0	0	0	0	0	0	0	0	0	0	0	0	0	0	0	0	0	0	0	0	0	0	0	0	0	0	0	0	0	0	0	0	0	0	0	65.625	65.625	0	0	0	0	17.1875	0	0	17.1875	0
Carmabi	0.00441676	0	0	0	0	0	0	0	0	0	0	0	0	0	0	0	0	0	0	0	0	0	0	0	0	0	0	0	0	0	0	0	0	0	0	0	0	0	44.5946	44.5946	0	0	0	0	33.7838	0	0	33.7838	0
Carmabi	0.00499736	0	0	0	0	0	0	0	0	0	0	0	0	0	0	0	0	0	0	0	0	0	0	0	0	0	0	0	0	0	0	0	0	0	0	0	0	0	31.8182	31.8182	0	0	0	0	30.303	0	4.54545	34.8485	0
Carmabi	0.0131572	0	0	0	0	0	0	0	0	0	0	0	0	0	0	0	0	0	0	0	0	0	0	0	0	0	0	0	0	0	0	0	0	0	0	0	0	0	26.6667	26.6667	0	0	0	0	53.3333	0	0	53.3333	0
Carmabi	0.00703605	0	0	0	0	0	0	0	0	0	0	0	0	0	0	0	0	0	0	0	0	0	0	0	0	0	0	0	0	0	0	0	0	0	0	0	0	0	18.3333	18.3333	0	0	0	0	20	0	31.6667	51.6667	8.33333
Carmabi	0.00303704	0	0	0	0	0	0	0	0	0	0	0	0	0	0	0	0	0	0	0	0	0	0	0	0	0	0	0	0	0	0	0	0	0	0	0	0	0	36.2319	36.2319	0	0	0	0	2.89855	0	15.942	18.8406	0
Carmabi	0.0121274	0	0	0	0	0	0	0	0	0	0	0	0	0	0	0	0	0	0	0	0	0	0	0	0	0	0	0	0	0	0	0	0	0	0	0	0	0	36.7089	36.7089	0	0	0	0	0	0	32.9114	32.9114	0
Carmabi	0.0148524	0	0	0	0	0	0	0	0	0	0	0	0	0	0	0	0	0	0	0	0	0	0	0	0	0	0	0	0	0	0	0	0	0	0	0	0	0	46.6667	46.6667	0	0	0	0	0	0	32	32	0
Carmabi	0.00824011	0	0	0	0	0	0	0	0	0	0	0	0	0	0	0	0	0	0	0	0	0	0	0	0	1.28205	33.3333	0	0	0	0	34.6154	0	0	0	0	0	0	34.6154	34.6154	0	0	0	0	0	0	6.41026	6.41026	0
Carmabi	0.0245695	0	0	0	0	0	0	0	0	0	0	0	0	0	0	0	0	0	0	0	0	0	0	0	0	0	0	0	0	0	0	0	0	0	0	0	0	0	57.6923	57.6923	0	0	0	0	11.5385	0	8.97436	20.5128	0
Carmabi	0.00932018	0	0	0	0	0	0	0	0	0	0	0	0	0	0	0	0	0	0	0	0	0	0	0	0	0	0	0	0	0	29.1139	29.1139	0	0	0	0	0	0	60.7595	60.7595	0	0	0	0	0	0	0	0	0
Carmabi	0.00670933	0	0	0	0	0	0	0	0	0	0	0	0	0	0	0	0	0	0	0	0	0	0	0	0	0	0	0	0	0	0	0	0	0	0	0	0	0	40.5063	40.5063	0	0	0	0	0	0	41.7722	41.7722	2.53165
Carmabi	0.0210026	0	0	0	0	0	0	0	0	0	0	0	0	0	0	0	0	0	0	0	0	0	0	0	0	1.28205	0	0	0	0	1.28205	2.5641	0	0	0	0	0	0	69.2308	69.2308	0	0	0	0	0	0	2.5641	2.5641	0
Carmabi	0.013231	0	0	0	0	0	0	0	0	0	0	0	0	0	0	0	0	0	0	0	0	0	0	0	0	0	0	0	0	0	0	0	0	11.5942	0	0	0	0	21.7391	33.3333	0	0	0	0	5.7971	0	20.2899	26.087	0
Carmabi	0.00516179	0	0	0	0	0	0	0	0	0	0	0	0	0	0	0	0	0	0	0	0	0	0	0	0	0	0	0	0	0	0	0	0	0	0	0	0	0	20.7792	20.7792	0	0	0	0	19.4805	0	41.5584	61.039	0
Carmabi	0.00877491	0	0	0	0	0	0	0	0	0	0	0	0	0	0	0	0	0	0	0	0	0	0	0	0	0	0	0	0	0	0	0	0	0	0	0	0	0	71.4286	71.4286	0	0	0	0	10.3896	0	0	10.3896	0
Carmabi	0.0037243	0	0	0	0	0	0	0	0	0	0	0	0	0	0	0	0	0	0	0	0	0	0	0	0	0	0	0	0	0	0	0	0	0	0	0	0	0	30.2632	30.2632	0	0	0	0	17.1053	0	0	17.1053	0
Carmabi	0.0116625	0	0	0	0	0	0	0	0	0	0	0	0	0	0	0	0	0	0	0	0	0	0	0	0	0	0	0	0	0	0	0	0	0	0	0	0	0	42.8571	42.8571	0	0	0	0	20	0	0	20	0
Carmabi	0.00721074	0	0	0	0	0	0	0	0	0	0	0	0	0	0	0	0	0	0	0	0	0	0	0	0	0	0	0	0	0	1.5873	1.5873	0	0	0	0	0	0	55.5556	55.5556	0	0	0	0	9.52381	0	0	9.52381	0
Carmabi	0.0240132	0	0	0	0	0	0	0	0	0	0	0	0	0	0	0	0	0	0	0	0	0	0	0	0	0	0	0	0	0	0	0	0	0	0	0	0	0	35.7143	35.7143	0	0	0	0	7.14286	0	28.5714	35.7143	0
Water factory	0.00664764	0	0	0	0	0	0	0	0	0	0	0	0	0	0	0	0	0	0	0	0	0	0	0	0	0	0	0	0	0	0	0	0	0	0	0	0	0	19.2982	19.2982	0	0	0	0	1.75439	0	0	1.75439	0
Water factory	0.00526829	0	0	0	0	0	0	0	0	0	0	0	0	0	0	0	0	0	0	0	0	0	0	0	0	3.27869	0	0	0	0	0	3.27869	0	0	0	0	0	0	65.5738	65.5738	0	0	0	0	0	0	0	0	0
Water factory	0.00579622	0	0	0	0	0	0	0	0	0	0	0	0	0	0	0	0	0	0	0	0	0	0	0	0	0	0	0	0	0	0	0	0	0	0	0	0	0	20.6349	20.6349	0	0	0	0	0	0	17.4603	17.4603	6.34921
Water factory	0.0298596	0	0	0	0	0	0	0	0	0	0	0	0	0	0	0	0	0	0	0	0	0	0	0	0	0	0	0	0	0	0	0	0	0	0	0	0	0	15	15	0	0	0	0	8.33333	0	31.6667	40	0
Water factory	0.00510839	0	0	0	0	0	0	0	0	0	0	0	0	0	0	0	0	0	0	0	0	0	0	0	0	0	0	0	0	0	0	0	0	0	0	0	0	0	33.3333	33.3333	0	0	0	0	12.1212	0	3.0303	15.1515	0
Water factory	0.00836475	0	0	0	0	0	0	0	0	0	0	0	0	0	0	0	0	0	0	0	0	0	0	0	0	0	0	0	0	0	0	0	0	0	0	0	0	0	36.8421	36.8421	0	0	0	0	1.75439	0	8.77193	10.5263	0
Water factory	0.00604449	0	0	0	0	0	0	0	0	0	0	2.12766	0	0	0	0	0	0	0	10.6383	12.766	2.12766	0	0	0	6.38298	0	0	0	0	0	6.38298	0	0	0	0	0	0	25.5319	25.5319	10.6383	0	0	10.6383	6.38298	0	8.51064	14.8936	0
Water factory	0.0072399	0	0	0	0	0	0	0	0	0	0	0	0	0	0	0	0	0	0	0	0	0	0	0	0	0	0	0	0	0	0	0	0	0	0	0	0	0	64.1791	64.1791	0	0	0	0	0	0	5.97015	5.97015	0
Water factory	0.00759149	0	0	0	0	0	0	0	0	0	0	0	0	0	0	0	0	0	0	0	0	0	0	0	0	1.78571	0	0	0	0	0	1.78571	0	0	0	0	0	0	23.2143	23.2143	0	0	0	0	0	0	21.4286	21.4286	0
Water factory	0.00878853	0	0	0	0	0	0	0	0	0	0	0	0	0	0	0	0	0	0	0	0	0	0	0	1.44928	0	0	0	0	0	0	1.44928	0	0	0	0	0	0	21.7391	21.7391	0	0	0	0	8.69565	0	23.1884	31.8841	0
Water factory	0.00941226	0	0	0	0	0	0	0	0	0	0	0	0	0	0	0	0	0	0	0	0	0	0	0	0	0	0	0	0	0	0	0	0	0	1.42857	0	0	0	34.2857	35.7143	0	0	0	0	1.42857	0	0	1.42857	0
Water factory	0.00712959	0	0	0	0	0	0	0	0	0	0	0	0	0	0	0	0	0	0	0	0	0	0	0	0	0	0	0	0	0	0	0	0	0	0	24.1935	0	0	27.4194	51.6129	3.22581	0	0	3.22581	0	0	4.83871	4.83871	0
Water factory	0.0108691	0	0	0	0	0	0	0	0	0	0	0	0	0	0	0	0	0	0	0	0	0	0	0	0	0	0	0	0	0	0	0	0	0	0	0	0	0	24.6575	24.6575	0	0	0	0	5.47945	0	23.2877	28.7671	0
Water factory	0.0110668	0	0	0	0	0	0	0	0	0	0	0	0	0	0	0	0	0	0	0	0	0	0	0	0	0	0	0	0	0	0	0	0	0	0	0	0	0	53.9683	53.9683	0	0	0	0	0	0	0	0	0
Water factory	0.0141547	0	0	0	0	0	0	0	0	0	0	0	0	8.33333	0	0	0	0	0	0	8.33333	0	8.33333	0	2.77778	6.94444	0	0	0	0	0	9.72222	0	0	0	0	0	1.38889	54.1667	55.5556	0	0	0	0	2.77778	0	0	2.77778	6.94444
Water factory	0.0101433	0	0	0	0	0	0	0	0	0	0	0	0	0	0	0	0	0	0	0	0	0	0	0	0	0	0	0	0	0	2.8169	2.8169	0	0	0	0	0	0	40.8451	40.8451	1.40845	0	0	1.40845	0	0	4.22535	4.22535	0
Water factory	0.0089163	0	0	0	0	0	0	0	0	0	0	0	0	0	0	0	0	0	0	0	0	0	0	0	0	0	0	0	0	0	0	0	0	0	0	0	0	12.6984	33.3333	46.0317	0	0	0	0	11.1111	0	30.1587	41.2698	0
Water factory	0.0101744	0	0	0	0	0	0	0	0	0	0	0	0	0	0	0	0	0	0	0	0	0	0	0	0	0	0	0	0	0	0	0	0	0	0	0	0	2.85714	22.8571	25.7143	0	0	0	0	40	0	0	40	0
Water factory	0.00364001	0	0	0	0	0	0	0	0	0	0	0	0	0	0	0	0	0	0	0	0	0	0	0	0	0	0	0	0	0	1.40845	1.40845	0	0	0	0	0	0	53.5211	53.5211	0	0	0	0	0	0	7.04225	7.04225	0
Water factory	0.0128699	0	0	0	0	0	0	0	0	0	0	0	0	0	0	0	0	0	0	0	0	0	0	0	0	0	0	0	0	0	0	0	0	0	0	0	21.25	0	36.25	57.5	2.5	0	0	2.5	3.75	0	2.5	6.25	0
Water factory	0.00830141	0	0	0	0	0	0	0	0	0	0	0	0	0	0	0	0	0	0	0	0	0	0	0	0	0	0	0	0	0	0	0	0	0	0	0	0	0	63.75	63.75	0	0	1.25	1.25	0	0	12.5	12.5	0
Water factory	0.0200125	0	0	0	0	0	0	0	0	0	0	0	0	0	0	0	0	0	0	0	0	0	0	0	0	0	0	0	0	0	0	0	0	0	0	0	0	0	39.3939	39.3939	0	0	0	0	0	0	10.6061	10.6061	0
Water factory	0.00949044	0	0	0	0	0	0	0	0	0	0	0	0	0	0	0	0	0	0	0	0	0	0	0	0	0	0	0	0	0	0	0	0	0	0	0	0	35.8209	20.8955	56.7164	0	0	0	0	0	0	13.4328	13.4328	0
Water factory	0.014254	0	0	0	0	0	0	0	0	0	0	0	0	0	0	0	0	0	0	0	0	0	0	0	0	0	0	0	0	0	1.2987	1.2987	0	0	0	0	0	1.2987	49.3506	50.6494	1.2987	0	0	1.2987	10.3896	0	10.3896	20.7792	0
Water factory	0.00311204	0	0	0	0	0	0	0	0	0	0	0	0	0	0	0	0	0	0	0	0	0	0	0	0	0	0	0	0	0	0	0	0	0	0	0	0	0	44.4444	44.4444	0	0	3.1746	3.1746	0	0	4.7619	4.7619	0
Water factory	0.0112694	0	0	0	0	0	0	0	0	0	0	0	0	0	0	0	0	0	0	0	0	0	0	0	0	0	0	0	0	0	0	0	0	0	0	0	0	0	30	30	0	0	0	0	3.75	0	27.5	31.25	0
Water factory	0.0042135	0	0	0	0	0	0	0	0	0	0	0	0	0	0	0	0	0	0	0	0	0	0	3.8961	0	0	0	0	0	0	0	0	0	0	0	0	0	0	41.5584	41.5584	0	0	0	0	0	0	6.49351	6.49351	0
Water factory	0.0241605	0	0	0	0	0	0	0	0	0	0	0	0	0	0	0	0	0	0	0	0	0	0	0	0	0	0	0	0	0	8.10811	8.10811	0	0	0	0	0	0	36.4865	36.4865	0	0	0	0	1.35135	0	12.1622	13.5135	0
Water factory	0.0051751	0	0	0	0	0	0	0	0	0	0	0	0	0	0	0	0	0	0	0	0	0	0	0	0	0	0	0	0	0	11.3924	11.3924	0	0	0	0	0	0	50.6329	50.6329	0	0	0	0	0	0	1.26582	1.26582	0
Water factory	0.0085224	0	0	0	0	0	0	0	0	0	0	0	0	0	0	0	0	0	0	0	0	0	0	0	0	0	0	0	0	0	0	0	0	0	0	0	0	0	38.5714	38.5714	0	0	0	0	0	0	1.42857	1.42857	0
Water factory	0.00636046	0	0	0	0	0	0	0	0	0	0	0	0	0	0	0	0	0	0	0	0	0	0	0	0	0	0	0	0	0	0	0	0	19.7368	0	0	0	0	23.6842	43.4211	0	0	0	0	2.63158	0	17.1053	19.7368	0
Water factory	0.0127957	0	0	0	0	0	0	0	0	0	0	0	0	0	0	0	0	0	0	0	0	0	0	0	0	0	0	0	0	0	0	0	0	0	0	0	0	17.7215	43.038	60.7595	0	0	0	0	0	0	10.1266	10.1266	3.79747
Water factory	0.0192197	0	0	0	0	0	0	0	0	0	0	0	0	0	0	0	0	0	0	0	0	0	0	0	0	0	0	0	0	0	0	0	0	0	0	0	0	0	46.25	46.25	0	0	0	0	0	0	16.25	16.25	0
Water factory	0.00668264	0	0	0	0	0	0	0	0	0	0	0	0	0	0	0	0	0	0	0	0	0	0	9.33333	0	0	0	0	0	0	0	0	0	0	0	0	0	0	33.3333	33.3333	0	0	0	0	1.33333	0	14.6667	16	0
Water factory	0.0238426	0	0	0	0	0	0	0	0	0	0	0	0	0	0	0	0	0	0	0	0	0	0	0	0	0	0	0	0	0	0	0	0	0	0	0	0	0	57.7465	57.7465	0	0	0	0	0	0	0	0	0
Water factory	0.0279068	0	0	0	0	0	0	0	0	0	0	0	0	0	0	0	0	0	0	0	0	0	0	0	0	0	0	0	0	0	1.2987	1.2987	0	0	0	0	0	0	41.5584	41.5584	0	0	0	0	1.2987	0	3.8961	5.19481	0
Water factory	0.0167818	0	0	0	0	0	0	0	0	0	0	0	0	0	0	0	0	0	0	0	0	0	0	0	0	0	0	0	0	0	0	0	0	0	0	0	0	0	32.3077	32.3077	0	0	0	0	27.6923	0	4.61538	32.3077	0
Water factory	0.0118925	0	0	0	0	0	5.7971	0	0	0	0	0	0	0	0	15.942	0	0	0	0	21.7391	5.7971	15.942	0	0	0	0	0	0	0	0	0	0	0	0	0	0	27.5362	13.0435	40.5797	0	0	0	0	0	0	7.24638	7.24638	0
Water factory	0.0185342	0	0	0	0	0	0	0	0	0	0	0	0	0	0	10.6667	0	0	0	0	10.6667	0	10.6667	0	0	0	0	0	0	0	0	0	0	0	0	0	0	0	66.6667	66.6667	0	0	0	0	1.33333	0	0	1.33333	0
Water factory	0.0111001	0	0	0	0	0	0	0	0	0	0	0	0	0	0	0	0	0	0	0	0	0	0	24.6575	0	0	0	0	0	0	0	0	0	0	0	0	0	0	26.0274	26.0274	0	0	0	0	27.3973	0	0	27.3973	0
Water factory	0.0074209	0	0	0	0	0	0	0	0	0	0	0	0	0	0	0	0	0	0	0	0	0	0	0	0	0	12.6582	0	0	0	0	12.6582	0	0	0	0	0	0	6.32911	6.32911	0	0	0	0	34.1772	0	0	34.1772	0
Water factory	0.0178746	0	0	0	0	0	0	0	0	0	0	0	0	0	0	0	0	0	0	0	0	0	0	0	0	0	0	0	0	0	0	0	0	0	0	0	0	0	64.6154	64.6154	0	0	0	0	0	0	4.61538	4.61538	0
Water factory	0.0523196	0	0	0	0	0	0	0	0	0	0	0	0	0	0	0	0	0	0	0	0	0	0	0	0	0	0	0	0	0	0	0	0	8.86076	0	0	0	0	39.2405	48.1013	0	0	0	0	0	0	11.3924	11.3924	0
Water factory	0.00932087	0	0	0	0	0	0	0	0	0	0	0	0	0	0	0	0	0	0	0	0	0	0	0	0	0	0	0	0	0	0	0	0	0	0	0	0	0	59.2105	59.2105	0	0	0	0	0	0	2.63158	2.63158	0
Water factory	0.0142791	0	0	0	0	0	0	0	0	0	0	0	0	0	0	0	0	0	0	0	0	0	0	0	0	0	0	0	0	0	0	0	0	0	0	0	0	0	27.1429	27.1429	0	0	0	0	7.14286	0	0	7.14286	0
Water factory	0.0134378	0	0	0	0	0	0	0	0	0	0	0	0	0	0	0	0	0	0	0	0	0	0	0	0	2.5641	0	0	0	0	0	2.5641	0	0	0	0	0	0	19.2308	19.2308	0	0	0	0	2.5641	0	0	2.5641	0
Water factory	0.00971155	0	0	0	0	0	0	0	0	0	0	0	0	0	0	0	0	0	0	0	0	0	0	0	0	0	0	0	0	0	0	0	0	0	0	0	0	0	19.5652	19.5652	0	0	0	0	4.34783	0	15.2174	19.5652	0
Water factory	0.0247335	0	0	0	0	0	0	0	0	0	0	0	0	0	0	0	0	0	0	0	0	0	0	0	0	0	0	0	0	0	0	0	0	0	0	0	0	0	28.5714	28.5714	0	0	0	0	8.92857	0	10.7143	19.6429	0
Snakebay	0.0128837	0	0	0	0	0	0	0	0	0	0	0	0	0	0	0	0	0	0	0	0	0	0	0	0	0	0	0	0	0	1.33333	1.33333	0	0	0	0	0	0	42.6667	42.6667	6.66667	0	0	6.66667	0	0	17.3333	17.3333	0
Snakebay	0.00992048	0	0	0	0	0	0	0	0	0	0	0	0	0	0	0	0	0	0	0	0	0	0	0	0	0	0	0	0	0	0	0	0	0	0	0	0	0	0	0	0	0	0	0	30.303	0	46.9697	77.2727	7.57576
Snakebay	0.0135311	0	0	0	0	0	0	0	0	0	0	0	0	0	0	0	0	0	0	0	0	0	0	0	0	0	0	0	0	0	0	0	0	0	0	0	0	0	31.5789	31.5789	0	0	0	0	14.4737	0	14.4737	28.9474	0
Snakebay	0.0218869	0	0	0	0	0	0	0	0	0	0	0	0	0	0	0	0	0	0	0	0	0	0	0	0	0	0	0	0	0	0	0	0	0	0	0	0	0	57.971	57.971	0	0	0	0	8.69565	0	4.34783	13.0435	0
Snakebay	0.00916243	0	0	0	0	0	0	0	0	0	0	0	0	0	0	0	0	0	0	0	0	0	0	0	0	0	0	0	0	0	0	0	0	0	0	0	0	0	26.5625	26.5625	0	0	0	0	25	0	4.6875	29.6875	0
Snakebay	0.0148987	0	0	0	0	0	0	0	0	0	0	0	0	0	0	0	0	0	0	0	0	0	0	0	0	0	0	0	0	0	0	0	0	0	0	0	0	0	23.5294	23.5294	0	0	0	0	0	0	11.7647	11.7647	13.2353
Snakebay	0.00938694	0	0	0	0	0	0	0	0	0	0	0	0	0	0	0	0	0	0	0	0	0	0	0	0	0	0	0	0	0	0	0	0	0	0	0	0	0	46.6667	46.6667	0	0	1.33333	1.33333	0	0	10.6667	10.6667	0
Snakebay	0.0581784	0	0	0	0	0	0	0	0	0	0	0	0	0	0	0	0	0	0	0	0	0	0	0	0	0	0	0	0	0	0	0	0	0	0	0	0	1.28205	67.9487	69.2308	0	0	0	0	0	0	15.3846	15.3846	0
Snakebay	0.00454393	0	0	0	0	0	0	0	0	0	0	0	0	0	0	0	0	0	0	0	0	0	0	0	0	0	0	0	0	0	0	0	0	0	0	0	0	0	54.5455	54.5455	0	0	1.2987	1.2987	0	0	23.3766	23.3766	0
Snakebay	0.00688855	0	0	0	0	0	0	0	0	0	0	0	0	0	1.69492	0	0	0	0	0	1.69492	0	1.69492	0	0	0	0	0	0	0	0	0	0	0	0	0	0	0	30.5085	30.5085	1.69492	0	0	1.69492	1.69492	0	11.8644	13.5593	8.47458
Snakebay	0.00865839	0	0	0	0	0	0	0	0	0	0	0	0	0	0	0	0	0	0	0	0	0	0	0	0	0	0	0	0	0	0	0	0	21.519	0	0	0	0	7.59494	29.1139	5.06329	0	0	5.06329	8.86076	0	29.1139	37.9747	0
Snakebay	0.016874	0	0	0	0	0	0	0	0	0	0	0	0	0	0	0	0	0	0	0	0	0	0	0	0	0	0	0	0	0	0	0	0	0	0	0	0	0	42.8571	42.8571	0	0	0	0	0	0	5.19481	5.19481	0
Snakebay	0.0225839	0	0	0	0	0	0	0	0	0	0	0	0	0	0	0	0	0	0	0	0	0	0	1.28205	0	0	0	0	0	0	0	0	0	0	0	0	0	0	51.2821	51.2821	0	0	0	0	0	0	12.8205	12.8205	0
Snakebay	0.0198903	0	0	0	0	0	0	0	0	0	0	0	0	0	0	0	0	0	0	0	0	0	0	0	0	0	0	0	0	0	0	0	0	0	0	0	0	0	17.5676	17.5676	0	0	0	0	36.4865	0	0	36.4865	0
Snakebay	0.0228315	0	0	0	0	0	0	0	0	0	0	0	0	0	0	0	0	0	0	0	0	0	0	8	0	0	0	0	0	0	0	0	0	0	0	0	0	0	34.6667	34.6667	9.33333	0	0	9.33333	1.33333	0	28	29.3333	0
Snakebay	0.00433105	0	0	0	0	0	0	0	0	0	0	0	0	0	0	0	0	0	0	0	0	0	0	1.38889	0	0	0	0	0	0	0	0	0	0	0	0	0	0	2.77778	2.77778	0	0	0	0	34.7222	0	11.1111	45.8333	4.16667
Snakebay	0.00302417	0	0	0	0	0	0	0	0	0	0	0	0	0	0	0	0	0	0	0	0	0	0	0	0	0	0	0	0	0	0	0	0	0	0	0	0	0	10.9589	10.9589	0	0	0	0	28.7671	0	16.4384	45.2055	6.84932
Snakebay	0.00523592	0	0	0	0	0	0	0	0	0	0	0	0	0	0	0	0	0	0	0	0	0	0	0	0	0	0	0	0	34.8485	0	34.8485	0	0	0	0	0	0	16.6667	16.6667	0	0	0	0	0	0	22.7273	22.7273	0
Snakebay	0.00264378	0	0	0	0	0	0	0	0	0	0	0	0	0	0	0	0	0	0	0	0	0	0	0	0	0	0	0	0	0	0	0	0	0	0	0	0	0	30.4348	30.4348	0	0	0	0	0	0	18.8406	18.8406	4.34783
Snakebay	0.00969256	0	0	0	0	0	0	0	0	0	0	0	0	0	0	0	0	0	0	0	0	0	0	0	0	0	0	0	0	0	0	0	0	0	38.961	0	0	0	6.49351	45.4545	0	0	0	0	5.19481	0	20.7792	25.974	6.49351
Snakebay	0.0144771	0	0	0	0	0	0	0	0	0	0	0	0	0	0	0	0	0	0	0	0	0	0	0	0	0	0	0	0	0	0	0	0	0	0	0	0	0	11.6883	11.6883	0	0	0	0	18.1818	0	22.0779	40.2597	22.0779
Snakebay	0.00983801	0	0	0	0	0	0	0	0	0	0	0	0	0	0	0	0	0	0	0	0	0	0	0	0	0	0	0	0	0	0	0	0	0	0	0	0	0	7.59494	7.59494	0	0	0	0	65.8228	0	0	65.8228	0
Snakebay	0.0220865	0	0	0	0	0	0	0	0	0	0	0	0	0	0	0	0	0	0	0	0	0	0	0	0	0	0	0	0	0	0	0	0	0	0	0	0	0	17.5	17.5	0	0	0	0	40	0	20	60	1.25
Snakebay	0.0326885	0	10.6667	0	0	0	0	0	0	0	0	0	0	0	0	0	0	0	0	0	10.6667	10.6667	0	0	0	0	0	0	0	0	0	0	0	0	36	0	0	0	4	40	0	0	1.33333	1.33333	0	0	17.3333	17.3333	0
Snakebay	0.0124154	0	0	0	0	0	0	0	0	0	0	0	0	0	0	0	0	0	0	0	0	0	0	0	0	0	0	0	0	0	0	0	0	0	0	0	0	0	69.3333	69.3333	5.33333	0	0	5.33333	0	0	6.66667	6.66667	0
Snakebay	0.0117649	0	0	0	0	0	0	0	0	0	0	0	0	0	0	0	0	0	0	0	0	0	0	0	0	0	0	0	0	0	0	0	0	0	0	0	0	0	28.3582	28.3582	0	0	0	0	17.9104	0	13.4328	31.3433	0
Snakebay	0.0120253	0	0	0	0	0	0	0	0	0	0	0	0	0	0	0	0	0	0	0	0	0	0	0	0	0	0	0	0	0	0	0	0	4.7619	0	0	0	0	34.9206	39.6825	0	0	0	0	9.52381	0	11.1111	20.6349	1.5873
Snakebay	0.0174794	0	0	0	0	0	0	0	0	0	0	0	0	0	0	0	0	0	0	0	0	0	0	0	0	0	0	0	0	0	0	0	0	0	2.94118	0	0	2.94118	22.0588	27.9412	0	0	0	0	42.6471	0	0	42.6471	0
Snakebay	0.00412449	0	0	0	0	0	0	0	0	0	0	0	0	0	0	0	0	0	0	0	0	0	0	0	0	0	0	0	0	0	0	0	0	0	0	0	0	0	31.4286	31.4286	0	0	0	0	5.71429	0	34.2857	40	0
Snakebay	0.00531314	0	0	0	0	0	0	0	0	0	0	0	0	0	0	0	0	0	0	0	0	0	0	0	0	0	0	0	0	0	0	0	0	0	0	0	0	0	33.7838	33.7838	0	0	0	0	6.75676	0	20.2703	27.027	0
Snakebay	0.0224075	0	0	0	0	0	0	0	0	0	0	0	0	0	0	0	0	0	0	0	0	0	0	5.12821	0	0	0	0	0	0	0	0	0	0	0	0	0	0	33.3333	33.3333	0	0	0	0	21.7949	0	16.6667	38.4615	0
Snakebay	0.0215051	0	0	0	0	0	0	0	0	0	0	0	0	0	0	0	0	0	0	0	0	0	0	0	0	0	0	0	0	0	0	0	0	0	0	0	0	0	24.0506	24.0506	0	0	0	0	48.1013	0	6.32911	54.4304	0
Snakebay	0.0319231	0	0	0	0	0	0	0	0	0	0	0	0	0	0	0	0	0	0	0	0	0	0	1.35135	0	0	0	0	0	0	0	0	0	0	0	0	0	0	36.4865	36.4865	1.35135	0	0	1.35135	14.8649	0	25.6757	40.5405	0
Snakebay	0.0139653	0	0	0	0	0	0	0	0	0	0	0	0	0	0	0	0	0	0	0	0	0	0	0	0	0	0	0	0	0	0	0	0	0	0	0	0	0	75	75	0	0	0	0	1.38889	0	0	1.38889	0
Snakebay	0.0029418	0	0	0	0	0	0	0	0	0	0	0	0	0	0	0	0	0	0	0	0	0	0	0	0	0	0	0	0	0	0	0	0	0	0	0	0	0	53.9683	53.9683	0	0	0	0	3.1746	0	15.873	19.0476	0
Snakebay	0.0205327	0	0	0	0	0	0	0	0	0	0	0	0	0	0	0	0	0	0	0	0	0	0	10	0	0	0	0	0	0	0	0	0	0	0	0	0	0	36.25	36.25	0	0	2.5	2.5	23.75	0	18.75	42.5	0
Snakebay	0.0124856	0	0	0	0	0	0	0	0	0	0	0	0	0	0	0	0	0	0	0	0	0	0	0	0	0	0	0	0	0	0	0	0	0	0	0	0	0	50.7042	50.7042	1.40845	0	0	1.40845	0	0	15.493	15.493	0
Snakebay	0.0144781	0	0	0	0	0	0	0	0	0	0	0	0	0	0	0	0	0	0	0	0	0	0	0	0	0	0	0	0	0	0	0	0	0	0	0	0	0	38.8889	38.8889	0	0	0	0	23.6111	0	0	23.6111	0
Snakebay	0.00529275	0	0	0	0	0	0	0	0	0	0	0	0	0	0	0	0	0	0	0	0	0	0	0	0	0	0	0	0	0	0	0	0	0	0	0	0	0	18.1818	18.1818	0	0	0	0	20.7792	0	44.1558	64.9351	0
Snakebay	0.00287861	0	0	0	0	0	0	0	0	0	0	0	0	0	0	0	0	0	0	0	0	0	0	0	0	0	0	0	0	0	0	0	0	0	0	0	0	0	40.2597	40.2597	0	0	0	0	10.3896	0	0	10.3896	5.19481
Snakebay	0.0023594	0	0	0	0	0	0	0	0	0	0	0	0	0	0	0	0	0	0	0	0	0	0	0	0	0	0	0	0	0	0	0	0	0	0	0	0	0	46.0526	46.0526	0	0	0	0	1.31579	0	5.26316	6.57895	0
Snakebay	0.00946971	0	0	0	0	0	0	0	0	0	0	0	0	0	0	0	0	0	0	0	0	0	0	0	0	0	0	0	2.98507	0	2.98507	5.97015	0	0	0	0	0	0	37.3134	37.3134	0	0	0	0	17.9104	0	0	17.9104	0
Snakebay	0.0235326	0	0	0	0	0	0	0	0	0	0	0	0	0	0	0	0	0	0	0	0	0	0	0	0	0	0	0	0	0	0	0	0	0	0	0	0	0	26.6667	26.6667	0	0	0	0	5.33333	0	40	45.3333	0
Snakebay	0.0180948	0	0	0	0	0	0	0	0	0	0	0	0	0	0	0	0	0	0	0	0	0	0	1.2987	0	0	0	0	0	0	0	0	0	0	0	0	0	0	32.4675	32.4675	0	0	0	0	11.6883	0	16.8831	28.5714	0
Snakebay	0.0188066	0	0	0	0	0	0	0	0	0	0	0	0	0	0	0	0	0	0	0	0	0	0	0	0	0	0	0	0	0	0	0	0	0	0	0	0	0	39.1892	39.1892	0	0	0	0	6.75676	0	13.5135	20.2703	0
Snakebay	0.0124064	0	0	0	0	0	0	0	0	0	0	0	0	0	0	0	0	0	0	0	0	0	0	0	0	0	0	0	0	0	0	0	0	0	0	0	0	0	33.3333	33.3333	0	0	0	0	0	0	33.3333	33.3333	0
Snakebay	0.0138144	0	0	0	0	0	0	0	0	0	0	0	0	0	0	0	0	0	0	0	0	0	0	0	0	0	0	0	0	0	0	0	0	0	0	0	61.039	0	14.2857	75.3247	0	0	0	0	0	0	12.987	12.987	0
Snakebay	0.0179136	0	0	0	0	0	0	0	0	0	0	0	0	0	0	0	0	0	0	0	0	0	0	0	0	0	0	0	0	0	0	0	0	0	0	0	0	0	86.4865	86.4865	0	0	0	0	0	0	0	0	0
Jan Thiel	0.00610191	0	0	0	0	0	0	0	0	0	0	0	0	0	0	0	0	0	0	0	0	0	0	0	0	0	0	0	0	0	0	0	0	0	0	0	0	0	10.9375	10.9375	0	0	0	0	0	0	64.0625	64.0625	1.5625
Jan Thiel	0.0104534	0	0	0	0	0	0	0	0	0	0	0	0	0	0	0	0	0	0	0	0	0	0	0	0	0	0	0	0	0	0	0	0	0	0	0	0	0	36.8421	36.8421	0	0	0	0	43.4211	0	1.31579	44.7368	0
Jan Thiel	0.0220739	0	0	0	0	0	0	0	0	0	0	0	0	0	0	0	0	0	0	0	0	0	0	0	0	0	0	0	0	0	0	0	0	0	0	0	0	0	19.7368	19.7368	0	0	0	0	40.7895	0	22.3684	63.1579	0
Jan Thiel	0.0114033	0	0	0	0	0	0	0	0	0	0	0	0	0	1.47059	0	0	0	0	0	1.47059	0	1.47059	0	0	0	0	0	0	0	0	0	0	0	0	0	0	0	39.7059	39.7059	0	0	0	0	22.0588	0	11.7647	33.8235	0
Jan Thiel	0.00468971	0	0	0	0	0	0	0	0	0	0	0	0	0	0	0	0	0	0	0	0	0	0	0	0	0	0	0	0	0	0	0	0	7.57576	0	0	0	13.6364	22.7273	43.9394	0	0	0	0	28.7879	0	1.51515	30.303	0
Jan Thiel	0.00432829	0	0	0	0	0	0	0	0	0	0	0	0	0	0	0	0	0	0	0	0	0	0	0	0	0	0	0	0	0	0	0	0	0	0	0	0	0	4.28571	4.28571	0	0	0	0	0	0	78.5714	78.5714	0
Jan Thiel	0.0157949	0	0	0	0	0	0	0	0	0	0	0	0	0	0	0	0	0	0	0	0	0	0	0	0	0	0	0	0	0	0	0	0	0	0	0	0	19.1781	17.8082	36.9863	0	0	0	0	34.2466	0	6.84932	41.0959	0
Jan Thiel	0.0134061	0	0	0	0	0	0	0	0	0	0	0	0	0	0	0	0	0	0	0	0	0	0	0	0	0	0	0	0	0	0	0	0	16.2162	0	0	0	0	40.5405	56.7568	0	0	0	0	22.973	0	2.7027	25.6757	0
Jan Thiel	0.00414051	0	0	0	0	0	0	0	0	0	0	0	0	0	0	0	0	0	0	0	0	0	0	0	0	0	0	0	0	0	0	0	0	0	0	0	0	0	60.3175	60.3175	0	0	0	0	19.0476	0	0	19.0476	0
Jan Thiel	0.0118175	0	0	0	0	0	0	0	0	0	0	0	0	0	0	0	0	0	0	0	0	0	0	0	0	0	0	0	0	0	1.81818	1.81818	0	0	0	0	0	0	30.9091	30.9091	7.27273	0	0	7.27273	21.8182	0	0	21.8182	0
Jan Thiel	0.0117608	0	0	0	0	0	0	0	0	0	0	0	0	0	0	0	0	0	0	0	0	0	0	0	0	0	0	0	0	0	0	0	0	0	0	0	0	0	43.2836	43.2836	0	0	0	0	2.98507	0	19.403	22.3881	0
Jan Thiel	0.0109177	0	0	0	0	0	0	0	0	0	0	0	0	0	0	0	0	0	0	0	0	0	0	0	0	0	0	0	0	0	0	0	0	0	0	0	0	0	78.9474	78.9474	0	0	0	0	7.89474	0	0	7.89474	0
Jan Thiel	0.00593442	0	0	0	0	0	0	0	0	0	0	0	0	0	0	0	0	0	0	0	0	0	0	0	0	0	0	0	0	0	0	0	0	0	0	0	0	0	54.0541	54.0541	0	0	0	0	0	0	16.2162	16.2162	0
Jan Thiel	0.0142777	0	0	0	0	0	0	0	0	0	0	0	0	0	0	0	0	0	0	0	0	0	0	0	0	0	0	0	0	0	0	0	0	0	0	0	0	0	44	44	0	0	0	0	5.33333	0	28	33.3333	0
Jan Thiel	0.0156983	0	0	0	0	0	0	0	0	0	0	0	0	0	0	0	0	0	0	0	0	0	0	0	0	0	0	0	0	0	0	0	0	0	0	0	0	0	57.1429	57.1429	0	0	0	0	14.2857	0	2.85714	17.1429	0
Jan Thiel	0.00987346	0	0	0	0	0	0	0	0	0	0	0	0	0	0	0	0	0	0	0	0	0	0	0	0	0	0	0	0	0	0	0	0	0	0	0	0	0	42	42	0	0	0	0	12	0	16	28	0
Jan Thiel	0.00394892	0	0	0	0	0	0	0	0	0	0	0	0	0	0	0	0	0	0	0	0	0	0	0	0	0	0	0	0	0	0	0	0	0	0	0	0	0	45.2055	45.2055	0	0	0	0	30.137	0	0	30.137	0
Jan Thiel	0.00601889	0	0	0	0	0	0	0	0	0	0	0	0	0	0	0	0	0	0	0	0	0	0	0	0	0	0	0	0	0	0	0	0	0	0	0	0	0	30.6667	30.6667	0	0	0	0	40	0	1.33333	41.3333	0
Jan Thiel	0.0289234	0	0	0	0	0	0	0	0	0	0	0	0	0	0	0	0	0	0	0	0	0	0	0	0	0	0	0	0	0	0	0	0	0	0	0	0	0	76.7123	76.7123	0	0	0	0	5.47945	0	0	5.47945	0
Jan Thiel	0.00535784	0	0	0	0	0	0	0	0	0	0	0	0	0	0	0	0	0	0	0	0	0	0	0	0	0	0	0	0	0	0	0	0	0	0	0	0	0	6.34921	6.34921	0	0	0	0	17.4603	0	9.52381	26.9841	19.0476
Jan Thiel	0.00203746	0	0	0	0	0	0	0	0	0	0	0	0	0	0	0	0	0	0	0	0	0	0	0	0	0	15.625	0	0	0	0	15.625	0	0	0	0	0	0	68.75	68.75	0	0	0	0	0	0	3.125	3.125	1.5625
Jan Thiel	0.0052547	0	0	0	0	0	0	0	0	0	0	0	0	0	0	0	0	0	0	0	0	0	0	0	0	0	0	0	0	0	0	0	0	0	0	0	0	0	35.2941	35.2941	0	0	0	0	14.7059	0	27.9412	42.6471	2.94118
Jan Thiel	0.0097082	0	0	0	0	0	0	0	0	0	0	0	0	0	0	0	0	0	0	0	0	0	0	0	0	0	0	0	0	0	0	0	0	0	0	0	0	0	28.7879	28.7879	0	0	0	0	15.1515	0	16.6667	31.8182	0
Jan Thiel	0.0117742	0	0	0	0	0	0	0	0	0	0	0	0	0	0	0	0	0	0	0	0	0	0	0	0	0	0	0	0	0	0	0	0	1.28205	0	0	0	11.5385	17.9487	30.7692	0	0	0	0	38.4615	0	10.2564	48.7179	0
Jan Thiel	0.00998792	0	0	0	0	0	0	0	0	0	0	0	0	0	0	0	0	0	0	0	0	0	0	0	0	0	0	0	0	0	0	0	0	0	0	0	0	0	98.7013	98.7013	0	0	0	0	0	0	0	0	0
Jan Thiel	0.0108717	0	0	0	0	0	0	0	0	0	0	0	0	0	0	0	0	0	0	0	0	0	0	0	0	0	0	0	0	0	0	0	0	0	0	0	0	0	40.2778	40.2778	0	0	0	0	41.6667	0	1.38889	43.0556	0
Jan Thiel	0.0233414	0	0	0	0	0	0	0	0	0	0	0	0	0	0	0	0	0	0	0	0	0	0	0	0	0	0	0	0	0	0	0	0	0	0	0	0	0	71.7949	71.7949	0	0	0	0	6.41026	0	0	6.41026	0
Jan Thiel	0.0337658	0	0	0	0	0	0	0	0	0	0	0	0	0	0	0	0	0	0	0	0	0	0	0	0	0	0	0	0	0	0	0	0	0	0	0	0	5	73.75	78.75	0	0	0	0	0	0	0	0	0
Jan Thiel	0.0153782	0	0	0	0	0	0	0	0	0	0	0	0	0	0	0	0	0	0	0	0	0	0	0	0	0	0	0	0	0	0	0	0	0	0	0	0	0	17.5676	17.5676	0	0	0	0	35.1351	0	20.2703	55.4054	0
Jan Thiel	0.0171786	0	0	0	0	0	0	0	0	0	0	0	0	0	0	0	0	0	0	2.7027	2.7027	0	0	0	0	0	0	0	0	0	0	0	0	0	0	0	0	0	75.6757	75.6757	0	0	0	0	4.05405	0	0	4.05405	0
Jan Thiel	0.00786817	0	0	0	0	0	0	0	0	0	0	0	0	0	0	0	0	0	0	0	0	0	0	0	0	0	0	0	0	0	0	0	0	0	0	0	0	0	40.2778	40.2778	0	0	0	0	23.6111	0	6.94444	30.5556	0
Jan Thiel	0.0179842	0	0	0	0	0	0	0	0	0	0	0	0	0	0	0	0	0	0	0	0	0	0	0	0	0	6.49351	0	0	0	0	6.49351	0	0	0	27.2727	0	0	38.961	66.2338	0	0	0	0	6.49351	0	12.987	19.4805	0
Jan Thiel	0.00440452	0	0	0	0	0	0	0	0	0	0	0	0	0	0	0	0	0	0	0	0	0	0	0	0	0	0	0	0	0	0	0	0	0	0	0	0	0	47.541	47.541	3.27869	0	0	3.27869	14.7541	0	4.91803	19.6721	0
Jan Thiel	0.0370148	0	0	0	0	0	0	0	0	0	0	0	0	0	0	0	0	0	0	0	0	0	0	18.9873	0	0	0	0	0	0	0	0	0	0	0	0	0	0	13.9241	13.9241	0	0	0	0	21.519	0	21.519	43.038	0
Jan Thiel	0.00583512	0	0	0	0	0	0	0	0	0	0	0	0	0	0	0	0	0	0	0	0	0	0	0	0	0	0	0	0	0	0	0	0	0	0	0	0	0	48.1013	48.1013	0	0	0	0	5.06329	0	25.3165	30.3797	0
Jan Thiel	0.0155586	0	0	0	0	0	0	0	0	0	0	0	0	0	0	0	0	0	0	0	0	0	0	3.0303	0	0	0	0	0	0	0	0	25.7576	0	0	0	0	0	21.2121	46.9697	0	0	0	0	13.6364	0	13.6364	27.2727	0
Jan Thiel	0.00266312	0	0	0	0	0	0	0	0	0	0	0	0	0	0	0	0	0	0	0	0	0	0	2.89855	0	0	0	0	0	0	0	0	0	0	0	0	0	0	40.5797	40.5797	0	0	0	0	33.3333	0	0	33.3333	0
Jan Thiel	0.00469914	0	0	0	0	0	0	0	0	0	0	0	0	0	0	0	0	0	0	0	0	0	0	0	0	0	0	0	0	0	0	0	0	0	0	0	0	0	37.1429	37.1429	0	0	0	0	22.8571	0	12.8571	35.7143	0
Jan Thiel	0.0221879	0	0	0	0	0	0	0	0	0	0	0	0	0	0	0	0	0	0	0	0	0	0	0	0	0	0	0	0	0	0	0	42.6471	0	0	0	0	5.88235	14.7059	63.2353	0	0	0	0	4.41176	0	10.2941	14.7059	0
Jan Thiel	0.00990616	0	0	0	0	0	0	0	0	0	0	0	0	0	0	0	0	0	0	0	0	0	0	0	0	0	0	0	0	0	0	0	0	0	61.5385	0	0	0	5.12821	66.6667	0	0	0	0	7.69231	0	20.5128	28.2051	0
Jan Thiel	0.0122553	0	0	0	0	0	0	0	0	0	0	0	0	0	0	0	0	0	0	0	0	0	0	0	0	0	0	0	0	0	0	0	0	0	0	0	0	0	38.3562	38.3562	0	0	0	0	28.7671	0	6.84932	35.6164	0
Jan Thiel	0.00370668	0	0	0	0	0	0	0	0	0	0	0	0	0	0	0	0	0	0	0	0	0	0	0	0	0	0	0	0	0	0	0	0	0	0	0	0	0	34.8485	34.8485	0	0	0	0	31.8182	0	10.6061	42.4242	3.0303
Jan Thiel	0.0268913	0	0	0	0	0	0	0	0	0	0	0	0	0	0	0	0	0	0	0	0	0	0	0	0	0	0	0	0	0	0	0	0	0	46.8354	0	0	0	1.26582	48.1013	0	0	0	0	1.26582	0	35.443	36.7089	0
Jan Thiel	0.0133709	0	0	0	0	0	0	0	0	0	0	0	0	0	0	0	0	0	0	0	0	0	0	0	0	0	0	0	0	0	0	0	0	0	0	0	0	21.2121	18.1818	39.3939	0	0	0	0	27.2727	0	13.6364	40.9091	0
Jan Thiel	0.0285419	0	0	0	0	0	0	0	0	0	0	0	0	0	0	0	0	0	0	0	0	0	0	0	0	0	0	0	0	0	0	0	0	0	0	0	0	0	34.6667	34.6667	0	0	0	0	45.3333	0	0	45.3333	0
Jan Thiel	0.0265323	0	0	0	0	0	0	0	0	0	0	0	0	0	0	0	0	0	0	0	0	0	0	0	0	0	0	0	0	0	0	0	0	0	0	0	0	47.2222	22.2222	69.4444	0	0	0	0	0	0	11.1111	11.1111	0
Jan Thiel	0.0138928	0	0	0	0	0	0	0	0	0	0	0	0	0	0	0	0	0	0	0	0	0	0	0	0	0	0	0	0	0	0	0	0	0	0	0	0	0	52.1127	52.1127	0	0	0	0	4.22535	0	16.9014	21.1268	0
Jan Thiel	0.00716962	0	0	0	0	0	0	0	0	0	0	0	0	0	0	0	0	0	0	0	0	0	0	0	0	0	0	0	0	0	0	0	0	0	0	0	0	0	42.1053	42.1053	0	0	0	0	21.0526	0	3.94737	25	0
Kalki	0.0028717	0	0	0	0	0	0	0	0	0	0	0	0	0	0	0	0	0	0	0	0	0	0	0	0	0	0	0	0	0	0	0	0	0	0	0	0	0	37.8788	37.8788	0	0	0	0	18.1818	0	3.0303	21.2121	0
Kalki	0.0123592	0	0	0	0	0	0	0	0	0	0	0	0	0	0	0	0	0	0	0	0	0	0	0	0	0	0	0	0	0	0	0	0	0	0	0	0	0	36.8421	36.8421	0	0	0	0	7.89474	0	3.94737	11.8421	0
Kalki	0.00761848	0	0	0	0	0	0	0	0	0	0	0	0	0	0	0	0	0	0	0	0	0	0	0	0	0	1.25	0	0	0	0	1.25	0	0	0	0	0	0	97.5	97.5	0	0	0	0	0	0	0	0	0
Kalki	0.0105107	0	0	0	0	0	0	0	0	0	0	0	0	0	0	0	0	0	0	0	0	0	0	0	0	0	0	0	0	0	0	0	0	0	0	0	0	0	29.8246	29.8246	0	0	0	0	56.1404	0	1.75439	57.8947	0
Kalki	0.0102125	0	0	0	0	0	0	0	0	0	0	0	0	0	0	0	0	0	0	0	0	0	0	0	0	0	0	0	0	0	0	0	0	0	0	0	0	0	44.7368	44.7368	0	0	0	0	0	0	27.6316	27.6316	0
Kalki	0.00329821	0	0	0	0	0	0	0	0	0	0	0	0	0	0	0	0	0	0	0	0	0	0	0	0	0	0	0	0	0	0	0	0	0	0	0	0	0	8	8	0	0	0	0	10.6667	0	53.3333	64	21.3333
Kalki	0.0143535	0	0	0	0	0	0	0	0	0	0	0	0	0	0	0	0	0	0	0	0	0	0	0	0	0	0	0	0	0	0	0	0	0	0	0	0	0	18.3099	18.3099	0	0	0	0	26.7606	0	8.4507	35.2113	0
Kalki	0.00885004	0	0	0	0	0	0	0	0	0	0	0	0	0	0	0	0	0	0	0	0	0	0	0	0	0	0	0	0	0	0	0	0	0	0	0	0	0	27.3973	27.3973	0	0	0	0	31.5068	0	17.8082	49.3151	0
Kalki	0.0119554	0	0	0	0	0	0	0	0	0	0	0	0	0	0	0	0	0	0	0	0	0	0	0	0	0	0	0	0	0	0	0	0	0	0	0	0	0	78.2051	78.2051	0	0	0	0	1.28205	0	2.5641	3.84615	0
Kalki	0.0282645	0	0	0	0	0	0	0	0	0	0	0	0	0	0	0	0	0	0	0	0	0	0	0	0	0	0	0	0	0	0	0	0	0	0	0	0	0	46.4789	46.4789	0	0	0	0	0	0	30.9859	30.9859	0
Kalki	0.00788208	0	0	0	0	0	0	0	0	0	0	0	0	0	0	0	0	0	0	0	0	0	0	1.31579	0	0	0	0	0	0	0	0	0	0	0	0	0	0	69.7368	69.7368	0	0	0	0	0	0	0	0	0
Kalki	0.00550908	0	0	0	0	0	0	0	0	0	0	0	0	0	0	0	0	0	0	0	0	0	0	0	0	0	0	0	0	0	0	0	0	0	0	0	0	0	49.3151	49.3151	0	0	0	0	17.8082	0	0	17.8082	0
Kalki	0.0328758	0	0	0	0	0	0	0	0	0	0	0	0	0	0	0	0	0	0	0	0	0	0	0	0	0	0	0	0	0	0	0	0	0	0	0	0	0	16.9014	16.9014	0	0	0	0	26.7606	0	9.85915	36.6197	0
Kalki	0.00994897	0	0	0	0	0	0	0	0	0	0	0	0	0	0	0	0	0	0	0	0	0	0	0	0	2.7027	0	0	0	0	0	2.7027	0	0	0	0	0	0	51.3514	51.3514	0	0	0	0	0	0	20.2703	20.2703	0
Kalki	0.0114517	0	0	0	0	0	0	0	0	0	0	0	0	0	0	0	0	0	0	0	0	0	0	0	0	0	0	0	0	0	0	0	0	0	0	0	0	0	46.0526	46.0526	0	0	0	0	11.8421	0	28.9474	40.7895	0
Kalki	0.00641275	0	0	0	0	0	0	0	0	0	0	0	0	0	0	0	0	0	0	0	0	0	0	0	0	0	0	0	0	0	0	0	0	0	0	0	0	0	29.0909	29.0909	0	0	0	0	23.6364	0	0	23.6364	0
Kalki	0.00440719	0	0	0	0	0	0	0	0	0	0	0	0	0	0	0	0	0	0	0	0	0	0	0	0	0	0	0	0	0	0	0	0	0	0	1.33333	0	0	41.3333	42.6667	0	0	0	0	1.33333	0	29.3333	30.6667	0
Kalki	0.0258321	0	0	0	0	0	0	0	0	0	0	0	0	0	0	0	0	0	0	0	0	0	0	0	0	0	20	0	0	0	0	20	0	0	0	0	0	0	16.25	16.25	0	0	0	0	23.75	0	11.25	35	5
Kalki	0.0146688	0	0	0	0	0	0	0	0	0	0	0	0	0	0	0	0	0	0	0	0	0	0	0	0	0	0	0	0	0	6.32911	6.32911	0	0	0	0	0	0	59.4937	59.4937	0	0	0	0	2.53165	0	7.59494	10.1266	0
Kalki	0.0153632	0	0	0	0	0	0	0	0	0	0	0	0	0	0	1.2987	0	0	0	0	1.2987	0	1.2987	0	0	0	0	0	0	0	0	0	0	0	0	0	0	0	77.9221	77.9221	0	0	0	0	0	0	3.8961	3.8961	0
Kalki	0.0183276	0	0	0	0	0	0	0	0	0	0	0	0	0	0	0	0	0	0	0	0	0	0	0	0	0	0	0	0	0	0	0	0	0	0	0	0	0	47.5	47.5	0	0	0	0	36.25	0	0	36.25	0
Kalki	0.00994466	0	0	0	0	0	0	0	0	0	0	0	0	0	0	0	0	0	0	0	0	0	0	0	0	0	0	0	0	0	0	0	0	0	0	0	0	0	37.1795	37.1795	0	0	0	0	39.7436	0	15.3846	55.1282	0
Kalki	0.0163849	0	0	0	0	0	0	0	0	0	0	0	0	0	0	0	0	0	0	0	0	0	0	0	0	0	0	0	0	0	0	0	0	0	0	0	0	0	35.0649	35.0649	0	0	0	0	38.961	0	9.09091	48.0519	0
Kalki	0.00818672	0	0	0	0	0	0	0	0	0	0	0	0	0	0	0	0	0	0	0	0	0	0	0	0	0	0	0	0	0	0	0	0	0	0	0	0	0	26.5823	26.5823	0	0	0	0	63.2911	0	0	63.2911	0
Kalki	0.0114035	0	0	0	0	0	0	0	0	0	0	0	0	0	0	0	0	0	0	0	0	0	0	0	0	0	0	0	0	0	0	0	0	0	0	0	0	0	27.5	27.5	0	0	0	0	18.75	0	35	53.75	0
Kalki	0.00860962	0	0	0	0	0	0	0	0	0	0	0	0	0	0	0	0	0	0	0	0	0	0	0	0	0	0	0	0	0	0	0	0	0	0	0	0	0	20.5479	20.5479	0	0	0	0	15.0685	0	35.6164	50.6849	0
Kalki	0.0124279	0	0	0	0	0	0	0	0	0	0	0	0	0	0	0	0	0	0	0	0	0	0	0	0	0	0	0	0	0	0	0	0	0	0	0	0	0	31.0811	31.0811	0	0	0	0	13.5135	0	37.8378	51.3514	0
Kalki	0.00882477	0	0	0	0	0	0	0	0	0	0	0	0	0	0	0	0	0	0	0	0	0	0	0	0	0	0	0	0	0	0	0	0	0	0	0	0	4.91803	31.1475	36.0656	0	0	0	0	16.3934	0	0	16.3934	0
Kalki	0.00627876	0	0	0	0	0	0	0	0	0	0	0	0	0	0	0	0	0	0	0	0	0	0	0	0	0	0	0	0	0	0	0	0	0	0	0	0	0	53.9474	53.9474	1.31579	0	0	1.31579	2.63158	0	30.2632	32.8947	0
Kalki	0.00718956	0	0	0	0	0	0	0	0	0	0	0	0	0	0	0	0	0	0	0	0	0	0	0	0	0	0	0	0	0	0	0	0	0	0	0	0	0	46.0526	46.0526	0	0	0	0	48.6842	0	0	48.6842	0
Kalki	0.0149124	0	0	0	0	0	0	0	0	0	0	0	0	0	0	0	0	0	0	0	0	0	0	0	0	0	0	0	6.75676	0	0	6.75676	0	0	0	0	0	0	37.8378	37.8378	0	0	0	0	13.5135	0	18.9189	32.4324	5.40541
Kalki	0.0103676	0	0	0	0	0	0	0	0	0	0	0	0	0	0	0	0	0	0	0	0	0	0	0	0	0	0	0	0	0	0	0	0	0	0	0	0	0	21.7949	21.7949	0	0	0	0	0	0	10.2564	10.2564	0
Kalki	0.0114184	0	0	0	0	0	0	0	0	0	0	0	0	0	0	0	0	0	0	0	0	0	0	0	0	0	0	0	0	0	0	0	0	0	0	0	0	0	25.3333	25.3333	0	0	0	0	9.33333	0	36	45.3333	0
Kalki	0.00996324	0	0	0	0	0	0	0	0	0	0	0	0	0	0	0	0	0	0	0	0	0	0	0	0	0	0	0	0	0	0	0	0	0	0	0	0	0	31.1688	31.1688	0	0	0	0	24.6753	0	24.6753	49.3506	0
Kalki	0.00807716	0	0	0	0	0	0	0	0	0	0	0	0	0	0	0	0	0	0	0	0	0	0	0	0	0	0	0	0	0	0	0	0	0	0	0	0	0	78.9474	78.9474	0	0	0	0	0	0	1.75439	1.75439	0
Kalki	0.015328	0	0	0	0	0	0	0	0	0	0	0	0	0	0	0	0	0	0	0	0	0	0	0	0	0	0	0	0	0	0	0	0	0	0	0	0	0	48.6111	48.6111	0	0	0	0	33.3333	0	0	33.3333	0
Kalki	0.0221825	0	0	0	0	0	0	0	0	0	0	0	0	0	0	0	0	0	0	0	0	0	0	0	0	0	0	0	0	0	0	0	0	0	0	0	0	0	37.6812	37.6812	0	0	0	0	14.4928	0	27.5362	42.029	0
Kalki	0.0112079	0	0	0	0	0	0	0	0	0	0	0	0	0	0	0	0	0	0	0	0	0	0	0	0	0	0	0	0	0	0	0	0	0	0	0	0	0	10.7692	10.7692	0	0	0	0	64.6154	0	6.15385	70.7692	0
Kalki	0.00674293	0	0	0	0	0	0	0	0	0	0	0	0	0	0	0	0	0	0	0	0	0	0	0	0	0	0	0	0	0	0	0	0	0	0	0	0	0	88.75	88.75	0	0	0	0	0	0	0	0	0
Kalki	0.00142292	0	0	0	0	0	0	0	0	0	0	0	0	0	0	0	0	0	0	0	0	0	0	0	0	0	0	0	0	0	0	0	0	0	0	0	0	0	36.1111	36.1111	0	0	0	0	0	0	20.8333	20.8333	5.55556
Kalki	0.00537514	0	0	0	0	0	0	0	0	0	0	0	0	0	0	0	0	0	0	0	0	0	0	0	0	0	0	0	0	0	0	0	0	0	0	0	0	0	19.7183	19.7183	0	0	0	0	45.0704	0	2.8169	47.8873	0
Kalki	0.00318928	0	0	0	0	0	0	0	0	0	0	0	0	0	0	0	0	0	0	0	0	0	0	0	0	0	0	0	0	0	0	0	0	0	0	0	0	0	56.4103	56.4103	3.84615	0	0	3.84615	0	0	2.5641	2.5641	1.28205
Kalki	0.00474811	0	0	0	0	0	0	0	0	0	0	0	0	0	0	0	0	0	0	0	0	0	0	0	0	4.41176	0	0	0	0	0	4.41176	0	0	0	4.41176	0	0	54.4118	58.8235	10.2941	0	0	10.2941	0	0	2.94118	2.94118	0
Kalki	0.00818573	0	0	0	0	0	0	0	0	0	0	0	0	0	0	0	0	0	0	0	0	0	0	0	0	0	0	0	0	0	0	0	0	0	0	0	0	0	55.2632	55.2632	13.1579	0	0	13.1579	0	0	0	0	0
Kalki	0.00365299	0	0	0	0	0	0	0	0	0	0	0	0	0	0	0	0	0	0	0	0	0	0	0	6.45161	0	0	0	0	0	0	6.45161	0	0	0	0	0	40.3226	29.0323	69.3548	0	0	0	0	0	0	14.5161	14.5161	0
Kalki	0.0221145	0	0	0	0	0	0	0	0	0	0	0	0	0	0	0	0	0	0	0	0	0	0	0	0	0	0	0	0	0	0	0	0	0	0	0	0	0	80.5195	80.5195	0	0	0	0	0	0	2.5974	2.5974	0
Kalki	0.00439514	0	0	0	0	0	0	0	0	0	0	0	0	0	0	0	0	0	0	0	0	0	0	0	0	0	0	0	0	0	0	0	0	0	0	0	0	0	42.3077	42.3077	0	0	0	0	0	0	32.0513	32.0513	0
Kalki	0.00397733	0	0	0	0	0	0	0	0	0	0	0	0	0	0	0	0	0	0	0	0	0	0	0	0	0	0	0	0	0	0	0	0	0	0	0	0	0	89.7059	89.7059	0	0	0	0	0	0	0	0	0
Kokomo	0.00944353	0	0	0	0	0	0	0	0	0	0	0	0	0	0	0	0	0	0	0	0	0	0	0	0	0	10	0	0	0	0	10	0	0	0	0	0	0	31.6667	31.6667	0	0	0	0	11.6667	0	0	11.6667	0
Kokomo	0.00803407	0	0	0	0	0	0	0	0	0	0	0	0	0	0	0	0	0	0	0	0	0	0	0	0	0	9.33333	0	0	0	0	9.33333	0	0	0	0	0	0	0	0	0	0	0	0	69.3333	0	5.33333	74.6667	0
Kokomo	0.0089713	0	0	0	0	0	0	0	0	0	0	0	0	0	0	0	0	0	0	0	0	0	0	0	0	0	3.84615	0	0	0	0	3.84615	0	0	0	0	0	0	14.1026	14.1026	0	0	0	0	38.4615	0	15.3846	53.8462	6.41026
Kokomo	0.0136924	0	0	0	0	0	0	0	0	0	0	0	0	0	0	0	0	0	0	0	0	0	0	0	0	0	1.49254	0	0	0	0	1.49254	0	0	0	0	0	0	46.2687	46.2687	0	0	0	0	0	0	14.9254	14.9254	0
Kokomo	0.004769	0	0	0	0	0	0	0	0	0	0	0	0	0	0	0	0	0	0	0	0	0	0	0	0	0	0	0	0	0	0	0	0	0	0	0	0	0	22.8571	22.8571	0	0	0	0	0	0	42.8571	42.8571	0
Kokomo	0.00942704	0	0	0	0	0	0	0	0	0	0	0	0	0	0	0	0	0	0	0	0	0	0	0	0	0	0	0	0	0	0	0	0	0	0	8.77193	0	0	43.8596	52.6316	0	0	0	0	1.75439	0	17.5439	19.2982	0
Kokomo	0.0145107	0	0	0	0	0	0	0	0	0	0	0	0	0	0	0	0	0	0	0	0	0	0	0	0	0	0	0	0	0	0	0	0	0	0	0	0	0	38.0282	38.0282	0	0	0	0	15.493	0	23.9437	39.4366	0
Kokomo	0.0167215	0	0	0	0	0	0	0	0	0	0	0	0	0	0	0	0	0	0	0	0	0	0	0	0	0	0	0	0	0	0	0	0	0	0	0	0	0	34.2857	34.2857	0	0	0	0	18.5714	0	28.5714	47.1429	0
Kokomo	0.00520612	0	0	0	0	0	0	0	0	0	0	0	0	0	0	7.04225	0	0	0	0	7.04225	0	7.04225	0	0	0	9.85915	0	0	0	0	9.85915	0	0	0	0	0	0	22.5352	22.5352	0	0	0	0	4.22535	0	21.1268	25.3521	1.40845
Kokomo	0.0121474	0	0	0	0	0	0	0	0	0	0	0	0	0	0	0	0	0	0	0	0	0	0	0	0	0	0	0	0	0	0	0	0	0	0	0	0	0	36.8421	36.8421	0	0	0	0	30.2632	0	11.8421	42.1053	0
Kokomo	0.0223508	0	0	0	0	0	0	0	0	0	0	0	0	0	0	0	0	0	0	0	0	0	0	2.53165	0	0	0	0	0	0	0	0	0	0	0	0	0	0	59.4937	59.4937	0	0	0	0	0	0	0	0	0
Kokomo	0.011571	0	0	0	0	0	0	0	0	0	0	0	0	0	0	0	0	0	0	0	0	0	0	0	0	0	0	0	0	0	0	0	0	0	0	0	0	0	47.6923	47.6923	0	0	0	0	6.15385	0	13.8462	20	0
Kokomo	0.00363783	0	0	0	0	0	0	0	0	0	0	0	0	0	0	0	0	0	0	0	0	0	0	0	0	0	0	0	0	0	0	0	0	0	0	0	0	0	30.5556	30.5556	0	0	0	0	22.2222	0	6.94444	29.1667	0
Kokomo	0.0484787	0	0	0	0	0	0	0	0	0	0	0	0	0	0	0	0	0	0	0	0	0	0	0	0	2.5641	0	0	0	0	0	2.5641	0	0	0	0	0	1.28205	39.7436	41.0256	0	0	0	0	1.28205	0	37.1795	38.4615	0
Kokomo	0.00663701	0	0	0	0	0	0	0	0	0	0	0	0	0	0	0	0	0	0	0	0	0	0	0	0	0	23.5294	0	0	0	0	23.5294	0	0	0	0	0	0	36.7647	36.7647	0	0	0	0	1.47059	0	4.41176	5.88235	0
Kokomo	0.00757035	0	0	0	0	0	0	0	0	0	0	0	0	0	0	0	0	0	0	0	0	0	0	0	0	0	0	0	0	0	0	0	0	0	0	0	0	0	16.1765	16.1765	0	0	0	0	54.4118	0	0	54.4118	0
Kokomo	0.0067413	0	0	0	0	0	0	0	0	0	0	0	0	0	0	0	0	0	0	0	0	0	0	1.51515	0	0	0	0	0	0	0	0	0	0	0	0	0	0	22.7273	22.7273	1.51515	0	0	1.51515	12.1212	0	15.1515	27.2727	0
Kokomo	0.0143437	0	0	0	0	0	0	0	0	0	0	0	0	0	0	0	0	0	0	0	0	0	0	0	0	0	0	0	0	0	0	0	0	0	0	0	0	0	28.169	28.169	0	0	0	0	5.6338	0	18.3099	23.9437	0
Kokomo	0.00498219	0	0	0	0	0	0	0	0	0	0	0	0	0	0	0	0	0	0	0	0	0	0	0	0	0	0	0	0	0	0	0	0	0	0	0	0	0	59.322	59.322	0	0	0	0	0	0	3.38983	3.38983	0
Kokomo	0.00939247	0	0	0	0	0	0	0	0	0	0	0	0	0	0	0	0	0	0	0	0	0	0	0	0	0	0	0	0	0	0	0	0	0	0	0	0	26.9231	2.5641	29.4872	0	0	0	0	10.2564	0	26.9231	37.1795	7.69231
Kokomo	0.00483579	0	0	0	0	0	0	0	0	0	0	0	0	0	0	0	0	0	0	0	0	0	0	0	0	0	0	0	0	0	0	0	0	0	0	0	0	0	24.6575	24.6575	0	0	0	0	9.58904	0	35.6164	45.2055	1.36986
Kokomo	0.0190408	0	0	0	0	0	0	0	0	0	0	0	0	0	0	0	0	0	0	0	0	0	0	0	0	0	0	0	0	0	0	0	0	0	0	0	0	0	66.2338	66.2338	0	0	0	0	0	0	7.79221	7.79221	0
Kokomo	0.00644327	0	0	0	0	0	0	0	0	0	0	0	0	0	0	5	0	0	0	0	5	0	5	0	0	0	0	0	0	0	0	0	0	0	0	0	0	0	25	25	0	0	0	0	35	0	3.75	38.75	0
Kokomo	0.0201797	0	0	0	0	0	0	0	0	0	0	0	0	0	0	0	0	0	0	0	0	0	0	0	0	0	0	0	0	0	0	0	0	0	0	0	0	0	56.5789	56.5789	0	0	0	0	0	0	23.6842	23.6842	0
Kokomo	0.00864702	0	0	0	0	0	0	0	0	0	0	0	0	0	0	0	0	0	0	0	0	0	0	0	0	0	1.47059	0	0	0	0	1.47059	0	0	0	0	0	0	54.4118	54.4118	1.47059	0	0	1.47059	14.7059	0	4.41176	19.1176	0
Kokomo	0.00623851	0	0	0	0	0	0	0	0	0	0	0	0	0	0	0	0	0	0	0	0	0	0	0	0	0	0	0	0	0	0	0	0	0	0	0	0	0	36.8421	36.8421	0	0	0	0	9.21053	0	36.8421	46.0526	0
Kokomo	0.00926417	0	0	0	0	0	0	0	0	0	0	0	0	0	0	0	0	0	0	0	0	0	0	0	0	0	0	0	0	0	0	0	0	0	0	0	0	0	65.2778	65.2778	0	0	0	0	16.6667	0	5.55556	22.2222	0
Kokomo	0.00301022	0	0	0	0	0	0	0	0	0	0	0	0	0	0	0	0	0	0	0	0	0	0	0	0	0	0	0	0	0	0	0	0	0	0	0	0	0	37.9747	37.9747	0	0	0	0	24.0506	0	11.3924	35.443	0
Kokomo	0.0065769	0	0	0	0	0	0	0	0	0	0	0	0	0	0	0	0	0	0	0	0	0	0	0	0	0	0	0	0	0	0	0	0	0	0	0	0	0	40.2597	40.2597	0	0	0	0	29.8701	0	23.3766	53.2468	0
Kokomo	0.00597027	0	0	0	0	0	0	0	0	0	0	0	0	0	0	0	0	0	0	0	0	0	0	0	0	0	0	0	0	0	0	0	0	0	0	0	0	0	46.5753	46.5753	0	0	0	0	5.47945	0	0	5.47945	0
Kokomo	0.00687133	0	0	0	0	0	0	0	0	0	0	0	0	0	0	0	0	0	0	0	0	0	0	0	0	0	0	0	0	0	0	0	0	0	0	0	0	0	22.6667	22.6667	0	0	0	0	34.6667	0	20	54.6667	0
Kokomo	0.0197831	0	0	0	0	0	0	0	0	0	0	0	0	0	0	0	0	0	0	0	0	0	0	0	0	0	0	0	0	0	0	0	0	0	0	0	0	0	24.2857	24.2857	0	0	0	0	0	0	0	0	0
Kokomo	0.00655553	0	0	0	0	0	0	0	0	0	0	0	0	0	0	0	0	0	0	0	0	0	0	0	0	0	0	0	0	0	0	0	0	0	0	0	0	0	83.1169	83.1169	0	0	0	0	1.2987	0	1.2987	2.5974	0
Kokomo	0.0104967	0	0	0	0	0	0	0	0	0	0	0	0	0	0	0	0	0	0	0	0	0	0	6.57895	0	0	0	0	0	0	0	0	0	0	0	0	0	0	23.6842	23.6842	0	0	0	0	11.8421	0	26.3158	38.1579	0
Kokomo	0.00611362	0	0	0	0	0	0	0	0	0	0	0	0	0	0	36.8421	0	0	0	0	36.8421	0	36.8421	0	0	0	0	0	0	0	0	0	0	0	0	0	0	0	14.4737	14.4737	0	0	0	0	25	0	2.63158	27.6316	0
Kokomo	0.00533822	0	0	0	0	0	0	0	0	0	0	0	0	0	0	0	0	0	0	0	0	0	0	0	0	0	12.1212	0	0	0	0	12.1212	0	0	0	0	0	0	39.3939	39.3939	0	0	1.51515	1.51515	22.7273	0	1.51515	24.2424	0
Kokomo	0.0175857	0	0	0	0	0	0	0	0	0	0	0	0	0	0	0	0	0	0	0	0	0	0	0	0	0	0	0	0	0	0	0	0	0	0	0	0	9.58904	21.9178	31.5068	0	0	0	0	15.0685	0	0	15.0685	32.8767
Kokomo	0.00310846	0	0	0	0	0	0	0	0	0	0	0	0	0	0	0	0	0	0	0	0	0	0	0	0	0	0	0	0	0	0	0	0	0	0	0	0	0	47.5	47.5	0	0	0	0	0	0	31.25	31.25	0
Kokomo	0.0118643	0	0	0	0	0	0	0	0	0	0	0	0	0	0	0	0	0	0	0	0	0	0	0	0	0	0	0	0	0	0	0	0	0	0	0	0	0	10.1266	10.1266	0	0	0	0	48.1013	0	15.1899	63.2911	0
Kokomo	0.00289447	0	0	0	0	0	0	0	0	0	0	0	0	0	0	0	0	0	0	0	0	0	0	0	0	0	0	0	0	0	0	0	0	0	0	0	0	0	41.0959	41.0959	0	0	0	0	12.3288	5.47945	26.0274	43.8356	0
Kokomo	0.0337183	0	0	0	0	0	0	0	0	0	0	0	0	0	0	0	0	0	0	0	0	0	0	0	0	0	0	0	0	0	0	0	0	0	0	0	0	0	28.7671	28.7671	0	0	0	0	0	0	45.2055	45.2055	0
Kokomo	0.00478633	0	0	0	0	0	0	0	0	0	0	0	0	0	0	0	0	0	0	0	0	0	0	0	0	0	0	0	0	0	0	0	0	0	0	0	0	0	26.5625	26.5625	0	0	0	0	50	0	6.25	56.25	0
Kokomo	0.00553164	0	0	0	0	0	0	0	0	0	0	0	0	0	0	0	0	0	0	0	0	0	0	0	0	0	0	0	0	0	0	0	0	0	0	0	0	0	44	44	0	0	0	0	13.3333	0	20	33.3333	0
Kokomo	0.00411373	0	0	0	0	0	0	0	0	0	0	0	0	0	0	0	0	0	0	0	0	0	0	0	0	0	0	0	0	0	0	0	0	0	10.2941	0	11.7647	0	41.1765	63.2353	0	0	0	0	10.2941	0	1.47059	11.7647	0
Kokomo	0.0089564	0	0	0	0	0	0	0	0	0	0	0	0	0	0	0	0	0	0	0	0	0	0	0	0	0	0	0	0	0	0	0	0	0	0	0	0	0	16.4557	16.4557	0	0	0	0	46.8354	0	10.1266	56.962	0
Kokomo	0.0115992	0	0	0	0	0	0	0	0	0	0	0	0	0	0	0	0	0	0	0	0	0	0	0	0	0	0	0	0	0	0	0	0	0	0	0	0	0	21.5385	21.5385	0	0	0	0	27.6923	0	30.7692	58.4615	0
Kokomo	0.0188773	0	0	0	0	0	0	0	0	0	0	0	0	0	0	0	0	0	0	0	0	0	0	0	0	0	0	0	0	0	0	0	0	0	0	0	0	0	31.25	31.25	0	0	0	0	11.25	0	26.25	37.5	0
Kokomo	0.00727354	0	0	0	0	0	0	0	0	0	0	0	0	0	0	0	0	0	0	0	0	0	0	0	0	0	0	0	0	0	0	0	0	0	0	0	0	0	62.8571	62.8571	0	0	0	0	10	0	10	20	0
Porto Marie	0.00594668	0	0	0	0	0	0	0	0	0	0	0	0	0	0	0	0	0	0	0	0	0	0	0	0	0	0	0	0	0	0	0	0	0	0	0	0	0	56.7568	56.7568	0	0	0	0	17.5676	0	9.45946	27.027	0
Porto Marie	0.00552984	0	0	0	0	0	0	0	0	0	0	0	0	0	0	0	0	0	0	0	0	0	0	0	0	0	0	0	0	0	0	0	0	0	0	0	0	0	22.807	22.807	0	0	0	0	31.5789	0	3.50877	35.0877	0
Porto Marie	0.00424016	0	0	0	0	0	0	0	0	0	0	0	0	0	0	0	0	0	0	0	0	0	0	0	0	0	0	0	0	0	0	0	0	0	0	0	0	0	47.6923	47.6923	0	0	0	0	0	0	27.6923	27.6923	0
Porto Marie	0.0083315	0	0	0	0	0	0	0	0	0	0	0	0	0	0	0	0	0	0	0	0	0	0	0	0	0	0	0	0	0	0	0	0	0	0	0	0	0	65.7143	65.7143	0	0	0	0	0	0	14.2857	14.2857	0
Porto Marie	0.00666011	0	0	0	0	0	0	0	0	0	0	0	0	0	0	0	0	0	0	0	0	0	0	0	0	0	0	0	0	0	0	0	0	0	0	0	0	0	23.2877	23.2877	4.10959	0	0	4.10959	36.9863	0	5.47945	42.4658	0
Porto Marie	0.00457911	0	0	0	0	0	0	0	0	0	0	0	0	0	0	0	0	0	0	0	0	0	0	0	0	0	0	0	0	0	0	0	0	0	0	0	0	0	57.5758	57.5758	0	0	0	0	7.57576	0	7.57576	15.1515	0
Porto Marie	0.015888	0	0	0	0	0	0	0	0	0	0	0	0	0	0	0	0	0	0	0	0	0	0	0	0	0	0	0	0	0	0	0	0	0	0	0	0	0	42.4242	42.4242	0	0	0	0	33.3333	0	0	33.3333	0
Porto Marie	0.0054657	0	0	0	0	0	0	0	0	0	0	0	0	0	0	0	0	0	0	0	0	0	0	0	0	0	0	0	0	0	1.38889	1.38889	0	0	0	0	0	0	25	25	5.55556	0	0	5.55556	29.1667	0	12.5	41.6667	0
Porto Marie	0.00538685	0	0	0	0	0	0	0	0	0	0	0	0	0	0	0	0	0	0	0	0	0	0	0	0	0	0	0	0	0	0	0	0	0	0	0	0	0	45.4545	45.4545	3.8961	0	0	3.8961	35.0649	0	1.2987	36.3636	0
Porto Marie	0.00228983	0	0	0	0	0	0	0	0	0	0	0	0	0	0	0	0	0	0	0	0	0	0	0	0	0	0	0	0	0	0	0	0	0	0	0	0	0	17.5	17.5	0	0	0	0	46.25	0	16.25	62.5	0
Porto Marie	0.0117853	0	0	0	0	0	0	0	0	0	0	0	0	0	0	0	0	0	0	0	0	0	0	0	0	0	0	0	0	0	0	0	0	0	0	0	0	0	50	50	0	0	0	0	24.3243	0	2.7027	27.027	0
Porto Marie	0.00270535	0	0	0	0	0	0	0	0	0	0	0	0	0	0	0	0	0	0	0	0	0	0	0	0	0	0	0	0	0	0	0	0	0	0	0	0	0	52.5	52.5	0	0	0	0	2.5	0	37.5	40	0
Porto Marie	0.0299512	0	0	0	0	0	0	0	0	0	0	0	0	0	0	0	0	0	0	0	0	0	0	0	0	0	0	0	0	0	0	0	0	0	0	0	0	0	49.3333	49.3333	0	0	0	0	17.3333	0	2.66667	20	0
Porto Marie	0.0104294	0	0	0	0	0	0	0	0	0	0	0	0	0	0	0	0	0	0	0	0	0	0	2.5974	0	0	0	0	0	0	0	0	0	0	0	0	0	0	33.7662	33.7662	0	0	0	0	31.1688	0	15.5844	46.7532	0
Porto Marie	0.00337298	0	0	0	0	0	0	0	0	0	0	0	0	0	0	0	0	0	0	0	0	0	0	0	0	0	0	0	0	0	0	0	0	0	0	0	0	0	29.1667	29.1667	0	0	0	0	4.16667	0	12.5	16.6667	0
Porto Marie	0.00624932	0	0	0	0	0	0	0	0	0	0	0	0	0	0	0	0	0	0	0	0	0	0	0	0	0	0	0	0	0	0	0	0	0	0	0	0	0	53.8462	53.8462	0	0	0	0	23.0769	0	0	23.0769	0
Porto Marie	0.00520913	0	0	0	0	0	0	0	0	0	0	0	0	0	0	0	0	0	0	0	0	0	0	0	0	0	0	0	0	0	0	0	0	0	0	0	0	0	34.2105	34.2105	0	0	0	0	7.89474	0	22.3684	30.2632	1.31579
Porto Marie	0.00588626	0	0	0	0	0	0	0	0	0	0	0	0	0	0	0	0	0	0	0	0	0	0	0	0	0	0	0	0	0	0	0	0	0	0	0	0	0	18.6667	18.6667	0	0	0	0	46.6667	0	5.33333	52	0
Porto Marie	0.00431812	0	0	0	0	0	0	0	0	0	0	0	0	0	0	0	0	0	0	0	0	0	0	0	0	0	0	0	0	0	0	0	0	0	0	0	0	0	46.7532	46.7532	0	0	0	0	0	0	16.8831	16.8831	0
Porto Marie	0.00773397	0	0	0	0	0	0	0	0	0	0	0	0	0	0	0	0	0	0	0	0	0	0	0	0	0	0	0	0	0	0	0	0	0	0	28.3582	0	0	5.97015	34.3284	0	0	0	0	40.2985	0	4.47761	44.7761	0
Porto Marie	0.0208941	0	0	0	0	0	0	0	0	0	0	0	0	0	0	0	0	0	0	0	0	0	0	0	25.6757	0	0	0	0	0	0	25.6757	0	0	0	0	0	0	33.7838	33.7838	0	0	0	0	14.8649	0	6.75676	21.6216	0
Porto Marie	0.00208361	0	0	0	0	0	0	0	0	0	0	0	0	0	0	0	0	0	0	0	0	0	0	0	0	0	0	0	0	0	0	0	0	0	0	0	0	0	39.2857	39.2857	0	0	0	0	3.57143	0	14.2857	17.8571	0
Porto Marie	0.00730279	0	0	0	0	0	0	0	0	0	0	0	0	0	0	0	0	0	0	0	0	0	0	0	0	0	0	0	0	0	0	0	0	0	0	0	0	0	61.5385	61.5385	0	0	0	0	0	0	0	0	0
Porto Marie	0.00713397	0	0	0	0	0	0	0	0	0	0	0	0	0	0	0	0	0	0	0	0	0	0	0	0	0	0	0	0	0	0	0	0	0	0	0	0	0	33.3333	33.3333	0	0	0	0	6.94444	0	30.5556	37.5	0
Porto Marie	0.0170987	0	0	0	0	0	0	0	0	0	0	0	0	0	0	0	0	0	0	0	0	0	0	0	0	0	0	0	0	0	0	0	0	0	0	0	0	0	67.9487	67.9487	0	0	0	0	19.2308	0	2.5641	21.7949	1.28205
Porto Marie	0.00607201	0	0	0	0	0	0	0	0	0	0	0	0	0	0	0	0	0	0	0	0	0	0	0	0	0	0	0	0	0	0	0	0	0	0	0	0	0	59.4595	59.4595	0	0	0	0	2.7027	0	13.5135	16.2162	0
Porto Marie	0.00641105	0	0	0	0	0	0	0	0	0	0	0	0	0	0	0	0	0	0	0	0	0	0	0	0	0	0	0	0	0	0	0	0	0	0	0	0	0	54.0541	54.0541	0	0	0	0	29.7297	0	1.35135	31.0811	0
Porto Marie	0.0155603	0	0	0	0	0	0	0	0	0	0	0	0	0	0	0	0	0	0	0	0	0	0	0	0	0	13.75	0	10	0	0	23.75	0	0	76.25	0	0	0	0	76.25	0	0	0	0	0	0	0	0	0
Porto Marie	0.0198588	0	0	0	0	0	0	0	0	0	0	0	0	0	0	0	0	0	0	0	0	0	0	0	0	0	0	0	0	0	0	0	0	0	0	0	0	0	45.4545	45.4545	0	0	0	0	1.2987	0	24.6753	25.974	0
Porto Marie	0.00137582	0	0	0	0	0	0	0	0	0	0	0	0	0	0	0	0	0	0	0	0	0	0	0	0	0	5.12821	0	0	0	0	5.12821	0	0	0	0	0	0	28.2051	28.2051	0	0	0	0	39.7436	0	7.69231	47.4359	0
Porto Marie	0.0178533	0	0	0	0	0	0	0	0	0	0	0	0	0	0	0	0	0	0	0	0	0	0	0	0	0	8.19672	0	0	0	0	8.19672	0	0	0	0	0	0	65.5738	65.5738	0	0	0	0	0	0	0	0	0
Porto Marie	0.003537	0	0	0	0	0	0	0	0	0	0	0	0	0	0	0	0	0	0	0	0	0	0	0	0	0	0	0	0	0	0	0	0	0	0	0	0	0	15.2778	15.2778	0	0	0	0	12.5	0	43.0556	55.5556	0
Porto Marie	0.00898479	0	0	0	0	0	0	0	0	0	0	0	0	0	0	0	0	0	0	0	0	0	0	0	0	0	26.9231	0	0	0	0	26.9231	0	0	0	0	0	0	53.8462	53.8462	0	0	0	0	0	0	17.9487	17.9487	0
Porto Marie	0.0175894	0	0	0	0	0	0	0	0	0	0	0	0	0	0	0	0	0	0	0	0	0	0	0	0	0	0	0	0	0	0	0	0	0	0	0	0	0	52.7027	52.7027	0	0	0	0	10.8108	0	18.9189	29.7297	0
Porto Marie	0.00419552	0	0	0	0	0	0	0	0	0	0	0	0	0	0	0	0	0	0	0	0	0	0	0	0	0	0	0	0	0	0	0	0	0	0	0	0	0	64.7887	64.7887	0	0	0	0	0	0	0	0	25.3521
Porto Marie	0.00432081	0	0	0	0	0	0	0	0	0	0	0	0	0	0	0	0	0	0	0	0	0	0	0	0	0	0	0	0	0	0	0	0	0	0	0	0	0	23.5294	23.5294	0	0	0	0	14.7059	0	20.5882	35.2941	0
Porto Marie	0.00559358	0	0	0	0	0	0	0	0	0	0	0	0	0	0	0	0	0	0	0	0	0	0	0	0	0	0	0	0	0	0	0	0	0	0	0	0	0	29.8701	29.8701	0	0	0	0	12.987	0	24.6753	37.6623	0
Porto Marie	0.0347898	0	0	0	0	0	0	0	0	0	0	0	0	0	0	0	0	0	0	0	0	0	0	0	0	0	0	0	0	0	0	0	0	0	0	0	0	0	47.3684	47.3684	0	0	0	0	25	0	1.31579	26.3158	0
Porto Marie	0.00640369	0	0	0	0	0	0	0	0	0	0	0	0	0	0	0	0	0	0	0	0	0	0	0	0	0	0	0	0	0	0	0	0	0	0	0	0	0	45	45	0	0	0	0	27.5	0	12.5	40	0
Porto Marie	0.02759	0	0	0	0	0	0	0	0	0	0	0	0	0	0	0	0	0	0	0	0	0	0	0	0	0	0	0	0	0	0	0	0	0	0	0	0	0	20.5128	20.5128	0	0	0	0	38.4615	0	25.641	64.1026	0
Porto Marie	0.00476682	0	0	0	0	0	0	0	0	0	0	0	0	0	0	0	0	0	0	0	0	0	0	0	0	0	0	0	0	0	0	0	0	0	0	0	0	0	64.1026	64.1026	0	0	0	0	10.2564	0	7.69231	17.9487	0
Porto Marie	0.00451412	0	0	0	0	0	0	0	0	0	0	0	0	0	0	0	0	0	0	0	0	0	0	0	0	0	0	0	0	0	0	0	0	0	0	0	0	0	0	0	0	0	0	0	0	0	0	0	0
Porto Marie	0.00844988	7.14286	0	0	0	0	0	0	0	0	0	0	0	0	0	0	0	0	0	0	7.14286	7.14286	0	0	0	0	0	0	0	0	0	0	0	0	0	0	0	0	51.4286	51.4286	0	0	0	0	0	0	0	0	0
Porto Marie	0.0123359	0	0	0	0	0	0	0	0	0	0	0	0	0	0	0	0	0	0	0	0	0	0	0	0	0	0	0	0	0	0	0	0	0	0	0	0	0	97.4359	97.4359	0	0	0	0	0	0	0	0	0
Porto Marie	0.00580854	0	0	0	0	0	0	0	0	0	0	0	0	0	0	0	0	0	0	0	0	0	0	0	0	0	0	0	0	0	0	0	0	0	0	0	0	0	22.3881	22.3881	0	0	0	0	17.9104	0	35.8209	53.7313	0
Porto Marie	0.00863543	0	0	0	0	0	0	0	0	0	0	0	0	0	0	0	0	0	0	0	0	0	0	0	0	0	0	0	0	0	0	0	0	0	0	0	0	0	5.45455	5.45455	0	0	0	0	0	0	0	0	0
Porto Marie	0.00351415	0	0	0	0	0	0	0	0	0	0	0	0	0	0	0	0	0	0	0	0	0	0	0	0	0	0	0	0	0	0	0	0	0	0	0	0	0	34.6667	34.6667	0	0	0	0	0	0	50.6667	50.6667	0
Porto Marie	0.0199848	0	0	0	0	0	0	0	0	0	0	0	0	0	0	0	0	0	0	0	0	0	0	0	0	0	28.2051	0	0	0	0	28.2051	0	0	0	0	0	0	16.6667	16.6667	0	0	0	0	10.2564	0	10.2564	20.5128	0
Santa Martha	0.00552345	0	0	0	0	0	0	0	0	0	0	0	0	0	0	0	0	0	0	0	0	0	0	0	0	0	0	0	0	0	0	0	0	0	0	0	0	0	15.3846	15.3846	0	0	0	0	11.5385	0	41.0256	52.5641	1.28205
Santa Martha	0.0021182	0	0	0	0	0	0	0	0	0	0	0	0	0	0	0	0	0	0	0	0	0	0	0	0	0	0	0	0	0	0	0	0	0	0	0	0	0	42.029	42.029	0	0	0	0	1.44928	0	4.34783	5.7971	0
Santa Martha	0.00889172	0	0	0	0	0	0	0	0	0	0	0	0	0	0	0	0	0	0	0	0	0	0	0	0	0	0	0	0	0	0	0	0	0	0	0	0	0	49.2063	49.2063	0	0	0	0	19.0476	0	1.5873	20.6349	6.34921
Santa Martha	0.00780207	0	0	0	0	0	0	0	0	0	0	0	0	0	0	0	0	0	0	0	0	0	0	0	0	0	0	0	0	0	0	0	0	0	0	0	0	0	31.746	31.746	0	0	0	0	12.6984	0	33.3333	46.0317	0
Santa Martha	0.0123038	0	0	0	0	0	0	0	0	0	0	0	0	0	0	0	0	0	0	0	0	0	0	0	0	0	0	0	0	0	0	0	0	0	0	0	0	0	13.8889	13.8889	0	0	0	0	40.2778	0	2.77778	43.0556	13.8889
Santa Martha	0.00647838	0	0	0	0	0	0	0	0	0	0	0	0	0	0	0	0	0	0	0	0	0	0	0	0	0	0	0	0	0	0	0	0	0	0	0	0	0	44.4444	44.4444	0	0	0	0	33.3333	0	11.1111	44.4444	0
Santa Martha	0.0102981	0	0	0	0	0	0	0	0	0	0	0	0	0	0	0	0	0	0	0	0	0	0	0	0	0	0	0	0	0	0	0	0	0	0	0	0	0	21.4286	21.4286	0	0	0	0	26.7857	0	7.14286	33.9286	3.57143
Santa Martha	0.00447931	0	0	0	0	0	0	0	0	0	0	0	0	0	0	0	0	0	0	0	0	0	0	0	0	0	0	0	0	0	0	0	0	0	0	0	0	0	43.038	43.038	0	0	0	0	6.32911	0	1.26582	7.59494	0
Santa Martha	0.0020032	0	0	0	0	0	0	0	0	0	0	0	0	0	0	0	0	0	0	0	0	0	0	0	0	0	0	0	0	0	0	0	0	0	0	0	0	0	56.7164	56.7164	0	0	0	0	1.49254	0	4.47761	5.97015	0
Santa Martha	0.0102569	0	0	0	0	0	0	0	0	0	0	0	0	0	0	0	0	0	0	0	0	0	0	0	0	0	0	0	0	0	0	0	0	0	0	0	0	0	40.3226	40.3226	0	0	0	0	14.5161	0	30.6452	45.1613	0
Santa Martha	0.00304878	0	0	0	0	0	0	0	0	0	0	0	0	0	0	0	0	0	0	0	0	0	0	0	0	0	0	0	0	0	0	0	0	0	0	0	0	0	22.6415	22.6415	0	0	0	0	5.66038	0	13.2075	18.8679	0
Santa Martha	0.0170476	0	0	0	0	0	0	0	0	0	0	0	0	0	0	0	0	0	0	0	0	0	0	0	0	0	0	0	0	0	0	0	0	0	0	0	0	0	59.4203	59.4203	0	0	0	0	13.0435	0	0	13.0435	0
Santa Martha	0.00373908	0	0	0	0	0	0	0	0	0	0	0	0	0	0	0	0	0	0	0	0	0	0	0	0	0	0	0	0	0	0	0	0	0	0	0	0	9.45946	31.0811	40.5405	2.7027	0	0	2.7027	20.2703	0	10.8108	31.0811	0
Santa Martha	0.0171714	0	0	0	0	0	0	0	0	0	0	0	0	0	0	0	0	0	0	0	0	0	0	0	0	0	0	0	0	0	0	0	0	0	0	0	0	0	11.8421	11.8421	0	0	0	0	51.3158	0	10.5263	61.8421	0
Santa Martha	0.00272659	0	0	0	0	0	0	0	0	0	0	0	0	0	0	0	0	0	0	0	0	0	0	0	0	0	0	0	0	0	0	0	0	0	0	0	0	0	42.029	42.029	0	0	0	0	8.69565	0	4.34783	13.0435	37.6812
Santa Martha	0.00585099	0	0	0	0	0	0	0	0	0	0	0	0	0	0	0	0	0	0	0	0	0	0	0	0	0	0	0	0	0	0	0	0	0	0	0	0	0	53.0303	53.0303	0	0	0	0	1.51515	0	4.54545	6.06061	0
Santa Martha	0.00580926	0	0	0	0	0	0	0	0	0	0	0	0	0	0	0	0	0	0	0	0	0	0	0	0	0	1.33333	0	0	0	0	1.33333	0	0	0	0	0	0	20	20	0	0	0	0	0	0	52	52	0
Santa Martha	0.0115469	0	0	0	0	0	0	0	0	0	0	0	0	0	0	0	0	0	0	0	0	0	0	0	0	0	0	0	0	0	0	0	0	0	0	0	0	0	28.7671	28.7671	0	0	0	0	38.3562	0	2.73973	41.0959	0
Santa Martha	0.0137047	0	0	0	0	0	0	0	0	0	0	0	0	0	0	0	0	0	0	0	0	0	0	0	0	0	0	0	0	0	0	0	0	0	0	0	0	0	42.4658	42.4658	0	0	0	0	8.21918	0	1.36986	9.58904	20.5479
Santa Martha	0.00870149	0	0	0	0	0	0	0	0	0	0	0	0	0	0	0	0	0	0	0	0	0	0	0	0	0	0	0	0	0	0	0	0	0	0	0	0	34.8485	0	34.8485	0	0	0	0	25.7576	0	1.51515	27.2727	31.8182
Santa Martha	0.00687896	0	0	0	0	0	0	0	0	0	0	0	0	0	0	0	0	0	0	0	0	0	0	0	0	0	46.6667	0	0	0	0	46.6667	0	0	0	0	0	0	0	0	0	0	0	0	9.33333	0	0	9.33333	40
Santa Martha	0.00158885	0	0	0	0	0	0	0	0	0	0	0	0	0	0	0	0	0	0	0	0	0	0	0	0	0	0	0	0	0	0	0	0	0	0	0	0	0	45.3333	45.3333	0	0	0	0	0	0	20	20	0
Santa Martha	0.00641748	0	0	0	0	0	0	0	0	0	0	0	0	0	0	0	0	0	0	0	0	0	0	0	0	0	0	0	0	0	0	0	0	0	0	0	0	0	54.2857	54.2857	0	0	0	0	14.2857	0	0	14.2857	0
Santa Martha	0.00542527	0	0	0	0	0	0	0	0	0	0	0	0	0	0	0	0	0	0	0	0	0	0	0	0	0	0	0	0	0	0	0	0	0	0	0	0	15.873	33.3333	49.2063	0	0	0	0	25.3968	0	3.1746	28.5714	0
Santa Martha	0.0135054	0	0	0	0	0	0	0	0	0	0	0	0	0	0	0	0	0	0	0	0	0	0	0	0	0	0	0	0	0	0	0	0	0	0	0	0	0	62.9032	62.9032	0	0	0	0	6.45161	0	3.22581	9.67742	0
Santa Martha	0.00526726	0	0	0	0	0	0	0	0	0	0	0	0	0	0	0	0	0	0	0	0	0	0	0	0	0	0	0	0	0	0	0	0	0	0	0	0	0	18.9189	18.9189	0	0	0	0	68.9189	0	0	68.9189	0
Santa Martha	0.00677845	0	0	0	0	0	0	0	0	0	0	0	0	0	0	0	0	0	0	0	0	0	0	0	0	0	0	0	0	0	0	0	0	0	0	0	0	0	52.8571	52.8571	0	0	0	0	15.7143	0	24.2857	40	0
Santa Martha	0.00205898	0	0	0	0	0	0	0	0	0	0	0	0	0	0	0	0	0	0	0	0	0	0	0	0	0	0	0	0	0	0	0	0	0	0	0	0	0	70.5882	70.5882	0	0	0	0	7.35294	0	7.35294	14.7059	0
Santa Martha	0.0154754	0	0	0	0	0	0	0	0	0	0	0	0	0	0	0	0	0	0	0	0	0	0	0	0	0	0	0	0	0	0	0	0	0	0	0	0	0	27.2727	27.2727	0	0	0	0	0	0	57.5758	57.5758	0
Santa Martha	0.0225962	0	0	0	0	0	0	0	0	0	0	0	0	0	0	0	0	0	0	0	0	0	0	0	0	0	0	0	0	0	0	0	0	0	0	0	0	0	62.5	62.5	0	0	0	0	21.875	0	6.25	28.125	0
Santa Martha	0.00215046	0	0	0	0	0	0	0	0	0	0	0	0	0	0	0	0	0	0	0	0	0	0	0	0	0	0	0	0	0	0	0	0	0	0	0	0	0	39.1304	39.1304	0	0	0	0	30.4348	0	0	30.4348	0
Santa Martha	0.0117364	0	0	0	0	0	0	0	0	0	0	0	0	0	0	0	0	0	0	0	0	0	0	0	0	0	0	0	0	0	0	0	0	0	0	0	0	9.67742	30.6452	40.3226	0	0	0	0	51.6129	0	0	51.6129	0
Santa Martha	0.00418139	0	0	0	0	0	0	0	0	0	0	0	0	0	0	0	0	0	0	0	0	0	0	0	0	0	0	0	0	0	0	0	0	0	0	0	0	0	29.1139	29.1139	0	0	0	0	18.9873	0	39.2405	58.2278	0
Santa Martha	0.00338591	0	0	0	0	0	0	0	0	0	0	0	0	0	0	0	0	0	0	0	0	0	0	0	0	0	0	0	0	0	0	0	0	0	0	0	0	0	29.3333	29.3333	0	0	0	0	0	0	68	68	0
Santa Martha	0.0104954	0	0	0	0	0	0	0	0	0	0	0	0	0	0	0	0	0	0	0	0	0	0	0	0	0	0	0	0	0	0	0	0	0	0	0	0	29.1139	27.8481	56.962	0	0	0	0	20.2532	0	1.26582	21.519	0
Santa Martha	0.0289963	0	0	0	0	0	0	0	0	0	0	0	0	0	0	0	0	0	0	0	0	0	0	0	0	0	0	0	0	0	0	0	0	0	0	0	0	0	74.6269	74.6269	0	0	0	0	5.97015	0	0	5.97015	0
Santa Martha	0.00566296	0	0	0	0	0	0	0	0	0	0	0	0	0	0	0	0	0	0	0	0	0	0	0	0	0	0	0	0	0	0	0	0	0	0	0	0	0	40.9091	40.9091	0	0	0	0	31.8182	0	9.09091	40.9091	0
Santa Martha	0.0046769	0	0	0	0	0	0	0	0	0	0	0	0	0	0	0	0	0	0	0	0	0	0	0	0	0	0	0	0	0	0	0	0	0	0	0	0	0	55.4054	55.4054	0	0	0	0	4.05405	0	12.1622	16.2162	0
Santa Martha	0.00345311	0	0	0	0	0	0	0	0	0	0	0	0	0	0	0	0	0	0	0	0	0	0	0	0	0	0	0	0	0	0	0	0	0	0	0	0	0	39.7436	39.7436	0	0	0	0	38.4615	0	1.28205	39.7436	0
Santa Martha	0.00596867	0	0	0	0	0	0	0	0	0	0	0	0	0	0	0	0	0	0	0	0	0	0	0	0	0	0	0	0	0	0	0	0	0	0	0	0	0	54.5455	54.5455	0	0	0	0	0	0	12.1212	12.1212	0
Santa Martha	0.00652596	0	0	0	0	0	0	0	0	0	0	0	0	0	0	0	0	0	0	0	0	0	0	0	0	0	0	0	0	0	0	0	0	0	0	0	0	0	10.3896	10.3896	0	0	0	0	40.2597	0	20.7792	61.039	0
Santa Martha	0.00508724	0	0	0	0	0	0	0	0	0	0	0	0	0	0	0	0	0	0	0	0	0	0	0	0	0	0	0	0	0	0	0	0	0	0	0	0	0	62.1212	62.1212	0	0	0	0	0	0	0	0	9.09091
Santa Martha	0.0108784	0	0	0	0	0	0	0	0	0	0	0	0	0	0	0	0	0	0	0	0	0	0	0	0	0	0	0	0	0	0	0	0	0	0	0	0	0	68.8312	68.8312	0	0	0	0	1.2987	0	19.4805	20.7792	0
Santa Martha	0.0045014	0	0	0	0	0	0	0	0	0	0	0	0	0	0	0	0	0	0	0	0	0	0	0	0	0	0	0	0	0	0	0	0	0	0	0	0	0	62.8205	62.8205	0	0	0	0	0	0	5.12821	5.12821	0
Santa Martha	0.0134224	0	0	0	0	0	0	0	0	0	0	0	0	0	0	0	0	0	0	0	0	0	0	0	0	0	0	0	0	0	0	0	0	0	0	0	0	0	30.5556	30.5556	0	0	0	0	20.8333	0	29.1667	50	0
Santa Martha	0.00901766	0	0	0	0	0	0	0	0	0	0	0	0	0	0	0	0	0	0	0	0	0	0	0	0	0	0	0	0	0	0	0	0	0	0	0	0	0	57.5	57.5	0	0	0	0	5	0	5	10	0
Santa Martha	0.00653671	0	0	0	0	0	0	0	0	0	0	0	0	0	0	0	0	0	0	0	0	0	0	0	0	0	0	0	0	0	0	0	0	0	0	0	0	0	14.4737	14.4737	0	0	0	0	36.8421	0	18.4211	55.2632	0
Santa Martha	0.00699094	0	0	0	0	0	0	0	0	0	0	0	0	0	0	0	0	0	0	0	0	0	0	0	0	0	0	0	0	0	0	0	0	0	0	0	0	0	52.5641	52.5641	0	0	0	0	14.1026	0	7.69231	21.7949	0
Eastpoint	0.0206751	0	0	0	0	0	0	0	0	0	0	0	0	0	0	0	0	0	0	0	0	0	0	0	0	0	0	0	0	0	0	0	0	0	0	0	0	0	36.9863	36.9863	0	0	0	0	6.84932	0	27.3973	34.2466	21.9178
Eastpoint	0.00432486	0	0	0	0	0	0	0	0	0	0	0	0	0	0	0	0	0	0	0	0	0	0	0	0	0	0	0	0	0	0	0	0	0	0	0	0	0	15.7895	15.7895	0	0	0	0	0	0	42.1053	42.1053	0
Eastpoint	0.00852745	0	0	0	0	0	0	0	0	0	0	0	0	0	0	0	0	0	0	0	0	0	0	0	0	1.38889	0	0	0	0	0	1.38889	0	0	0	0	0	0	56.9444	56.9444	0	0	0	0	9.72222	0	18.0556	27.7778	0
Eastpoint	0.0104637	0	0	0	0	0	0	0	0	0	0	0	0	0	0	0	0	0	0	0	0	0	0	0	0	0	0	0	0	0	0	0	0	0	0	0	0	0	19.1176	19.1176	0	0	0	0	58.8235	0	2.94118	61.7647	0
Eastpoint	0.00733254	0	0	0	0	0	0	0	0	0	0	0	0	0	0	0	0	0	0	0	0	0	0	0	0	0	0	0	0	0	0	0	0	0	0	0	0	0	28.7671	28.7671	0	0	0	0	31.5068	0	2.73973	34.2466	0
Eastpoint	0.0128337	0	0	0	0	0	0	0	0	0	0	0	0	0	0	0	0	0	0	0	0	0	0	0	0	0	0	0	0	0	0	0	0	0	0	0	0	0	49.2754	49.2754	0	0	0	0	5.7971	0	18.8406	24.6377	0
Eastpoint	0.00814605	0	0	0	0	0	0	0	0	0	0	0	0	0	0	0	0	0	0	0	0	0	0	0	0	0	0	0	0	0	0	0	0	0	0	0	0	0	26.5823	26.5823	0	0	0	0	0	0	55.6962	55.6962	0
Eastpoint	0.00914427	0	0	0	0	0	0	0	0	0	0	0	0	0	0	0	0	0	0	0	0	0	0	0	0	0	0	0	0	0	0	0	0	0	0	0	0	0	50	50	0	0	0	0	21.2121	0	16.6667	37.8788	0
Eastpoint	0.0086179	0	0	0	0	0	0	0	0	0	0	0	0	0	0	0	0	0	0	0	0	0	0	0	0	0	0	0	0	0	0	0	0	0	0	0	0	0	32.3529	32.3529	0	0	0	0	26.4706	0	5.88235	32.3529	0
Eastpoint	0.0149666	0	0	0	0	0	0	0	0	0	0	0	0	0	0	0	0	0	0	0	0	0	0	0	0	0	0	0	0	0	0	0	0	0	0	0	0	0	35	35	0	0	0	0	21.6667	0	15	36.6667	3.33333
Eastpoint	0.0260421	0	0	0	0	0	0	0	0	0	0	0	0	0	0	0	0	0	0	0	0	0	0	0	0	0	0	0	0	0	0	0	0	0	0	0	0	1.51515	27.2727	28.7879	0	0	0	0	37.8788	1.51515	1.51515	40.9091	4.54545
Eastpoint	0.0137287	0	0	0	0	0	0	0	0	0	0	0	0	0	0	0	0	0	0	0	0	0	0	0	0	0	0	0	0	0	0	0	0	0	0	0	0	0	54.1667	54.1667	0	0	0	0	0	0	16.6667	16.6667	0
Eastpoint	0.0096994	0	0	0	0	0	0	0	0	0	0	0	0	0	0	0	0	0	0	0	0	0	0	0	0	0	0	0	0	0	0	0	0	0	0	0	0	0	39.726	39.726	0	0	0	0	5.47945	0	31.5068	36.9863	1.36986
Eastpoint	0.00365786	0	0	0	0	0	0	0	0	0	0	0	0	0	0	0	0	0	0	0	0	0	0	0	0	0	0	0	0	0	0	0	0	0	0	0	0	1.26582	13.9241	15.1899	0	0	0	0	35.443	0	7.59494	43.038	0
Eastpoint	0.00709543	0	0	0	0	0	0	0	0	0	0	0	0	0	0	0	0	0	0	0	0	0	0	0	0	0	0	0	0	0	0	0	0	0	0	0	0	1.78571	28.5714	30.3571	0	0	0	0	21.4286	0	33.9286	55.3571	0
Eastpoint	0.00461003	0	0	0	0	0	0	0	0	0	0	0	0	0	0	0	0	0	0	0	0	0	0	0	0	0	0	0	0	0	0	0	0	0	0	0	0	0	51.4286	51.4286	0	0	0	0	17.1429	0	7.14286	24.2857	0
Eastpoint	0.0229967	0	0	0	0	0	0	0	0	0	0	0	0	0	0	0	0	0	0	0	0	0	0	0	0	0	0	0	0	0	0	0	0	0	0	0	0	0	85.1351	85.1351	0	0	0	0	0	0	0	0	4.05405
Eastpoint	0.0173608	0	0	0	0	0	0	0	0	0	0	0	0	0	0	0	0	0	0	0	0	0	0	0	0	1.47059	0	0	0	0	0	1.47059	0	0	0	0	0	0	51.4706	51.4706	0	0	0	0	17.6471	0	20.5882	38.2353	0
Eastpoint	0.0101845	0	0	0	0	0	0	0	0	0	0	0	0	0	0	0	0	0	0	0	0	0	0	0	0	0	0	0	0	0	0	0	0	0	0	0	0	0	76	76	0	0	0	0	0	0	12	12	0
Eastpoint	0.0159624	0	0	0	0	0	0	0	0	0	0	0	0	0	0	0	0	0	0	0	0	0	0	0	0	0	0	0	0	0	0	0	0	0	0	0	0	0	32	32	0	0	0	0	42.6667	0	10.6667	53.3333	0
Eastpoint	0.00969011	0	0	0	0	0	0	0	0	0	0	0	0	0	0	0	0	0	0	0	0	0	0	0	0	0	0	0	0	0	0	0	0	0	0	0	0	18.6667	64	82.6667	0	0	0	0	6.66667	0	2.66667	9.33333	0
Eastpoint	0.00564019	0	0	0	0	0	0	0	0	0	0	0	0	0	0	0	0	0	0	0	0	0	0	0	0	0	0	0	0	0	0	0	0	0	0	0	0	0	56.0606	56.0606	0	0	0	0	6.06061	0	31.8182	37.8788	0
Eastpoint	0.0074226	0	0	0	0	0	0	0	0	0	0	0	0	0	0	0	0	0	0	0	0	0	0	0	0	0	36.2319	0	0	0	0	36.2319	0	0	0	0	0	0	36.2319	36.2319	0	0	0	0	11.5942	0	1.44928	13.0435	0
Eastpoint	0.0104675	0	0	0	0	0	0	0	0	0	0	0	0	0	0	0	0	0	0	0	0	0	0	0	0	0	0	0	0	0	0	0	0	0	0	0	0	0	54.0541	54.0541	0	0	0	0	13.5135	1.35135	13.5135	28.3784	4.05405
Eastpoint	0.00920067	0	0	0	0	0	0	0	0	0	0	0	0	0	0	0	0	0	0	0	0	0	0	0	0	0	0	0	0	0	0	0	0	0	0	0	0	0	35.9375	35.9375	0	0	0	0	20.3125	14.0625	9.375	43.75	0
Eastpoint	0.00355021	0	0	0	0	0	0	0	0	0	0	0	0	0	0	0	0	0	0	0	0	0	0	0	0	1.53846	0	0	0	0	0	1.53846	0	0	0	0	0	0	43.0769	43.0769	0	0	0	0	18.4615	0	0	18.4615	0
Eastpoint	0.010237	0	0	0	0	0	0	0	0	0	0	0	0	0	0	0	0	0	0	0	0	0	0	0	0	0	0	0	0	0	0	0	0	0	0	0	0	0	14.0845	14.0845	0	0	0	0	2.8169	0	1.40845	4.22535	81.6901
Eastpoint	0.0101359	0	0	0	0	0	0	0	0	0	0	0	0	0	0	0	0	0	0	0	0	0	0	0	0	0	0	0	0	0	0	0	0	0	0	0	0	0	27.5362	27.5362	0	0	0	0	47.8261	0	1.44928	49.2754	0
Eastpoint	0.00730348	0	0	0	0	0	0	0	0	0	0	0	0	0	0	0	0	0	0	0	0	0	0	0	0	0	0	0	0	0	0	0	0	0	0	0	0	0	28.2051	28.2051	0	0	0	0	17.9487	0	25.641	43.5897	0
Eastpoint	0.00352764	0	0	0	0	0	0	0	0	0	0	0	0	0	0	0	0	0	0	0	0	0	0	0	0	2.85714	0	0	0	0	0	2.85714	0	0	0	0	0	0	44.2857	44.2857	0	0	0	0	1.42857	0	30	31.4286	0
Eastpoint	0.0109624	0	0	0	0	0	0	0	0	0	0	0	0	0	0	0	0	0	0	0	0	0	0	0	0	0	0	0	0	0	0	0	0	0	0	0	0	0	57.5758	57.5758	0	0	0	0	0	0	9.09091	9.09091	0
Eastpoint	0.00843331	0	0	0	0	0	0	0	0	0	0	0	0	0	0	0	0	0	0	0	0	0	0	0	0	0	0	0	0	0	0	0	0	0	0	0	0	0	16.9014	16.9014	0	0	0	0	0	0	39.4366	39.4366	0
Eastpoint	0.0192867	0	0	0	0	0	0	0	0	0	0	0	0	0	0	0	0	0	0	0	0	0	0	0	0	0	0	0	0	0	0	0	0	0	0	0	0	0	26.6667	26.6667	0	0	0	0	52	0	12	64	0
Eastpoint	0.0176533	0	0	0	0	0	0	0	0	0	0	0	0	0	0	0	0	0	0	0	0	0	0	0	0	0	0	0	0	0	0	0	0	0	0	0	0	0	38.7097	38.7097	0	0	0	0	22.5806	0	9.67742	32.2581	4.83871
Eastpoint	0.0040123	0	0	0	0	0	0	0	0	0	0	0	0	0	0	0	0	0	0	0	0	0	0	0	0	0	0	0	0	0	0	0	0	0	0	0	0	0	23.8806	23.8806	0	0	0	0	64.1791	0	1.49254	65.6716	0
Eastpoint	0.00440024	0	0	0	0	0	0	0	0	0	0	0	0	0	0	0	0	0	0	0	0	0	0	0	0	0	0	0	0	0	0	0	0	0	0	0	0	0	27.5362	27.5362	0	0	0	0	57.971	0	0	57.971	0
Eastpoint	0.00449216	0	0	0	0	0	0	0	0	0	0	0	0	0	0	0	0	0	0	0	0	0	0	0	0	0	0	0	0	0	0	0	0	0	0	0	0	0	17.4603	17.4603	0	0	0	0	53.9683	0	0	53.9683	0
Eastpoint	0.0061217	0	0	0	0	0	0	0	0	0	0	0	0	0	0	0	0	0	0	0	0	0	0	0	0	0	0	0	0	0	0	0	0	0	0	0	0	0	17.1429	17.1429	0	0	0	0	0	0	80	80	0
Eastpoint	0.00177804	0	0	0	0	0	0	0	0	0	0	0	0	0	0	0	0	0	0	0	0	0	0	0	0	0	0	0	0	0	0	0	0	0	0	0	0	14.0625	35.9375	50	0	0	0	0	15.625	0	14.0625	29.6875	0
Eastpoint	0.0139928	0	0	0	0	0	0	0	0	0	0	0	0	0	0	0	0	0	0	0	0	0	0	0	0	0	0	0	0	0	0	0	0	0	0	0	0	0	26.25	26.25	0	0	0	0	56.25	0	8.75	65	0
Eastpoint	0.0130056	0	0	0	0	0	0	0	0	0	0	0	0	0	0	0	0	0	0	0	0	0	0	0	0	0	0	0	0	0	0	0	0	0	0	0	0	0	26.0274	26.0274	0	0	0	0	36.9863	0	31.5068	68.4932	0
Eastpoint	0.00720032	0	0	0	0	0	0	0	0	0	0	0	0	0	0	0	0	0	0	0	0	0	0	0	0	6.45161	0	0	0	0	0	6.45161	0	0	0	0	0	0	54.8387	54.8387	0	0	0	0	19.3548	0	0	19.3548	0
Eastpoint	0.00956942	0	0	0	0	0	0	0	0	0	0	0	0	0	0	0	0	0	0	0	0	0	0	0	0	0	0	0	0	0	0	0	0	0	0	0	0	3.77358	20.7547	24.5283	0	0	0	0	7.54717	0	39.6226	47.1698	0
Eastpoint	0.0155173	0	0	0	0	0	0	0	0	0	0	0	0	0	0	0	0	0	0	0	0	0	0	0	0	0	0	0	0	0	0	0	0	0	0	0	0	0	0	0	0	0	0	0	13.8889	0	69.4444	83.3333	0
Eastpoint	0.0292014	0	0	0	0	0	0	0	0	0	0	0	0	0	0	0	0	0	0	0	0	0	0	0	0	0	0	0	0	0	0	0	0	0	0	0	0	0	86.5672	86.5672	0	0	0	0	1.49254	0	0	1.49254	0
Eastpoint	0.0208022	0	0	0	0	0	0	0	0	0	0	0	0	0	0	0	0	0	0	0	0	0	0	0	0	0	0	0	0	0	0	0	0	0	0	0	0	0	42.4658	42.4658	0	0	0	0	9.58904	0	24.6575	34.2466	4.10959
Eastpoint	0.0272039	0	0	0	0	0	0	0	0	0	0	0	0	0	0	0	0	0	0	0	0	0	0	0	0	0	0	0	0	0	0	0	0	0	0	0	0	0	21.4286	21.4286	0	0	0	0	44.2857	0	10	54.2857	0
Eastpoint	0.0095591	0	0	0	0	0	0	0	0	0	0	0	0	0	0	0	0	0	0	0	0	0	0	0	0	0	0	0	0	0	0	0	0	0	0	0	0	0	31.5068	31.5068	0	0	0	0	17.8082	0	39.726	57.5342	6.84932
East	0.00575881	0	0	0	0	0	0	0	0	0	0	0	0	0	0	0	0	0	0	0	0	0	0	0	0	0	3.75	0	0	0	0	3.75	0	0	0	0	0	0	20	20	0	0	0	0	36.25	0	12.5	48.75	0
East	0.00358163	0	0	0	0	0	0	0	0	0	0	0	0	0	0	0	0	0	0	0	0	0	0	0	0	0	0	0	0	0	0	0	0	0	0	0	0	0	25	25	0	0	0	0	25	0	10.9375	35.9375	0
East	0.0143475	0	0	0	0	0	0	0	0	0	0	0	0	0	0	0	0	0	0	0	0	0	0	0	0	0	0	0	0	0	0	0	0	0	0	0	0	0	40.9091	40.9091	0	0	0	0	33.3333	0	13.6364	46.9697	0
East	0.0302094	0	0	0	0	0	0	0	0	0	0	0	0	0	0	0	0	0	0	0	0	0	0	0	0	3.8961	0	0	0	0	0	3.8961	0	0	0	0	0	0	61.039	61.039	0	0	0	0	0	0	27.2727	27.2727	0
East	0.0272176	0	0	0	0	0	0	0	0	0	0	0	0	0	0	0	0	0	0	0	0	0	0	0	0	0	0	0	0	0	0	0	0	0	0	0	0	0	46.5753	46.5753	0	0	0	0	8.21918	0	20.5479	28.7671	0
East	0.0300953	0	0	0	0	0	0	0	0	0	0	0	0	0	0	0	0	0	0	0	0	0	0	0	0	0	0	0	0	0	0	0	0	0	0	0	0	0	63.6364	63.6364	0	0	0	0	0	0	7.79221	7.79221	0
East	0.012253	0	0	0	0	0	0	0	0	0	0	0	0	0	0	0	0	0	0	0	0	0	0	0	0	0	0	0	0	0	0	0	0	0	0	0	0	0	51.3514	51.3514	0	0	0	0	25.6757	0	4.05405	29.7297	0
East	0.0146617	0	0	0	0	0	0	0	0	0	0	0	0	0	0	0	0	0	0	0	0	0	0	0	0	0	0	0	0	0	0	0	0	0	0	0	0	0	44.8276	44.8276	0	0	0	0	10.3448	1.72414	12.069	24.1379	0
East	0.0153202	0	0	0	0	0	0	0	0	0	0	0	0	0	0	0	0	0	0	0	0	0	0	0	0	0	0	0	0	0	0	0	0	0	0	0	0	1.31579	46.0526	47.3684	0	0	0	0	21.0526	0	6.57895	27.6316	0
East	0.0360622	0	0	0	0	0	0	0	0	0	0	0	0	0	0	0	0	0	0	0	0	0	0	0	0	0	0	0	0	0	0	0	0	0	0	0	0	0	25.3521	25.3521	0	0	0	0	11.2676	0	32.3944	43.662	0
East	0.00899071	0	0	0	0	0	0	0	0	0	0	0	0	0	0	0	0	0	0	0	0	0	0	0	0	0	0	0	0	0	0	0	0	0	0	0	0	0	25.3731	25.3731	0	0	0	0	35.8209	0	11.9403	47.7612	0
East	0.0148041	0	0	0	0	0	0	0	0	0	0	0	0	0	0	0	0	0	0	0	0	0	0	0	0	1.33333	0	0	0	0	0	1.33333	0	0	0	0	0	0	12	12	0	0	0	0	36	0	33.3333	69.3333	0
East	0.0199019	0	0	0	0	0	0	0	0	0	0	0	0	0	0	0	0	0	0	0	0	0	0	0	0	0	0	0	0	0	0	0	0	0	0	0	0	0	41.7722	41.7722	0	0	0	0	29.1139	0	10.1266	39.2405	0
East	0.0125368	0	0	0	0	0	0	0	0	0	0	0	0	0	0	0	0	0	0	0	0	0	0	0	0	4.83871	0	0	0	0	0	4.83871	0	0	0	4.83871	0	0	43.5484	48.3871	0	0	0	0	0	0	14.5161	14.5161	0
East	0.008199	0	0	0	0	0	0	0	0	0	0	0	0	0	0	0	0	0	0	0	0	0	0	0	0	0	0	0	0	0	0	0	0	0	0	1.44928	0	0	52.1739	53.6232	0	0	0	0	23.1884	0	0	23.1884	0
East	0.0106104	0	0	0	0	0	0	0	0	0	0	0	0	0	0	0	0	0	0	0	0	0	0	0	0	0	0	0	0	0	0	0	0	0	1.44928	0	0	0	69.5652	71.0145	0	0	0	0	4.34783	0	0	4.34783	0
East	0.00866665	0	0	0	0	0	0	0	0	0	0	0	0	0	0	0	0	0	0	0	0	0	0	0	0	0	0	0	0	0	0	0	0	0	0	0	0	0	63.9344	63.9344	0	0	0	0	4.91803	4.91803	0	9.83607	0
East	0.00737052	0	0	0	0	0	0	0	0	0	0	0	0	0	0	0	0	0	0	0	0	0	0	0	0	0	0	0	0	0	0	0	0	0	0	0	0	0	37.7049	37.7049	0	0	0	0	1.63934	0	3.27869	4.91803	0
East	0.0132412	0	0	0	0	0	0	0	0	0	0	0	0	0	0	0	0	0	0	0	0	0	0	0	0	0	0	0	0	0	0	0	0	0	0	16.9231	0	0	27.6923	44.6154	6.15385	0	0	6.15385	1.53846	0	10.7692	12.3077	0
East	0.00152032	0	0	0	0	0	0	0	0	0	0	0	0	0	0	0	0	0	0	0	0	0	0	0	0	0	0	0	0	0	0	0	0	0	0	0	0	0	21.5385	21.5385	0	0	0	0	1.53846	0	49.2308	50.7692	0
East	0.0137899	0	0	0	0	0	0	0	0	0	0	0	0	0	0	0	0	0	0	0	0	0	0	0	0	0	0	0	0	0	0	0	0	0	0	0	0	0	8.97436	8.97436	0	0	0	0	65.3846	0	12.8205	78.2051	0
East	0.0170099	0	0	0	0	0	0	0	0	0	0	0	0	0	0	0	0	0	0	0	0	0	0	0	0	0	0	0	0	0	0	0	0	0	0	0	0	0	26.6667	26.6667	0	0	0	0	23.3333	0	18.3333	41.6667	0
East	0.00483399	0	0	0	0	0	0	0	0	0	0	0	0	0	0	0	0	0	0	0	0	0	0	0	0	0	0	0	0	0	0	0	0	0	0	0	0	0	45.5696	45.5696	0	0	0	0	13.9241	0	10.1266	24.0506	0
East	0.0255781	0	0	0	0	0	0	0	0	0	0	0	0	0	0	0	0	0	0	0	0	0	0	0	0	0	0	0	0	0	0	0	0	0	0	0	0	0	32.3529	32.3529	0	0	0	0	14.7059	0	20.5882	35.2941	0
East	0.0205704	0	0	0	0	0	0	0	0	0	0	0	0	0	0	0	0	0	0	0	0	0	0	0	0	0	0	0	0	0	0	0	0	0	0	0	0	0	39.1892	39.1892	0	0	0	0	35.1351	0	14.8649	50	0
East	0.0429725	0	0	0	0	0	0	0	0	0	0	0	0	0	0	0	0	0	0	0	0	0	0	0	0	0	0	0	0	0	0	0	0	0	0	0	0	0	46.1538	46.1538	0	0	0	0	7.69231	0	24.359	32.0513	0
East	0.026281	0	0	0	0	0	0	0	0	0	0	0	0	0	0	0	0	0	0	0	0	0	0	0	0	0	0	0	0	0	0	0	0	0	0	0	0	0	22.6667	22.6667	0	0	0	0	42.6667	0	22.6667	65.3333	0
East	0.0123001	0	0	0	0	0	0	0	0	0	0	0	0	0	0	0	0	0	0	0	0	0	0	0	0	0	0	0	0	0	0	0	0	0	0	0	0	0	12	12	0	0	0	0	77.3333	0	0	77.3333	0
East	0.00557846	0	0	0	0	0	0	0	0	0	0	0	0	0	0	0	0	0	0	0	0	0	0	0	0	0	0	0	0	0	0	0	0	0	0	0	0	0	51.2821	51.2821	0	0	0	0	1.28205	0	14.1026	15.3846	0
East	0.00888963	0	0	0	0	0	0	0	0	0	0	0	0	0	0	0	0	0	0	0	0	0	0	0	0	0	0	0	0	0	0	0	0	0	0	0	0	0	55.0725	55.0725	0	0	0	0	1.44928	0	23.1884	24.6377	0
East	0.0230445	0	0	0	0	0	0	0	0	0	0	0	0	0	0	0	0	0	0	0	0	0	0	0	0	0	0	0	0	0	0	0	0	0	0	0	0	0	20	20	0	0	0	0	32.5	0	37.5	70	0
East	0.0111911	0	0	0	0	0	0	0	0	0	0	0	0	0	0	0	0	0	0	0	0	0	0	0	0	0	0	0	0	0	0	0	0	0	0	0	0	0	54.1667	54.1667	0	0	0	0	8.33333	0	9.72222	18.0556	0
East	0.0140206	0	0	0	0	0	0	0	0	0	0	0	0	0	0	0	0	0	0	0	0	0	0	0	0	0	0	0	0	0	0	0	0	0	0	0	0	0	20.8333	20.8333	0	0	0	0	13.8889	0	50	63.8889	0
East	0.0239904	0	0	0	0	0	0	0	0	0	0	0	0	0	0	0	0	0	0	0	0	0	0	0	0	1.51515	0	0	0	0	0	1.51515	0	0	0	0	0	7.57576	42.4242	50	3.0303	0	0	3.0303	0	0	6.06061	6.06061	0
East	0.0115393	0	0	0	0	0	0	0	0	0	0	0	0	0	0	0	0	0	0	0	0	0	0	0	0	0	0	0	0	0	0	0	0	0	0	0	0	0	4.05405	4.05405	0	0	0	0	81.0811	0	10.8108	91.8919	0
East	0.0182999	0	0	0	0	0	0	0	0	0	0	0	0	0	0	0	0	0	0	0	0	0	0	0	0	0	0	0	0	0	0	0	0	0	0	0	0	0	13.75	13.75	0	0	0	0	60	0	11.25	71.25	0
East	0.00400773	0	0	0	0	0	0	0	0	0	0	0	0	0	0	0	0	0	0	0	0	0	0	0	0	0	0	0	0	0	0	0	0	0	0	0	0	0	46.5753	46.5753	0	0	0	0	23.2877	0	1.36986	24.6575	0
East	0.00975855	0	0	0	0	0	0	0	0	0	0	0	0	0	0	0	0	0	0	0	0	0	0	0	0	0	0	0	0	0	0	0	0	0	0	0	0	0	45.5882	45.5882	0	0	0	0	5.88235	0	0	5.88235	0
East	0.00733489	0	0	0	0	0	0	0	0	0	0	0	0	0	0	0	0	0	0	0	0	0	0	0	0	0	0	0	0	0	0	0	0	0	0	0	0	0	73.1343	73.1343	0	0	0	0	0	0	4.47761	4.47761	0
East	0.0218602	0	0	0	0	0	0	0	0	0	0	0	0	0	0	0	0	0	0	0	0	0	0	0	0	0	0	0	0	0	0	0	0	0	0	0	0	0	34.2466	34.2466	0	0	0	0	15.0685	0	36.9863	52.0548	0
East	0.010562	0	0	0	0	0	0	0	0	0	0	0	0	0	0	0	0	0	0	0	0	0	0	0	0	0	0	0	0	0	0	0	0	0	0	0	0	0	38.6667	38.6667	0	0	0	0	12	0	4	16	0
East	0.0141861	0	0	0	0	0	0	0	0	0	0	0	0	0	0	0	0	0	0	0	0	0	0	0	0	0	0	0	0	0	0	0	0	0	0	0	0	0	25.3968	25.3968	0	0	0	0	19.0476	0	14.2857	33.3333	0
East	0.0125964	0	0	0	0	0	0	0	0	0	0	0	0	0	0	0	0	0	0	0	0	0	0	0	0	0	0	0	0	0	0	0	0	0	0	0	0	0	57.971	57.971	0	0	0	0	2.89855	0	7.24638	10.1449	0
East	0.00842293	0	0	0	0	0	0	0	0	0	0	0	0	0	0	0	0	0	0	0	0	0	0	0	0	0	0	0	0	0	0	0	0	0	0	0	0	0	45.8333	45.8333	0	0	0	0	1.38889	0	25	26.3889	0
East	0.0122393	0	0	0	0	0	0	0	0	0	0	0	0	0	0	0	0	0	0	0	0	0	0	0	0	0	0	0	0	0	0	0	0	0	0	0	0	0	40.9836	40.9836	0	0	0	0	0	0	8.19672	8.19672	0
East	0.02335	0	0	0	0	0	0	0	0	0	0	0	0	0	0	0	0	0	0	0	0	0	0	0	0	0	0	0	0	0	0	0	0	0	0	0	0	0	40.2985	40.2985	0	0	0	0	0	0	19.403	19.403	0
East	0.0357681	0	0	0	0	0	0	0	0	0	0	0	0	0	0	0	0	0	0	0	0	0	0	0	0	0	0	0	0	0	0	0	0	0	0	0	0	12.5	73.6111	86.1111	0	0	0	0	1.38889	0	1.38889	2.77778	0
East	0.0129558	0	0	0	0	0	0	0	0	0	0	0	0	0	0	0	0	0	0	0	0	0	0	0	0	0	0	0	0	0	0	0	0	0	0	7.04225	0	4.22535	21.1268	32.3944	0	0	0	0	9.85915	0	2.8169	12.6761	4.22535
Jeremi	0.0215883	0	0	0	0	0	0	0	0	0	0	0	0	0	0	0	0	0	0	0	0	0	0	0	0	1.25	0	0	0	0	0	1.25	0	0	0	0	0	0	86.25	86.25	0	0	0	0	0	0	1.25	1.25	0
Jeremi	0.0112865	0	0	0	0	0	0	0	0	0	0	0	0	0	0	0	0	0	0	0	0	0	0	0	0	0	0	0	0	0	0	0	0	0	0	0	0	0	75.3425	75.3425	5.47945	0	0	5.47945	0	0	1.36986	1.36986	0
Jeremi	0.00887851	0	0	0	0	0	0	0	0	0	0	0	0	0	0	0	0	0	0	0	0	0	0	0	0	0	0	0	0	0	0	0	0	0	0	0	0	0	0	0	0	0	0	0	91.6667	0	0	91.6667	0
Jeremi	0.010649	0	0	0	0	0	0	0	0	0	0	0	0	0	0	0	0	0	0	0	0	0	0	0	0	0	0	0	0	0	0	0	0	0	0	0	0	0	72.2222	72.2222	0	0	0	0	0	0	4.16667	4.16667	0
Jeremi	0.00796181	0	0	0	0	0	0	0	0	0	0	0	0	0	0	0	0	0	0	0	0	0	0	0	0	0	0	0	0	0	0	0	0	0	0	0	0	0	39.4366	39.4366	0	0	0	0	14.0845	0	4.22535	18.3099	0
Jeremi	0.00732958	0	0	0	0	0	0	0	0	0	0	0	0	0	0	0	0	0	0	0	0	0	0	0	0	0	1.31579	0	0	0	0	1.31579	0	0	0	0	5.26316	0	22.3684	27.6316	0	0	0	0	0	0	26.3158	26.3158	0
Jeremi	0.0240752	0	0	0	0	0	0	0	0	0	0	0	0	0	0	0	0	0	0	0	0	0	0	0	0	0	0	0	0	0	0	0	0	0	0	0	0	0	37.3134	37.3134	0	0	0	0	7.46269	0	17.9104	25.3731	14.9254
Jeremi	0.0320405	0	0	0	0	0	0	0	0	0	0	0	0	0	2.5974	0	0	0	0	0	2.5974	0	2.5974	0	0	0	0	0	0	0	0	0	0	0	0	0	0	0	16.8831	16.8831	0	0	0	0	6.49351	0	42.8571	49.3506	0
Jeremi	0.00869282	0	0	0	0	0	0	0	0	0	0	0	0	0	0	0	0	0	0	0	0	0	0	0	0	0	0	0	0	0	0	0	0	0	0	0	0	0	16.4384	16.4384	0	0	0	0	57.5342	0	8.21918	65.7534	0
Jeremi	0.00862252	0	0	0	0	0	0	0	0	0	0	0	0	0	0	0	0	0	0	0	0	0	0	0	0	0	0	0	0	0	0	0	0	0	0	0	0	0	12.5	12.5	0	0	0	0	77.7778	0	2.77778	80.5556	0
Jeremi	0.0114077	0	0	0	0	0	0	0	0	0	0	0	0	0	0	0	0	0	0	0	0	0	0	0	0	0	0	0	0	0	0	0	0	0	0	0	0	0	47.2973	47.2973	0	0	0	0	29.7297	0	16.2162	45.9459	2.7027
Jeremi	0.00880776	0	0	0	0	0	0	0	0	0	0	0	0	0	0	0	0	0	0	0	0	0	0	0	0	0	0	0	0	0	0	0	0	0	0	0	0	0	43.75	43.75	0	0	0	0	18.75	0	1.5625	20.3125	0
Jeremi	0.00485934	0	0	0	0	0	0	0	0	0	0	0	0	0	0	0	0	0	0	0	0	0	0	0	0	0	0	0	0	0	0	0	0	0	0	0	0	0	53.5211	53.5211	0	0	0	0	0	0	0	0	0
Jeremi	0.00845746	0	0	0	0	0	0	0	0	0	0	0	0	0	0	0	0	0	0	0	0	0	0	0	0	0	0	0	0	0	0	0	0	0	0	0	0	0	46.3768	46.3768	0	0	0	0	13.0435	0	13.0435	26.087	0
Jeremi	0.00945282	0	0	0	0	0	0	0	0	0	0	0	0	0	0	0	0	0	0	0	0	0	0	0	0	0	0	0	0	0	0	0	0	0	0	0	0	0	17.9487	17.9487	1.28205	0	0	1.28205	28.2051	0	33.3333	61.5385	0
Jeremi	0.00787383	0	0	0	0	0	0	0	0	0	0	0	0	0	0	0	0	0	0	0	0	0	0	0	0	0	0	0	0	0	7.35294	7.35294	0	0	0	0	0	0	30.8824	30.8824	0	0	0	0	26.4706	0	4.41176	30.8824	1.47059
Jeremi	0.0098455	0	0	0	0	0	0	0	0	0	0	0	0	0	0	0	0	0	0	0	0	0	0	0	0	0	0	0	0	0	0	0	0	0	0	0	0	0	64.4737	64.4737	0	0	0	0	9.21053	0	11.8421	21.0526	0
Jeremi	0.00833542	0	0	0	0	0	0	0	0	0	0	0	0	0	0	0	0	0	0	0	0	0	0	0	0	0	1.26582	0	0	0	0	1.26582	0	0	0	0	0	0	30.3797	30.3797	0	0	0	0	30.3797	0	10.1266	40.5063	0
Jeremi	0.0183637	0	0	0	0	0	0	0	0	0	0	0	0	0	0	0	0	0	0	0	0	0	0	0	0	0	2.53165	0	0	0	0	2.53165	0	0	0	0	0	0	31.6456	31.6456	0	0	0	0	46.8354	0	5.06329	51.8987	0
Jeremi	0.00811955	0	0	0	0	0	0	0	0	0	0	0	0	0	0	0	0	0	0	0	0	0	0	0	0	0	0	0	0	0	0	0	0	0	0	0	0	0	2.85714	2.85714	0	0	0	0	88.5714	0	0	88.5714	5.71429
Jeremi	0.0648377	0	0	0	0	0	0	0	0	0	0	0	0	0	0	0	0	0	0	0	0	0	0	0	0	0	0	0	0	0	0	0	0	0	0	0	0	0	19.2308	19.2308	0	0	0	0	5.12821	0	62.8205	67.9487	0
Jeremi	0.0316815	0	0	0	0	0	0	0	0	0	0	0	0	0	0	0	0	0	0	0	0	0	0	0	0	0	0	0	0	0	0	0	0	0	0	0	0	0	88	88	0	0	0	0	0	0	0	0	0
Jeremi	0.0154704	0	0	0	0	0	0	0	0	0	0	0	0	0	0	0	0	0	0	0	0	0	0	0	0	0	0	0	0	0	0	0	0	0	0	0	0	0	37.1795	37.1795	0	0	0	0	46.1538	0	0	46.1538	0
Jeremi	0.0133514	0	0	0	0	0	0	0	0	0	0	0	0	0	0	0	0	0	0	0	0	0	0	0	0	0	0	0	0	0	0	0	0	0	0	0	0	0	19.4805	19.4805	0	0	0	0	50.6494	0	28.5714	79.2208	0
Jeremi	0.0127973	0	0	0	0	0	0	0	0	0	0	0	0	0	0	0	0	0	0	0	0	0	0	0	0	0	0	0	0	0	0	0	0	0	0	0	0	8.33333	29.1667	37.5	0	0	0	0	4.16667	0	44.4444	48.6111	0
Jeremi	0.0232147	0	0	0	0	0	0	0	0	0	0	0	0	0	0	0	0	0	0	0	0	0	0	0	0	0	0	0	0	0	0	0	0	0	0	0	0	0	17.1429	17.1429	0	0	0	0	5.71429	0	52.8571	58.5714	0
Jeremi	0.0143218	0	0	0	0	0	0	0	0	0	0	0	0	0	0	0	0	0	0	0	0	0	0	0	0	1.38889	0	0	0	0	0	1.38889	0	0	0	0	0	0	34.7222	34.7222	0	0	0	0	12.5	0	25	37.5	0
Jeremi	0.0130697	0	0	0	0	0	0	0	0	0	0	0	0	0	0	0	0	0	0	0	0	0	0	0	0	0	20	0	0	0	0	20	0	0	0	0	0	0	9.33333	9.33333	0	0	0	0	64	0	1.33333	65.3333	0
Jeremi	0.013207	0	0	0	0	0	0	0	0	0	0	0	0	0	0	4.10959	0	0	0	0	4.10959	0	4.10959	0	0	1.36986	0	0	0	0	0	1.36986	0	0	0	0	4.10959	0	36.9863	41.0959	0	0	0	0	24.6575	0	0	24.6575	0
Jeremi	0.0118236	0	0	0	0	0	0	0	0	0	0	0	0	0	0	0	0	0	0	0	0	0	0	0	0	0	0	0	0	0	0	0	0	0	0	0	0	0	3.94737	3.94737	3.94737	0	0	3.94737	0	0	84.2105	84.2105	0
Jeremi	0.0123453	0	0	0	0	0	0	0	0	0	0	0	0	0	0	0	0	0	0	0	0	0	0	0	0	0	0	0	0	0	0	0	0	0	0	0	0	0	48.0519	48.0519	0	0	0	0	7.79221	0	11.6883	19.4805	0
Jeremi	0.0109219	0	0	0	0	0	0	0	0	0	0	0	0	0	0	0	0	0	0	0	0	0	0	0	0	0	0	0	0	0	0	0	0	0	0	0	0	0	56.1644	56.1644	0	0	0	0	20.5479	0	0	20.5479	2.73973
Jeremi	0.00713095	0	0	0	0	0	0	0	0	0	0	0	0	0	0	0	0	0	0	0	0	0	0	0	0	0	0	0	0	0	0	0	0	0	0	0	0	0	36.5385	36.5385	0	0	0	0	9.61538	0	1.92308	11.5385	0
Jeremi	0.00220667	0	0	0	0	0	0	0	0	0	0	0	0	0	0	0	0	0	0	0	0	0	0	0	0	0	0	0	0	0	0	0	0	0	0	0	0	0	29.3333	29.3333	0	0	0	0	53.3333	0	13.3333	66.6667	0
Jeremi	0.010252	0	0	0	0	0	0	0	0	0	0	0	0	0	0	0	0	0	0	0	0	0	0	0	0	0	0	0	0	0	0	0	0	0	0	0	0	0	14.0845	14.0845	0	0	0	0	69.0141	0	0	69.0141	2.8169
Jeremi	0.030942	0	0	0	0	0	0	0	0	0	0	0	0	0	0	0	0	0	0	0	0	0	0	0	0	0	0	0	0	0	0	0	0	0	0	0	0	0	63.1579	63.1579	0	0	0	0	1.31579	0	26.3158	27.6316	0
Jeremi	0.0222178	0	0	0	0	0	0	0	0	0	0	0	0	0	0	0	0	0	0	0	0	0	0	0	0	0	0	0	0	0	0	0	0	0	0	0	0	0	46.7532	46.7532	0	0	0	0	16.8831	0	31.1688	48.0519	0
Jeremi	0.00826637	0	0	0	0	0	0	0	0	0	0	0	0	0	0	0	0	0	0	0	0	0	0	0	0	0	0	0	0	0	0	0	0	0	0	0	0	0	52.1127	52.1127	2.8169	0	0	2.8169	0	0	4.22535	4.22535	0
Jeremi	0.00225644	0	0	0	0	0	0	0	0	0	0	0	0	0	0	0	0	0	0	0	0	0	0	0	0	0	0	0	0	0	0	0	0	0	0	0	0	0	78.75	78.75	0	0	0	0	0	0	0	0	0
Jeremi	0.00714781	0	0	0	0	0	0	0	0	0	0	0	0	0	0	0	0	0	0	0	0	0	0	0	0	2.89855	0	0	0	0	1.44928	4.34783	0	0	0	0	0	0	30.4348	30.4348	0	0	0	0	7.24638	0	23.1884	30.4348	0
Jeremi	0.0146885	0	0	0	0	0	0	0	0	0	0	0	0	0	0	0	0	0	0	0	0	0	0	0	0	0	0	0	0	0	0	0	0	0	0	0	0	0	55.0725	55.0725	0	0	0	0	2.89855	0	8.69565	11.5942	0
Jeremi	0.0119951	0	0	0	0	0	0	0	0	0	0	0	0	0	0	0	0	0	0	0	0	0	0	0	0	0	0	0	0	0	1.2987	1.2987	0	0	0	0	0	0	35.0649	35.0649	0	0	0	0	38.961	0	12.987	51.9481	0
Jeremi	0.0200299	0	0	0	0	0	0	0	0	0	0	0	0	0	0	0	0	0	0	0	0	0	0	0	0	0	0	0	0	0	0	0	0	0	0	0	0	0	35.4839	35.4839	0	0	0	0	24.1935	0	0	24.1935	0
Jeremi	0.00634994	0	0	0	0	0	0	0	0	0	0	0	0	0	0	0	0	0	0	0	0	0	0	0	0	0	0	0	0	0	0	0	0	0	0	0	0	0	44.7761	44.7761	0	0	0	0	16.4179	0	13.4328	29.8507	0
Jeremi	0.00750688	0	0	0	0	0	0	0	0	0	0	0	0	0	0	0	0	0	0	0	0	0	0	0	0	0	0	0	0	0	0	0	0	0	0	0	0	0	25	25	0	0	0	0	66.6667	0	0	66.6667	0
Jeremi	0.0154168	0	0	0	0	0	0	0	0	0	0	0	0	0	0	0	0	0	0	0	0	0	0	0	0	0	0	0	0	0	0	0	0	0	0	0	0	0	52.8571	52.8571	0	0	0	0	5.71429	0	0	5.71429	0
Jeremi	0.0123781	0	0	0	0	0	0	0	0	0	0	0	0	0	0	0	0	0	0	0	0	0	0	0	0	0	0	0	0	0	0	0	0	0	0	0	0	0	35.1351	35.1351	0	0	0	0	18.9189	0	10.8108	29.7297	0
Jeremi	0.0211299	0	0	0	0	0	0	0	0	0	0	0	0	0	0	0	0	0	0	0	0	0	0	0	0	0	0	0	0	0	0	0	0	0	0	0	0	0	13.75	13.75	0	0	0	0	63.75	0	8.75	72.5	0
Sea Aquarium	0.011505	0	0	0	0	0	0	0	0	0	0	0	0	0	0	0	0	0	0	0	0	0	0	2.94118	0	0	0	0	0	0	2.94118	2.94118	0	0	0	0	0	8.82353	48.5294	57.3529	1.47059	0	0	1.47059	0	0	0	0	0
Sea Aquarium	0.00802159	0	0	0	0	0	0	0	0	0	0	0	0	0	0	4.41176	0	0	0	0	4.41176	0	4.41176	0	0	0	0	0	0	0	0	0	0	0	0	0	0	0	39.7059	39.7059	0	0	0	0	1.47059	0	41.1765	42.6471	0
Sea Aquarium	0.00727168	0	0	0	0	0	0	0	0	0	0	0	0	0	0	0	0	0	0	0	0	0	0	0	0	0	0	0	0	0	0	0	0	0	0	0	0	0	46.6667	46.6667	0	0	0	0	6.66667	0	5.33333	12	0
Sea Aquarium	0.018726	0	0	0	0	0	0	0	0	0	0	0	0	0	0	0	0	0	0	0	0	0	0	0	0	0	0	0	0	0	0	0	0	0	0	0	0	0	5.19481	5.19481	0	0	0	0	64.9351	0	23.3766	88.3117	0
Sea Aquarium	0.00567427	0	0	0	0	0	0	0	0	0	0	0	0	0	0	0	0	0	0	0	0	0	0	0	0	0	0	0	0	0	0	0	0	0	0	0	0	0	70.5882	70.5882	0	0	0	0	3.92157	0	0	3.92157	0
Sea Aquarium	0.0108019	0	0	0	0	0	0	0	0	0	0	0	0	0	0	0	0	0	0	0	0	0	0	0	0	0	0	0	0	0	0	0	0	0	0	0	0	0	50	50	0	0	0	0	3.44828	0	6.89655	10.3448	0
Sea Aquarium	0.0229458	0	0	0	0	0	0	0	0	0	0	0	0	0	0	0	0	0	0	0	0	0	0	0	0	0	0	0	0	0	10.9589	10.9589	0	0	0	0	0	26.0274	45.2055	71.2329	0	0	0	0	0	0	5.47945	5.47945	0
Sea Aquarium	0.0082369	0	0	0	0	0	0	0	0	0	0	0	0	0	0	0	0	0	0	0	0	0	0	0	0	0	0	0	0	0	0	0	0	0	0	5.47945	0	0	23.2877	28.7671	0	0	0	0	0	0	45.2055	45.2055	4.10959
Sea Aquarium	0.0134809	0	0	0	0	0	0	0	0	0	0	0	0	0	0	0	0	0	0	0	0	0	0	0	0	0	0	0	0	0	0	0	0	0	0	0	0	0	64.8649	64.8649	0	0	0	0	0	0	21.6216	21.6216	0
Sea Aquarium	0.00949133	0	0	0	0	0	0	0	0	0	0	0	0	0	0	0	0	0	0	0	0	0	0	0	0	0	0	0	0	0	0	0	0	0	0	0	0	0	75	75	0	0	0	0	2.63158	0	22.3684	25	0
Sea Aquarium	0.00811576	0	0	0	0	0	0	0	0	0	0	0	0	0	0	0	0	0	0	0	0	0	0	13.5135	0	0	0	0	0	0	0	0	0	0	0	0	0	0	41.8919	41.8919	0	0	0	0	2.7027	0	36.4865	39.1892	0
Sea Aquarium	0.0208013	0	0	0	0	0	0	0	0	0	0	0	0	0	0	0	0	0	0	0	0	0	0	0	0	0	0	0	0	0	0	0	0	0	0	0	0	0	56.962	56.962	0	0	0	0	3.79747	0	20.2532	24.0506	0
Sea Aquarium	0.00709751	0	0	0	0	0	0	0	0	0	0	0	0	0	0	0	0	0	0	0	0	0	0	0	0	0	0	0	0	0	0	0	0	0	0	0	0	0	33.3333	33.3333	0	0	0	0	0	0	31.8182	31.8182	21.2121
Sea Aquarium	0.0126644	0	0	0	0	0	0	0	0	0	0	0	0	0	0	0	0	0	0	0	0	0	0	0	0	0	0	0	0	0	0	0	0	0	0	0	0	0	70.9677	70.9677	0	0	0	0	0	0	8.06452	8.06452	0
Sea Aquarium	0.00327049	0	0	0	0	0	0	0	0	0	0	0	0	0	0	0	0	0	0	0	0	0	0	0	0	3.50877	0	0	0	0	0	3.50877	0	0	0	0	0	0	56.1404	56.1404	0	0	0	0	0	0	0	0	0
Sea Aquarium	0.0303886	0	0	0	0	0	0	0	0	0	0	0	0	0	0	0	0	0	0	0	0	0	0	0	0	0	0	0	0	0	3.94737	3.94737	0	0	0	0	0	0	46.0526	46.0526	0	0	0	0	0	0	9.21053	9.21053	0
Sea Aquarium	0.0230367	0	0	0	0	0	0	0	0	0	0	0	0	0	0	0	0	0	0	0	0	0	0	0	0	0	0	0	0	0	3.07692	3.07692	0	0	0	0	0	0	40	40	0	0	0	0	6.15385	0	24.6154	30.7692	0
Sea Aquarium	0.00539765	0	0	0	0	0	0	0	0	0	0	0	0	0	0	0	0	0	0	0	0	0	0	0	0	2.63158	0	0	0	0	2.63158	5.26316	0	0	0	0	0	0	48.6842	48.6842	0	0	0	0	0	0	5.26316	5.26316	0
Sea Aquarium	0.0148839	0	0	0	0	0	0	0	0	0	0	0	0	0	0	0	0	0	0	0	0	0	0	0	0	0	0	0	0	0	18.6667	18.6667	0	0	0	0	0	0	53.3333	53.3333	0	0	0	0	2.66667	0	2.66667	5.33333	0
Sea Aquarium	0.00748332	0	0	0	0	0	0	0	0	0	0	0	0	0	0	0	0	0	0	0	0	0	0	0	0	2.89855	0	0	0	0	15.942	18.8406	0	0	0	0	0	0	59.4203	59.4203	0	0	0	0	0	0	0	0	0
Sea Aquarium	0.0130872	0	0	0	0	0	0	0	0	0	0	0	0	0	0	0	0	0	0	0	0	0	0	0	0	2.5974	0	0	0	0	7.79221	10.3896	0	0	0	0	0	0	63.6364	63.6364	0	0	0	0	1.2987	0	1.2987	2.5974	0
Sea Aquarium	0.0126073	0	0	0	0	0	0	0	0	0	0	0	0	0	0	0	0	0	0	0	0	0	0	0	0	0	0	0	0	0	0	0	0	0	0	0	0	0	81.8182	81.8182	0	0	0	0	11.6883	0	0	11.6883	0
Sea Aquarium	0.0090318	0	0	0	0	0	0	0	0	0	0	0	0	0	0	0	0	0	0	0	0	0	0	0	0	0	0	0	0	0	6.25	6.25	0	0	0	0	0	0	93.75	93.75	0	0	0	0	0	0	0	0	0
Sea Aquarium	0.0100571	0	0	16.8831	0	0	0	0	0	0	0	0	0	0	0	0	0	0	0	0	16.8831	16.8831	0	0	0	0	0	0	0	0	5.19481	5.19481	0	0	0	0	0	0	59.7403	59.7403	0	0	0	0	0	0	1.2987	1.2987	0
Sea Aquarium	0.0273829	0	0	0	0	0	0	0	0	0	0	0	0	0	0	0	0	0	0	0	0	0	0	0	0	0	0	0	0	0	4.05405	4.05405	0	0	0	0	0	5.40541	71.6216	77.027	0	0	0	0	0	0	2.7027	2.7027	0
Sea Aquarium	0.0168407	0	0	0	0	0	0	0	0	0	0	0	0	0	0	0	0	0	0	0	0	0	0	0	0	12	0	0	0	0	0	12	0	0	17.3333	0	0	0	56	73.3333	0	0	0	0	0	0	2.66667	2.66667	0
Sea Aquarium	0.0201429	0	0	0	0	0	0	0	0	0	0	0	0	0	0	0	0	0	0	0	0	0	0	0	0	5.19481	0	0	0	0	6.49351	11.6883	0	0	0	0	0	0	58.4416	58.4416	0	0	0	0	0	0	0	0	0
Sea Aquarium	0.0232027	0	0	0	0	0	0	0	0	0	0	0	0	0	0	0	0	0	0	0	0	0	0	0	0	6.84932	0	0	0	0	0	6.84932	0	0	0	0	0	0	76.7123	76.7123	0	0	0	0	0	0	0	0	0
Sea Aquarium	0.00832825	0	0	0	0	0	0	0	0	0	0	0	0	0	0	0	0	0	0	0	0	0	0	0	0	4.47761	0	0	0	0	0	4.47761	0	0	0	0	0	0	80.597	80.597	0	0	0	0	1.49254	0	0	1.49254	0
Sea Aquarium	0.00816691	0	0	0	0	0	0	0	0	0	0	0	0	0	0	0	0	0	0	0	0	0	0	0	0	0	0	0	0	0	0	0	0	0	0	0	0	0	69.4444	69.4444	0	0	0	0	5.55556	0	15.2778	20.8333	2.77778
Sea Aquarium	0.0288898	0	0	0	0	0	0	0	0	0	0	0	0	0	0	0	0	0	0	0	0	0	0	0	0	0	0	0	0	0	0	0	0	0	0	0	0	0	91.8919	91.8919	0	0	0	0	0	0	1.35135	1.35135	0
Sea Aquarium	0.00657102	0	0	0	0	0	0	0	0	0	0	0	0	0	0	0	0	0	0	0	0	0	0	0	0	0	0	0	0	0	0	0	0	0	0	0	0	0	40.5405	40.5405	10.8108	0	0	10.8108	0	0	0	0	0
Sea Aquarium	0.00775123	0	0	0	0	0	0	0	0	0	0	0	0	0	0	0	0	0	0	0	0	0	0	0	0	3.0303	0	0	0	0	0	3.0303	0	0	0	0	0	0	54.5455	54.5455	0	0	0	0	0	0	16.6667	16.6667	0
Sea Aquarium	0.0115285	0	0	0	0	0	0	0	0	0	0	0	0	0	0	0	0	0	0	0	0	0	0	0	0	0	1.26582	0	0	0	2.53165	3.79747	0	0	0	0	0	0	83.5443	83.5443	0	0	0	0	0	0	2.53165	2.53165	0
Sea Aquarium	0.0173537	0	0	0	0	0	0	0	0	0	0	0	0	0	0	0	0	0	0	0	0	0	0	0	0	0	0	0	0	0	0	0	0	0	0	0	0	0	26.8657	26.8657	0	0	0	0	0	0	41.791	41.791	0
Sea Aquarium	0.0183646	0	0	0	0	0	0	0	0	0	0	0	0	0	0	0	0	0	0	0	0	0	0	0	0	1.51515	0	0	0	0	0	1.51515	0	0	0	0	0	0	42.4242	42.4242	0	6.06061	0	6.06061	0	0	18.1818	18.1818	0
Sea Aquarium	0.0153005	0	0	0	0	0	0	0	0	0	0	0	0	0	0	0	0	0	0	0	0	0	0	0	0	0	10.3896	0	0	0	3.8961	14.2857	0	0	0	0	0	0	16.8831	16.8831	0	0	0	0	15.5844	0	29.8701	45.4545	0
Sea Aquarium	0.0204396	0	0	0	0	0	0	0	0	0	0	0	0	0	0	0	0	0	0	0	0	0	0	0	0	0	0	0	0	0	0	0	0	0	0	0	0	0	39.7436	39.7436	0	0	0	0	1.28205	0	29.4872	30.7692	0
Sea Aquarium	0.0132565	0	0	0	0	0	0	0	0	0	0	0	0	0	0	0	0	0	0	0	0	0	0	0	0	0	0	0	0	0	0	0	0	0	0	0	0	0	29.8701	29.8701	0	0	0	0	40.2597	0	15.5844	55.8442	0
Sea Aquarium	0.00206262	0	0	0	0	0	0	0	0	0	0	0	0	0	0	0	0	0	0	0	0	0	0	0	0	0	0	0	0	0	0	0	0	0	0	0	0	0	52.3077	52.3077	0	0	0	0	3.07692	0	12.3077	15.3846	0
Sea Aquarium	0.00835747	0	0	0	0	0	0	0	0	0	0	0	0	0	0	0	0	0	0	0	0	0	0	0	0	0	0	0	0	0	0	0	0	0	19.697	0	0	0	16.6667	36.3636	0	0	0	0	6.06061	0	27.2727	33.3333	0
Sea Aquarium	0.0104618	0	0	0	0	0	0	0	0	0	0	46.6667	0	0	0	0	0	0	0	0	46.6667	46.6667	0	0	0	0	0	0	0	0	0	0	0	0	0	0	0	0	17.3333	17.3333	1.33333	10.6667	0	12	0	0	13.3333	13.3333	0
Sea Aquarium	0.00280389	0	0	0	0	0	0	0	0	0	0	0	0	0	0	0	0	0	0	0	0	0	0	0	0	0	0	0	0	0	1.66667	1.66667	0	0	0	0	0	0	68.3333	68.3333	0	0	0	0	5	0	10	15	0
Sea Aquarium	0.00894034	0	0	0	0	0	0	0	0	0	0	0	0	0	0	0	0	0	0	0	0	0	0	0	0	1.36986	0	0	0	0	0	1.36986	0	0	0	0	0	0	89.0411	89.0411	0	0	0	0	0	0	4.10959	4.10959	0
Sea Aquarium	0.00338056	0	0	0	0	0	0	0	0	0	0	0	0	0	0	0	0	0	0	0	0	0	0	0	0	0	0	0	0	0	0	0	0	0	0	0	0	0	26.5625	26.5625	0	0	0	0	20.3125	0	14.0625	34.375	0
Sea Aquarium	0.0130752	0	0	0	0	0	0	0	0	0	0	0	0	0	0	0	0	0	0	0	0	0	0	0	0	1.49254	0	0	0	0	8.95522	10.4478	0	0	0	0	0	0	62.6866	62.6866	0	0	0	0	0	0	11.9403	11.9403	0
Sea Aquarium	0.00517373	0	0	0	0	0	0	0	0	0	0	0	0	0	0	0	0	0	0	0	0	0	0	0	0	0	0	0	0	0	1.44928	1.44928	0	0	0	0	0	0	78.2609	78.2609	0	0	0	0	0	0	0	0	0
Sea Aquarium	0.00844978	0	0	0	0	0	0	0	0	0	0	0	0	0	0	0	0	0	0	0	0	0	0	0	0	0	12.5	0	0	0	0	12.5	0	0	0	0	0	0	25	25	0	0	0	0	40.625	0	4.6875	45.3125	0
[truncated: 17 more columns]

## Sheet: cryptic site summaries
means
site	area [m2]	Agelas clathrodes [%]	Agela conifera [%]	Agelas sventres [%]	Aiolochroia crassa [%]	Aplysina archeri [%]	Aplysina cauliformis [%]	Aplysina lacunosa [%]	Ectyoplasia ferox [%]	Ircinia campana [%]	Ircinia strobilina [%]	Ircinia felix [%]	Xetospongia muta [%]	Callyspongia plicifera [%]	Callyspongia vaginalis [%]	Niphates erecta [%]	Biemma sp [%]	Desmapsamma anchorata [%]	Neofibularia nolitangere [%]	Other massive sponges [%]	Massive sponges [%]	High microbial abundance massive sponges [%]	Low microbial abundance massive sponges [%]	Gorgonians [%]	Massive coral [%]	Branching coral [%]	Encrusting coral [%]	Foliose coral [%]	Sheeting coral [%]	Stalking coral [%]	Solitary coral [%]	Scleractinian corals [%]	Plakortis [%]	Clathria [%]	Halisarca caerulea [%]	Monanchora arbuscula [%]	Phorbas amaranthus [%]	Scopalina ruetzleri [%]	Other encrusting sponges [%]	Encrusting sponges [%]	Siphonodictyon [%]	Cliona [%]	Other excavating sponges [%]	Excavating sponges [%]	Peyssonnelia [%]	Halimeda [%]	CCA [%]	Calcifying algae [%]	Macroalgae [%]
Kalki	0.519485	0	0	0	0	0	0	0	0	0	0	0	0	0	0	0.0270563	0	0	0	0	0.0270563	0	0.0270563	0.0274123	0.134409	0.148218	0.442708	0	0.140766	0	0.131857	0.997957	0	0	0	0.11969	0	0.942513	43.4083	44.4705	0.596124	0	0	0.596124	15.8003	0	13.0722	28.8725	0.803674
Jeremi	0.673605	0	0	0	0	0	0	0	0	0	0	0	0	0	0.0541126	0.0856164	0	0	0	0	0.139729	0	0.139729	0	0	0.143902	0.523193	0	0	0	0.210436	0.877531	0	0	0	0	0.195266	0.173611	37.4083	37.7772	0.281787	0	0	0.281787	24.6345	0	13.9677	38.6021	0.6327
Santa Martha	0.389162	0	0	0	0	0	0	0	0	0	0	0	0	0	0	0	0	0	0	0	0	0	0	0	0	0	1	0	0	0	0	1	0	0	0	0	0	2.06192	39.1257	41.1876	0.0563063	0	0	0.0563063	17.2825	0	12.6973	29.9798	3.42145
Porto Marie	0.454617	0.14881	0	0	0	0	0	0	0	0	0	0	0	0	0	0	0	0	0	0	0.14881	0.14881	0	0.0541126	0.53491	0	1.71257	0	0.208333	0	0.0289352	2.48474	0	0	1.58854	0.590796	0	0	39.8355	42.0148	0.282526	0	0	0.282526	15.2798	0	12.2613	27.541	0.582291
Kokomo	0.514303	0	0	0	0	0	0	0	0	0	0	0	0	0	0	1.01842	0	0	0	0	1.01842	0	1.01842	0.22137	0	0.0534188	1.49276	0	0	0	0	1.54618	0	0	0.214461	0.182749	0.245098	0.787379	35.1736	36.6033	0.0622029	0	0.0315657	0.0937686	16.4236	0.114155	15.3001	31.8379	1.03662
Snake Bay	0.684068	0	0.222222	0	0	0	0	0	0	0	0	0	0	0	0.0353107	0	0	0	0	0	0.257533	0.222222	0.0353107	0.592692	0	0	0	0	0.0621891	0.72601	0.0899668	0.878166	0	0.547519	1.62296	0	1.27165	0.0879839	33.0596	36.5898	0.642736	0	0.134695	0.777431	12.7698	0	15.3333	28.103	1.69277
Carmabi	0.442356	0	0	0	0	0	0	0	0	0	0	0	0	0	0	0.783438	0	0	0	0	0.783438	0	0.783438	0.114399	0	0.24059	1.63341	0	0.0880282	0.682056	0.886281	3.53037	0	0.241546	0	0	0	0.33978	40.9818	41.5631	0.114155	0	0	0.114155	12.2652	0.537634	12.2487	25.0516	0.401107
Water factory	0.601811	0	0	0	0	0	0.120773	0	0	0	0	0.0443262	0	0.173611	0	0.554348	0	0	0	0.221631	1.11469	0.165099	0.727959	0.789312	0.0880636	0.436582	0.263713	0	0	0	0.548401	1.33676	0	0.595783	0.0297619	0.504032	0.442708	2.0692	36.8603	40.5018	0.397318	0	0.0921792	0.489497	4.95681	0	8.56453	13.5213	0.356065
Sea Aquarium	0.600304	0	0	0.351732	0	0	0	0	0	0	0	0.972222	0	0	0	0.0919118	0	0	0	0	1.41587	1.32395	0.0919118	0.342806	0	0.990956	0.503238	0	0	0	2.21767	3.71186	0	0	0.771465	0.114155	0	0.838674	53.1269	54.8512	0.28364	0.348485	0	0.632125	5.22147	0	12.2137	17.4352	0.585406
Jan Thiel	0.616702	0	0	0	0	0	0	0	0	0	0	0	0	0	0.0306373	0	0	0	0	0.0563063	0.0869436	0	0.0306373	0.519087	0	0	0.460802	0	0	0	0.0378788	0.498681	1.4251	0.522376	2.25779	0.568182	0	2.57645	38.3761	45.726	0.219821	0	0	0.219821	17.446	0	12.2836	29.7296	0.586335
East	0.748281	0	0	0	0	0	0	0	0	0	0	0	0	0	0	0	0	0	0	0	0	0	0	0	0	0.241319	0.078125	0	0	0	0	0.319444	0	0	0.0301932	0.630277	0	0.533685	38.7216	39.9157	0.191336	0	0	0.191336	18.3079	0.138379	14.428	32.8743	0.0880282
Eastpoint	0.536738	0	0	0	0	0	0	0	0	0	0	0	0	0	0	0	0	0	0	0	0	0	0	0	0	0.285556	0.754831	0	0	0	0	1.04039	0	0	0	0	0	0.855613	37.2007	38.0563	0	0	0	0	20.4144	0.352688	17.7859	38.553	2.84922
Curacao	6.78143	0.0124008	0.0185185	0.029311	0	0	0.0100644	0	0	0	0	0.0847124	0	0.0144676	0.010005	0.2134	0	0	0	0.0231615	0.416041	0.155007	0.237872	0.221766	0.0631152	0.211712	0.738779	0	0.0416097	0.117339	0.345952	1.51851	0.118758	0.158935	0.542931	0.225823	0.17956	0.938901	39.4399	41.6048	0.260663	0.0290404	0.0215367	0.31124	15.0669	0.095238	13.3464	28.5085	1.08631
SDs
site	area [m2]	Agelas clathrodes [%]	Agela conifera [%]	Agelas sventres [%]	Aiolochroia crassa [%]	Aplysina archeri [%]	Aplysina cauliformis [%]	Aplysina lacunosa [%]	Ectyoplasia ferox [%]	Ircinia campana [%]	Ircinia strobilina [%]	Ircinia felix [%]	Xetospongia muta [%]	Callyspongia plicifera [%]	Callyspongia vaginalis [%]	Niphates erecta [%]	Biemma sp [%]	Desmapsamma anchorata [%]	Neofibularia nolitangere [%]	Other massive sponges [%]	Massive sponges [%]	High microbial abundance massive sponges [%]	Low microbial abundance massive sponges [%]	Gorgonians [%]	Massive coral [%]	Branching coral [%]	Encrusting coral [%]	Foliose coral [%]	Sheeting coral [%]	Stalking coral [%]	Solitary coral [%]	Scleractinian corals [%]	Plakortis [%]	Clathria [%]	Halisarca caerulea [%]	Monanchora arbuscula [%]	Phorbas amaranthus [%]	Scopalina ruetzleri [%]	Other encrusting sponges [%]	Encrusting sponges [%]	Siphonodictyon [%]	Cliona [%]	Other excavating sponges [%]	Excavating sponges [%]	Peyssonnelia [%]	Halimeda [%]	CCA [%]	Calcifying algae [%]	Macroalgae [%]
Kalki	0	0	0	0	0	0	0	0	0	0	0	0	0	0	0	0.187451	0	0	0	0	0.187451	0	0.187451	0.189918	0.93121	0.739663	2.88855	0	0.975254	0	0.913529	3.28718	0	0	0	0.661298	0	5.84818	21.7532	21.9619	2.43453	0	0	2.43453	18.4048	0	14.0092	20.637	3.29679
Jeremi	0	0	0	0	0	0	0	0	0	0	0	0	0	0	0.374903	0.593168	0	0	0	0	0.694937	0	0.694937	0	0	0.521366	2.90489	0	0	0	1.08889	3.10389	0	0	0	0	0.953821	1.20281	21.5335	21.4387	1.04549	0	0	1.04549	26.22	0	18.358	26.7617	2.35703
Santa Martha	0	0	0	0	0	0	0	0	0	0	0	0	0	0	0	0	0	0	0	0	0	0	0	0	0	0	6.73441	0	0	0	0	6.73441	0	0	0	0	0	6.98486	18.7785	17.8545	0.390102	0	0	0.390102	16.3749	0	16.2768	19.7953	9.4788
Porto Marie	0	1.03098	0	0	0	0	0	0	0	0	0	0	0	0	0	0	0	0	0	0	1.03098	1.03098	0	0.374903	3.70596	0	5.94684	0	1.44338	0	0.200469	7.35534	0	0	11.0057	4.09315	0	0	20.3483	19.4909	1.12137	0	0	1.12137	14.8129	0	12.5974	17.6527	3.66069
Kokomo	0	0	0	0	0	0	0	0	0	0	0	0	0	0	0	5.42286	0	0	0	0	5.42286	0	5.42286	1.02765	0	0.370096	4.36888	0	0	0	0	4.36591	0	0	1.48583	1.26612	1.69809	4.09641	17.2519	17.0675	0.301507	0	0.218693	0.367046	16.836	0.790891	12.7283	18.5337	4.91074
Snake Bay	0	0	1.5396	0	0	0	0	0	0	0	0	0	0	0	0.24464	0	0	0	0	0	1.55377	1.5396	0.24464	1.95982	0	0	0	0	0.430858	5.02995	0.468132	5.08402	0	3.16683	7.574	0	8.81022	0.459477	19.3321	18.7119	1.91573	0	0.47538	1.92851	15.4808	0	11.7019	17.7133	4.15315
Carmabi	0	0	0	0	0	0	0	0	0	0	0	0	0	0	0	3.83545	0	0	0	0	3.83545	0	3.83545	0.632922	0	1.12878	8.00849	0	0.609877	3.17063	4.25288	9.53406	0	1.67348	0	0	0	1.77824	17.3995	16.9668	0.790891	0	0	0.790891	15.1343	3.72484	13.3266	17.7251	1.47192
Water factory	0	0	0	0	0	0	0.83674	0	0	0	0	0.307101	0	1.20281	0	2.74124	0	0	0	1.53551	4.01894	0.885161	2.9605	3.80476	0.448264	1.46107	1.82706	0	0	0	2.03368	3.06371	0	3.09776	0.206197	3.49204	3.06717	7.03025	15.5195	15.5915	1.63683	0	0.488871	1.68623	9.1263	0	8.6594	11.8726	1.43566
Sea Aquarium	0	0	0	2.43687	0	0	0	0	0	0	0	6.73575	0	0	0	0.636783	0	0	0	0	7.12511	7.11409	0.636783	1.98733	0	2.2634	2.32306	0	0	0	4.1751	5.21052	0	0	3.74691	0.790891	0	3.99664	21.5998	21.3038	1.57745	1.7545	0	2.44335	12.3997	0	12.9767	19.0036	3.12202
Jan Thiel	0	0	0	0	0	0	0	0	0	0	0	0	0	0	0.212261	0	0	0	0	0.390102	0.440125	0	0.212261	2.78739	0	0	2.42379	0	0	0	0.262432	2.43063	7.12314	2.56367	11.0471	3.93648	0	8.13157	21.9714	20.1779	1.14225	0	0	1.14225	14.1001	0	15.5383	17.0324	2.80207
East	0	0	0	0	0	0	0	0	0	0	0	0	0	0	0	0	0	0	0	0	0	0	0	0	0	0.921042	0.541266	0	0	0	0	1.05013	0	0	0.209185	2.69921	0	2.16134	17.2766	17.8465	0.981697	0	0	0.981697	20.4323	0.747201	12.3618	23.213	0.609877
Eastpoint	0	0	0	0	0	0	0	0	0	0	0	0	0	0	0	0	0	0	0	0	0	0	0	0	0	1.05519	5.22962	0	0	0	0	5.29359	0	0	0	0	0	3.36561	18.4836	19.1915	0	0	0	0	19.0187	2.04162	18.4317	19.996	12.132
Curacao	0	0.297619	0.444444	0.703463	0	0	0.241546	0	0	0	0	1.94631	0	0.347222	0.142793	2.09867	0	0	0	0.457154	3.10865	2.14756	2.12946	1.63049	1.10994	1.00457	4.30673	0	0.546006	1.72011	1.95464	5.28303	2.07432	1.55797	5.14924	2.12384	2.74788	4.61225	19.7996	19.4944	1.30132	0.510793	0.209186	1.42123	17.7269	1.26478	14.2067	20.5323	5.29222
SEs
site	area [m2]	Agelas clathrodes [%]	Agela conifera [%]	Agelas sventres [%]	Aiolochroia crassa [%]	Aplysina archeri [%]	Aplysina cauliformis [%]	Aplysina lacunosa [%]	Ectyoplasia ferox [%]	Ircinia campana [%]	Ircinia strobilina [%]	Ircinia felix [%]	Xetospongia muta [%]	Callyspongia plicifera [%]	Callyspongia vaginalis [%]	Niphates erecta [%]	Biemma sp [%]	Desmapsamma anchorata [%]	Neofibularia nolitangere [%]	Other massive sponges [%]	Massive sponges [%]	High microbial abundance massive sponges [%]	Low microbial abundance massive sponges [%]	Gorgonians [%]	Massive coral [%]	Branching coral [%]	Encrusting coral [%]	Foliose coral [%]	Sheeting coral [%]	Stalking coral [%]	Solitary coral [%]	Scleractinian corals [%]	Plakortis [%]	Clathria [%]	Halisarca caerulea [%]	Monanchora arbuscula [%]	Phorbas amaranthus [%]	Scopalina ruetzleri [%]	Other encrusting sponges [%]	Encrusting sponges [%]	Siphonodictyon [%]	Cliona [%]	Other excavating sponges [%]	Excavating sponges [%]	Peyssonnelia [%]	Halimeda [%]	CCA [%]	Calcifying algae [%]	Macroalgae [%]
Kalki	0	0	0	0	0	0	0	0	0	0	0	0	0	0	0	0.0270563	0	0	0	0	0.0270563	0	0.0270563	0.0274123	0.134409	0.106761	0.416926	0	0.140766	0	0.131857	0.474464	0	0	0	0.0954502	0	0.844112	3.13981	3.16993	0.351394	0	0	0.351394	2.65651	0	2.02206	2.97869	0.475851
Jeremi	0	0	0	0	0	0	0	0	0	0	0	0	0	0	0.0541126	0.0856164	0	0	0	0	0.100306	0	0.100306	0	0	0.0752527	0.419285	0	0	0	0.157168	0.448008	0	0	0	0	0.137672	0.173611	3.1081	3.0944	0.150903	0	0	0.150903	3.78453	0	2.64976	3.86272	0.340208
Santa Martha	0	0	0	0	0	0	0	0	0	0	0	0	0	0	0	0	0	0	0	0	0	0	0	0	0	0	0.972028	0	0	0	0	0.972028	0	0	0	0	0	1.00818	2.71044	2.57708	0.0563063	0	0	0.0563063	2.36351	0	2.34936	2.8572	1.36815
Porto Marie	0	0.14881	0	0	0	0	0	0	0	0	0	0	0	0	0	0	0	0	0	0	0.14881	0.14881	0	0.0541126	0.53491	0	0.858352	0	0.208333	0	0.0289352	1.06165	0	0	1.58854	0.590796	0	0	2.93702	2.81327	0.161856	0	0	0.161856	2.13806	0	1.81828	2.54795	0.528375
Kokomo	0	0	0	0	0	0	0	0	0	0	0	0	0	0	0	0.782723	0	0	0	0	0.782723	0	0.782723	0.148329	0	0.0534188	0.630594	0	0	0	0	0.630166	0	0	0.214461	0.182749	0.245098	0.591266	2.49009	2.46349	0.0435187	0	0.0315657	0.0529785	2.43007	0.114155	1.83717	2.6751	0.708804
Snake Bay	0	0	0.222222	0	0	0	0	0	0	0	0	0	0	0	0.0353107	0	0	0	0	0	0.224267	0.222222	0.0353107	0.282876	0	0	0	0	0.0621891	0.72601	0.067569	0.733815	0	0.457092	1.09321	0	1.27165	0.0663198	2.79035	2.70083	0.276511	0	0.0686151	0.278357	2.23446	0	1.68902	2.55669	0.599456
Carmabi	0	0	0	0	0	0	0	0	0	0	0	0	0	0	0	0.553599	0	0	0	0	0.553599	0	0.553599	0.0913544	0	0.162925	1.15593	0	0.0880282	0.45764	0.61385	1.37612	0	0.241546	0	0	0	0.256667	2.51141	2.44894	0.114155	0	0	0.114155	2.18445	0.537634	1.92353	2.55839	0.212453
Water factory	0	0	0	0	0	0	0.120773	0	0	0	0	0.0443262	0	0.173611	0	0.395663	0	0	0	0.221631	0.580085	0.127762	0.427311	0.549169	0.0647013	0.210887	0.263713	0	0	0	0.293536	0.442208	0	0.447123	0.0297619	0.504032	0.442708	1.01473	2.24004	2.25044	0.236255	0	0.0705624	0.243387	1.31727	0	1.24988	1.71366	0.20722
Sea Aquarium	0	0	0	0.351732	0	0	0	0	0	0	0	0.972222	0	0	0	0.0919118	0	0	0	0	1.02842	1.02683	0.0919118	0.286846	0	0.326693	0.335305	0	0	0	0.602624	0.752074	0	0	0.540819	0.114155	0	0.576865	3.11767	3.07493	0.227685	0.253241	0	0.352667	1.78974	0	1.87302	2.74293	0.450625
Jan Thiel	0	0	0	0	0	0	0	0	0	0	0	0	0	0	0.0306373	0	0	0	0	0.0563063	0.0635266	0	0.0306373	0.402326	0	0	0.349844	0	0	0	0.0378788	0.350832	1.02814	0.370034	1.59452	0.568182	0	1.17369	3.1713	2.91243	0.16487	0	0	0.16487	2.03518	0	2.24276	2.45842	0.404444
East	0	0	0	0	0	0	0	0	0	0	0	0	0	0	0	0	0	0	0	0	0	0	0	0	0	0.132941	0.078125	0	0	0	0	0.151574	0	0	0.0301932	0.389597	0	0.311963	2.49366	2.57592	0.141696	0	0	0.141696	2.94915	0.107849	1.78427	3.35051	0.0880282
Eastpoint	0	0	0	0	0	0	0	0	0	0	0	0	0	0	0	0	0	0	0	0	0	0	0	0	0	0.152304	0.754831	0	0	0	0	0.764064	0	0	0	0	0	0.485784	2.66788	2.77005	0	0	0	0	2.74512	0.294682	2.66038	2.88618	1.75111
Curacao	0	0.0124008	0.0185185	0.029311	0	0	0.0100644	0	0	0	0	0.0810963	0	0.0144676	0.00594972	0.0874444	0	0	0	0.0190481	0.129527	0.0894817	0.0887275	0.067937	0.0462477	0.041857	0.179447	0	0.0227503	0.0716713	0.0814433	0.220126	0.0864298	0.0649153	0.214552	0.0884934	0.114495	0.192177	0.824982	0.812267	0.0542215	0.021283	0.00871608	0.0592179	0.738621	0.0526991	0.591947	0.855511	0.220509
[truncated: 16 more columns]
