# Supplementary material for: Implications of 2D versus 3D surveys to measure the abundance and composition of benthic coral reef communities
Source: Coral Reefs. 2021 Jun 16;40(4):1137–53. doi: 10.1007/s00338-021-02118-6 (PMC8550779; doi:10.1007/s00338-021-02118-6)
Supplement: Supplementary file 6 — Online resource 6 (XLSX 96 kb) [file 338_2021_2118_MOESM6_ESM.xlsx]

## Sheet: reef summaries
means
site	area [m2]	Agelas clathrodes [m2]	Agela conifera [m2]	Agelas sventres [m2]	Aiolochroia crassa [m2]	Aplysina archeri [m2]	Aplysina cauliformis [m2]	Aplysina lacunosa [m2]	Ectyoplasia ferox [m2]	Ircinia campana [m2]	Ircinia strobilina [m2]	Ircinia felix [m2]	Xetospongia muta [m2]	Callyspongia plicifera [m2]	Callyspongia vaginalis [m2]	Niphates erecta [m2]	Biemma sp [m2]	Desmapsamma anchorata [m2]	Neofibularia nolitangere [m2]	Other massive sponges [m2]	Massive sponges [m2]	High microbial abundance massive sponges [m2]	Low microbial abundance massive sponges [m2]	Gorgonians [m2]	Massive coral [m2]	Branching coral [m2]	Encrusting coral [m2]	Foliose coral [m2]	Sheeting coral [m2]	Stalking coral [m2]	Solitary coral [m2]	Scleractinian corals [m2]	Plakortis [m2]	Clathria [m2]	Halisarca caerulea [m2]	Monanchora arbuscula [m2]	Phorbas amaranthus [m2]	Scopalina ruetzleri [m2]	Other encrusting sponges [m2]	Encrusting sponges [m2]	Siphonodictyon [m2]	Cliona [m2]	Other excavating sponges [m2]	Excavating sponges [m2]	Peyssonnelia [m2]	Halimeda [m2]	CCA [m2]	Calcifying algae [m2]	Macroalgae [m2]
Kalki	18.1507	0	0	0	0.00227435	0	0	0.00909741	0	0	0	0	0	0	0.00253783	0.00102293	0	0	0	0.00116225	0.0160948	0.0113718	0.00356076	0.136742	0.195193	0.0179909	0.167475	0.209163	0.150206	0.049399	0.00498516	0.794412	0	0.00119695	0	0.00452516	0.00366222	0.0642732	1.65315	1.7268	0.022538	0.00104943	0.00203698	0.0256244	0.675478	0.00131503	0.983274	1.66007	0.949794
Jeremi	18.7324	0	0	0	0.000813919	0.00158714	0.000911251	0	0	0.00452275	0.00759031	0	0	0	0.00272702	0.00431466	0	0	0	0	0.0224671	0.0154254	0.00704168	0.0422386	0.318254	0.0256353	0.138358	0.0288407	0.00967744	0.0260848	0.010605	0.557455	0	0	0	0	0.00984046	0.042883	1.89239	1.94511	0.0142007	0.00224308	0	0.0164438	1.36511	0	0.972626	2.33774	1.11642
Santa Martha	19.1312	0	0.00892467	0	0	0.00337889	0	0.00929193	0	0.00442723	0	0	0	0	0.00253416	0.00820148	0	0	0	0	0.0367584	0.0260227	0.0107356	0.0190181	0.315483	0.0196323	0.11444	0.226611	0.016068	0.0542584	0	0.746493	0	0.00528938	0	0	0	0.0656662	1.08366	1.15461	0.00155328	0.00109612	0	0.0026494	0.491844	0	0.562304	1.05415	1.27625
Porto Marie	18.0935	0.00475752	0.0379125	0	0	0	0.00267774	0	0	0	0.00270063	0	0	0	0	0.00749415	0	0	0	0.00150299	0.0570455	0.0480483	0.00749415	0.00708549	0.323381	0.0191693	0.309546	0.0830612	0.0446579	0.00714065	0.000925073	0.787881	0	0	0.0507865	0.0188881	0	0.000578286	1.28619	1.35644	0.00903251	0.00443573	0	0.0134682	0.608117	0	0.864641	1.47276	1.2059
Kokomo	18.1348	0	0.00265259	0	0.00170523	0	0	0	0	0	0.00134352	0.0017147	0	0	0.000852613	0.0342	0	0	0	0.000852613	0.0433213	0.00741604	0.0350526	0.0380207	0.155844	0.0107516	0.129681	0.0744763	0.0358443	0.0476228	0	0.45422	0	0.00176839	0.00655107	0.00558237	0.00794067	0.0492298	1.07899	1.15006	0.0019001	0.0197512	0.000964227	0.0226156	0.526588	0.0221194	0.633114	1.18182	1.45974
Snake Bay	18.1614	0	0.0458951	0	0	0	0	0	0	0.000889892	0	0.0115686	0	0	0.00099455	0.0136127	0.00078762	0	0	0.00622925	0.0799777	0.0583536	0.0146072	0.0390208	0.183639	0.00224472	0.0896151	0.0295676	0.0432581	0.262792	0.00253398	0.613651	0	0.0154212	0.0457118	0.00208438	0.0380757	0.0101078	0.941921	1.05332	0.0181031	0.00129656	0.0100116	0.0294112	0.443482	0.0374362	0.704265	1.18518	0.653738
Carmabi	18.2975	0	0	0	0	0	0	0	0	0.000976727	0.00299442	0	0.0224647	0	0	0.0351222	0	0.000976727	0	0.00113712	0.0636719	0.0264359	0.0351222	0.0343933	0.125588	0.0123678	0.0989647	0.0137393	0.0480156	0.288087	0.0292527	0.616015	0.00155554	0.0091096	0.00299442	0.00661106	0.001687	0.039788	1.36099	1.42273	0.00376782	0.00247623	0.00586036	0.0121044	0.452672	0.0541031	0.586056	1.09283	1.19115
Water factory	18.8772	0.012243	0.00087052	0.00137592	0	0	0.0033207	0.00087052	0	0.0043526	0	0.00121877	0	0.00701995	0	0.0536759	0	0	0.00957572	0.0295281	0.124052	0.0242521	0.0606959	0.105974	0.210376	0.0153564	0.100444	0.000458641	0.028014	0.386499	0.0150785	0.756227	0	0.0163813	0.000818315	0.0138586	0.0121724	0.0681829	1.03742	1.14883	0.0109244	0	0.018396	0.0293204	0.230332	0.0451915	0.533101	0.808624	0.507412
Sea Aquarium	19.8827	0	0.00396442	0.00951949	0	0	0	0	0	0.00148666	0.000743329	0.0270562	0	0	0	0.00248756	0	0	0	0	0.0474876	0.0427701	0.00471755	0.0287744	0.638836	0.148907	0.0884626	0.0977559	0.015577	0.410141	0.0600205	1.4597	0	0.000485596	0.0208794	0.0162055	0	0.0334878	1.4516	1.52266	0.00767663	0.00943162	0.00152478	0.018633	0.174554	0.0698316	0.531673	0.776058	0.42353
Jan Thiel	18.7381	0	0.00315915	0	0	0	0	0	0	0	0	0	0	0	0.000919075	0.00422342	0	0	0.00737136	0.00168911	0.0173621	0.00315915	0.0051425	0.0641203	0.0649224	0.00894996	0.0362766	0.0186836	0.000736779	0.151845	0.00113631	0.28255	0.0427509	0.0156705	0.0677306	0.0220805	0.00487036	0.0829467	1.15663	1.39268	0.00659433	0.00117525	0.00811727	0.0158869	0.56387	0.0543513	0.546249	1.16447	1.13079
East	19.4926	0	0	0	0	0	0	0	0	0.00218107	0	0	0	0.00145405	0	0	0	0	0	0	0.00363512	0.00218107	0.00145405	0.0621402	0.359219	0.0184941	0.170132	0.0994879	0.0438697	0.260294	0	0.951497	0	0	0.00101194	0.021124	0	0.0187653	1.30365	1.34455	0.00641272	0.000844351	0.00223699	0.00949407	0.752501	0.00626206	0.729838	1.4886	0.700195
Eastpoint	18.817	0	0.000773923	0	0	0.00309569	0	0	0	0	0	0	0	0	0	0.0022311	0	0	0	0	0.00610072	0.00386962	0.0022311	0.0667352	0.508934	0.0417965	0.0603445	0.200833	0.0217117	0.216767	0	1.05039	0	0	0	0	0	0.0352369	1.36522	1.40045	0	0	0	0	0.804915	0.0568572	0.8623	1.72407	0.835952
Curacao	224.509	0.00137243	0.00824479	0.00106808	0.000412849	0.000688759	0.000612207	0.00165302	0	0.00156336	0.00132361	0.00387867	0.00157585	0.000788791	0.000784794	0.0142392	7.61748e-05	6.88759e-05	0.00157512	0.0034627	0.0435599	0.0220686	0.0160148	0.0548673	0.282538	0.0291239	0.122178	0.0898583	0.0372349	0.180128	0.0113252	0.752504	0.00403806	0.00598209	0.018063	0.00986548	0.00710487	0.0448737	1.30109	1.39101	0.00853312	0.00379565	0.00432804	0.0166655	0.565545	0.0298152	0.701085	1.29641	0.967996
SDs
site	area [m2]	Agelas clathrodes [m2]	Agela conifera [m2]	Agelas sventres [m2]	Aiolochroia crassa [m2]	Aplysina archeri [m2]	Aplysina cauliformis [m2]	Aplysina lacunosa [m2]	Ectyoplasia ferox [m2]	Ircinia campana [m2]	Ircinia strobilina [m2]	Ircinia felix [m2]	Xetospongia muta [m2]	Callyspongia plicifera [m2]	Callyspongia vaginalis [m2]	Niphates erecta [m2]	Biemma sp [m2]	Desmapsamma anchorata [m2]	Neofibularia nolitangere [m2]	Other massive sponges [m2]	Massive sponges [m2]	High microbial abundance massive sponges [m2]	Low microbial abundance massive sponges [m2]	Gorgonians [m2]	Massive coral [m2]	Branching coral [m2]	Encrusting coral [m2]	Foliose coral [m2]	Sheeting coral [m2]	Stalking coral [m2]	Solitary coral [m2]	Scleractinian corals [m2]	Plakortis [m2]	Clathria [m2]	Halisarca caerulea [m2]	Monanchora arbuscula [m2]	Phorbas amaranthus [m2]	Scopalina ruetzleri [m2]	Other encrusting sponges [m2]	Encrusting sponges [m2]	Siphonodictyon [m2]	Cliona [m2]	Other excavating sponges [m2]	Excavating sponges [m2]	Peyssonnelia [m2]	Halimeda [m2]	CCA [m2]	Calcifying algae [m2]	Macroalgae [m2]
Kalki	0	0	0	0	0.00910663	0	0	0.0253035	0	0	0	0	0	0	0.0176234	0.00712135	0	0	0	0.00807101	0.144698	0.0260845	0.0350131	1.10183	1.52442	0.125809	1.20163	0.729838	1.14693	0.342792	0.0347053	2.88266	0	0.00831194	0	0.0251919	0.0135387	0.472473	4.19159	5.37675	0.0933191	0.00511305	0.0163284	0.178877	3.1375	0.0105412	2.18944	3.39472	4.03897
Jeremi	0	0	0	0	0.00316005	0.0061621	0.00631841	0	0	0.0313598	0.0603185	0	0	0	0.0189865	0.0300403	0	0	0	0	0.159675	0.0775893	0.035356	0.182794	0.63458	0.180706	0.841509	0.202663	0.0162593	0.142532	0.0553592	2.13941	0	0	0	0	0.0485438	0.354131	12.4386	9.1368	0.0535884	0.0111568	0	0.102665	3.00668	0	1.76962	3.34044	4.30407
Santa Martha	0	0	0.0498097	0	0	0.0135333	0	0.0372165	0	0.0354657	0	0	0	0	0.0101499	0.0392998	0	0	0	0	0.140016	0.124533	0.0670469	0.0937418	0.609819	0.115211	0.842695	0.590065	0.078662	0.325687	0	5.14936	0	0.0366959	0	0	0	0.344152	4.30069	3.3861	0.0108392	0.00533599	0	0.0225424	2.43077	0	1.61891	2.62778	3.86259
Porto Marie	0	0.0330094	0.270875	0	0	0	0.0107559	0	0	0	0.00786723	0	0	0	0	0.0563903	0	0	0	0.0120431	0.501783	0.476684	0.0563903	0.0546708	2.34647	0.106267	1.25051	0.583449	0.393304	0.0107536	0.0064185	2.52849	0	0	0.352375	0.131052	0	0.0040094	3.66612	3.69735	0.0360108	0.0288893	0	0.102846	1.03009	0	2.18139	3.52951	7.65279
Kokomo	0	0	0.0183921	0	0.00683551	0	0	0	0	0	0.0093155	0.0137331	0	0	0.00341775	0.284243	0	0	0	0.00341775	0.282503	0.0388508	0.272742	0.265657	0.359373	0.106854	0.530814	0.402526	0.166125	0.251426	0	1.47028	0	0.0122614	0.0456209	0.0388749	0.0780335	0.360645	4.14309	5.52079	0.00930666	0.122978	0.00671476	0.167088	2.79598	0.184302	1.8904	2.72635	7.06214
Snake Bay	0	0	0.459637	0	0	0	0	0	0	0.00356448	0	0.0463383	0	0	0.00692691	0.056071	0.00546659	0	0	0.0249514	0.576025	0.58175	0.118198	0.253004	0.727771	0.0155798	0.232019	0.136963	0.374775	2.01145	0.0133087	3.69798	0	0.0898723	0.215807	0.0121062	0.310863	0.0678138	2.52758	2.65749	0.0554831	0.00659531	0.0636647	0.148809	0.869248	0.199454	2.29182	2.43284	1.92586
Carmabi	0	0	0	0	0	0	0	0	0	0.00390994	0.0207667	0	0.0899286	0	0	0.258642	0	0.00390994	0	0.0078861	0.469227	0.209425	0.258642	0.320527	0.355627	0.0648893	0.67853	0.0467191	0.382455	2.03994	0.140893	2.03985	0.0107879	0.08938	0.0207667	0.0458486	0.0116996	0.231179	4.7506	3.7003	0.0261509	0.0122119	0.0160401	0.108255	1.06199	0.430967	0.932356	2.42667	4.54312
Water factory	0	0.092148	0.00349054	0.00954822	0	0	0.0231165	0.00349054	0	0.0174527	0	0.00848426	0	0.0745222	0	0.289259	0	0	0.0383959	0.250043	0.557054	0.205001	0.369408	0.743787	1.18601	0.11081	0.77564	0.00318274	0.203155	1.13463	0.0568449	2.20973	0	0.0858963	0.00569658	0.0964743	0.0847366	0.413882	2.61101	5.2015	0.0456114	0	0.154188	0.215443	0.587076	0.244973	1.53455	2.09716	2.38936
Sea Aquarium	0	0	0.0159183	0.0661456	0	0	0	0	0	0.00596935	0.00298468	0.21713	0	0	0	0.0172847	0	0	0	0	0.258079	0.252879	0.0378591	0.225005	0.850036	0.576648	0.4927	0.349765	0.104313	0.86803	0.117389	2.50517	0	0.00336881	0.102011	0.124991	0	0.241305	4.87694	6.92903	0.0428865	0.0477474	0.00612241	0.104318	0.584375	0.307591	1.09792	1.57401	2.38116
Jan Thiel	0	0	0.0218969	0	0	0	0	0	0	0	0	0	0	0	0.0063777	0.0238956	0	0	0.0510929	0.0117212	0.14363	0.0218969	0.0460433	0.432977	0.215757	0.0456986	0.235333	0.0899915	0.00295075	0.440738	0.00788516	1.47478	0.214339	0.077151	0.332459	0.187185	0.0337578	0.364757	4.08262	3.76095	0.0343632	0.00621645	0.056263	0.127139	1.33954	0.185893	2.37744	2.093	5.48648
East	0	0	0	0	0	0	0	0	0	0.00873503	0	0	0	0.00582335	0	0	0	0	0	0	0.0145584	0.00873503	0.00582335	0.434577	0.658712	0.149122	1.24067	0.410948	0.228059	0.587454	0	3.28034	0	0	0.00702378	0.0908989	0	0.150872	4.30571	4.02128	0.033012	0.00585369	0.008959	0.0903701	2.0596	0.0605304	1.01244	1.87332	4.90611
Eastpoint	0	0	0.00309907	0	0	0.0123963	0	0	0	0	0	0	0	0	0	0.0154766	0	0	0	0	0.0467381	0.0125829	0.0154766	0.407938	0.765507	0.216256	0.462293	0.621917	0.15869	0.58733	0	5.48115	0	0	0	0	0	0.228347	7.14586	6.84704	0	0	0	0	2.28559	0.366558	1.5249	2.50556	3.69006
Curacao	0	0.0486613	0.223531	0.0362601	0.00353634	0.00565758	0.0224405	0.0131958	0	0.0333205	0.0228628	0.137015	0.0217825	0.0279677	0.0235345	0.184892	0.0018284	0.000947069	0.0436282	0.0850386	0.3974	0.35822	0.183252	0.535395	5.01393	0.252958	0.80011	0.412214	0.530659	2.7258	0.0643844	2.85843	0.119898	0.10094	0.466318	0.128972	0.13711	0.359285	18.545	8.4943	0.0429383	0.0761634	0.0753563	0.177639	2.23282	0.433575	1.96781	2.87395	4.86749
SEs
site	area [m2]	Agelas clathrodes [m2]	Agela conifera [m2]	Agelas sventres [m2]	Aiolochroia crassa [m2]	Aplysina archeri [m2]	Aplysina cauliformis [m2]	Aplysina lacunosa [m2]	Ectyoplasia ferox [m2]	Ircinia campana [m2]	Ircinia strobilina [m2]	Ircinia felix [m2]	Xetospongia muta [m2]	Callyspongia plicifera [m2]	Callyspongia vaginalis [m2]	Niphates erecta [m2]	Biemma sp [m2]	Desmapsamma anchorata [m2]	Neofibularia nolitangere [m2]	Other massive sponges [m2]	Massive sponges [m2]	High microbial abundance massive sponges [m2]	Low microbial abundance massive sponges [m2]	Gorgonians [m2]	Massive coral [m2]	Branching coral [m2]	Encrusting coral [m2]	Foliose coral [m2]	Sheeting coral [m2]	Stalking coral [m2]	Solitary coral [m2]	Scleractinian corals [m2]	Plakortis [m2]	Clathria [m2]	Halisarca caerulea [m2]	Monanchora arbuscula [m2]	Phorbas amaranthus [m2]	Scopalina ruetzleri [m2]	Other encrusting sponges [m2]	Encrusting sponges [m2]	Siphonodictyon [m2]	Cliona [m2]	Other excavating sponges [m2]	Excavating sponges [m2]	Peyssonnelia [m2]	Halimeda [m2]	CCA [m2]	Calcifying algae [m2]	Macroalgae [m2]
Kalki	0	0	0	0	0.00227666	0	0	0.00632587	0	0	0	0	0	0	0.00255546	0.0010377	0	0	0	0.00117033	0.0223701	0.00652111	0.00508957	0.17327	0.227383	0.0198529	0.184516	0.113293	0.177333	0.0543546	0.00505717	0.447071	0	0.00120526	0	0.00369036	0.0019858	0.074635	0.666668	1.12524	0.0138304	0.00074491	0.00289221	0.0335271	0.723167	0.00186715	0.475926	0.765039	0.609217
Jeremi	0	0	0	0	0.000790142	0.00154078	0.000913595	0	0	0.00453439	0.0105927	0	0	0	0.00276983	0.0043824	0	0	0	0	0.0253822	0.0131738	0.00520781	0.0305723	0.112598	0.0271733	0.126642	0.0300659	0.00406836	0.0250456	0.00814208	0.330379	0	0	0	0	0.00715545	0.0617639	1.82042	2.05241	0.00801341	0.00161587	0	0.0150475	0.586324	0	0.335544	0.698823	0.653781
Santa Martha	0	0	0.00877731	0	0	0.00338331	0	0.00930411	0	0.00627794	0	0	0	0	0.00253749	0.00570469	0	0	0	0	0.0257347	0.0217615	0.0130889	0.0165167	0.104722	0.0191592	0.126509	0.102483	0.0130201	0.0586851	0	0.762711	0	0.00531098	0	0	0	0.0511483	0.652542	0.533686	0.00158672	0.000774427	0	0.00329069	0.541417	0	0.364614	0.613474	0.617387
Porto Marie	0	0.00477842	0.0413657	0	0	0	0.00268898	0	0	0	0.00196681	0	0	0	0	0.00929609	0	0	0	0.00213233	0.0742799	0.070478	0.00929609	0.00929503	0.343229	0.0166498	0.195087	0.0864722	0.0586096	0.00268839	0.000929138	0.379093	0	0	0.0510097	0.018971	0	0.000579547	0.542713	0.548597	0.00524358	0.00553824	0	0.0185446	0.159228	0	0.503861	0.841712	1.1163
Kokomo	0	0	0.00265885	0	0.00170888	0	0	0	0	0	0.00134669	0.00243041	0	0	0.000854438	0.0499415	0	0	0	0.000854438	0.0438845	0.00714555	0.0443256	0.0431529	0.0622242	0.0158502	0.0845506	0.0596044	0.0331148	0.04098	0	0.23121	0	0.00177256	0.00665176	0.00566816	0.0113296	0.066257	0.620737	1.24579	0.00137077	0.0197545	0.000979046	0.026282	0.595918	0.0298704	0.432476	0.610936	1.0533
Snake Bay	0	0	0.0691282	0	0	0	0	0	0	0.000891121	0	0.0115846	0	0	0.00101026	0.00817505	0.000791856	0	0	0.00623785	0.0882866	0.0867841	0.0172371	0.0405463	0.118643	0.00225679	0.0458933	0.0214283	0.0564001	0.301112	0.0019561	0.550711	0	0.0131651	0.031853	0.0017563	0.045326	0.00993527	0.397878	0.422677	0.0084314	0.000958279	0.010893	0.0275068	0.146048	0.0316684	0.546201	0.558836	0.341876
Carmabi	0	0	0	0	0	0	0	0	0	0.000977484	0.0030034	0	0.0224821	0	0	0.0375157	0	0.000977484	0	0.00114053	0.0830996	0.0366533	0.0375157	0.0504643	0.0615274	0.0110847	0.116445	0.0116798	0.0580115	0.302486	0.0204862	0.317023	0.00156021	0.0129367	0.0030034	0.00663089	0.00169206	0.0336316	0.700603	0.554839	0.00378799	0.00176959	0.00401004	0.0170739	0.160572	0.0656825	0.148134	0.551496	0.694624
Water factory	0	0.015196	0.000872634	0.00138264	0	0	0.00336813	0.000872634	0	0.00436317	0	0.00123618	0	0.0122466	0	0.0426286	0	0	0.00959898	0.0384758	0.0935034	0.0317587	0.0735228	0.111756	0.180365	0.0204902	0.122312	0.00046088	0.0317794	0.205844	0.00846645	0.37245	0	0.0126039	0.000830004	0.0140565	0.0123463	0.0824777	0.41194	1.21727	0.00675506	0	0.025149	0.0362696	0.0924346	0.0410728	0.35074	0.488783	0.41817
Sea Aquarium	0	0	0.00397957	0.00960267	0	0	0	0	0	0.00149234	0.000746169	0.0385036	0	0	0	0.0025093	0	0	0	0	0.0422288	0.0423798	0.00671353	0.0341842	0.15816	0.0913398	0.0754092	0.0556141	0.0164043	0.153689	0.018145	0.430989	0	0.000487542	0.0148962	0.0181646	0	0.0445595	0.729002	1.61161	0.00624559	0.00696685	0.0015306	0.0215408	0.0993786	0.0537355	0.226095	0.317924	0.368994
Jan Thiel	0	0	0.00316335	0	0	0	0	0	0	0	0	0	0	0	0.000923468	0.00426741	0	0	0.00738114	0.00169719	0.0232041	0.00316335	0.00732787	0.0649312	0.0351016	0.00721955	0.0355552	0.0182443	0.000737687	0.0727768	0.00114174	0.218892	0.0311253	0.011206	0.0482907	0.0270913	0.00487682	0.0531787	0.598465	0.557232	0.00498782	0.00089863	0.00812804	0.018407	0.199942	0.030741	0.565337	0.456492	0.808007
East	0	0	0	0	0	0	0	0	0	0.00218376	0	0	0	0.00145584	0	0	0	0	0	0	0.00363959	0.00218376	0.00145584	0.0638811	0.11252	0.0223198	0.184065	0.0647057	0.0349354	0.104375	0	0.489802	0	0	0.0010175	0.0132444	0	0.021857	0.63498	0.595766	0.00479646	0.00084602	0.00223975	0.0152079	0.461035	0.0101455	0.193756	0.387343	0.716706
Eastpoint	0	0	0.000774768	0	0	0.00309907	0	0	0	0	0	0	0	0	0	0.00223935	0	0	0	0	0.00787976	0.00314571	0.00223935	0.0611913	0.135608	0.0331536	0.06902	0.110257	0.0251217	0.113031	0	0.810476	0	0	0	0	0	0.0333473	1.53223	1.52569	0	0	0	0	0.349662	0.0558048	0.303969	0.511962	0.55512
Curacao	0	0.00219183	0.00956331	0.00151154	0.00025588	0.000409368	0.00106092	0.000954811	0	0.00150871	0.00110834	0.00633824	0.00157613	0.00125974	0.00110424	0.00945144	7.62009e-05	6.85275e-05	0.00222813	0.0037958	0.0179815	0.0154836	0.00887709	0.0231567	0.210033	0.0111626	0.0353439	0.0192978	0.0226306	0.115258	0.00271571	0.127622	0.00499877	0.0042137	0.0194454	0.00539053	0.00572107	0.0203116	1.31609	0.572897	0.00181716	0.00354511	0.00337683	0.00848499	0.145035	0.0189536	0.129884	0.19001	0.21158
[truncated: 17 more columns]

## Sheet: exposed summaries
means
site	area [m2]	Agelas clathrodes [m2]	Agela conifera [m2]	Agelas sventres [m2]	Aiolochroia crassa [m2]	Aplysina archeri [m2]	Aplysina cauliformis [m2]	Aplysina lacunosa [m2]	Ectyoplasia ferox [m2]	Ircinia campana [m2]	Ircinia strobilina [m2]	Ircinia felix [m2]	Xetospongia muta [m2]	Callyspongia plicifera [m2]	Callyspongia vaginalis [m2]	Niphates erecta [m2]	Biemma sp [m2]	Desmapsamma anchorata [m2]	Neofibularia nolitangere [m2]	Other massive sponges [m2]	Massive sponges [m2]	High microbial abundance massive sponges [m2]	Low microbial abundance massive sponges [m2]	Gorgonians [m2]	Massive coral [m2]	Branching coral [m2]	Encrusting coral [m2]	Foliose coral [m2]	Sheeting coral [m2]	Stalking coral [m2]	Solitary coral [m2]	Scleractinian corals [m2]	Plakortis [m2]	Clathria [m2]	Halisarca caerulea [m2]	Monanchora arbuscula [m2]	Phorbas amaranthus [m2]	Scopalina ruetzleri [m2]	Other encrusting sponges [m2]	Encrusting sponges [m2]	Siphonodictyon [m2]	Cliona [m2]	Other excavating sponges [m2]	Excavating sponges [m2]	Peyssonnelia [m2]	Halimeda [m2]	CCA [m2]	Calcifying algae [m2]	Macroalgae [m2]
Kalki	17.6313	0	0	0	0.00227435	0	0	0.00909741	0	0	0	0	0	0	0.00253783	0	0	0	0	0.00116225	0.0150718	0.0113718	0.00253783	0.135706	0.190111	0.0123872	0.150737	0.209163	0.144884	0.049399	0	0.756682	0	0.00119695	0	0	0.00366222	0.0286392	0.0119876	0.045486	0	0.00104943	0.00203698	0.00308641	0.0781067	0.00131503	0.489047	0.568468	0.919409
Jeremi	18.0588	0	0	0	0.000813919	0.00158714	0.000911251	0	0	0.00452275	0.00759031	0	0	0	0	0	0	0	0	0	0.0154254	0.0154254	0	0.0422386	0.318254	0.0183833	0.111991	0.0288407	0.00967744	0.0260848	0	0.513232	0	0	0	0	0	0.0341339	0.00718825	0.0413221	0	0.00224308	0	0.00224308	0.123652	0	0.268721	0.392374	1.08453
Santa Martha	18.742	0	0.00892467	0	0	0.00337889	0	0.00929193	0	0.00442723	0	0	0	0	0.00253416	0.00820148	0	0	0	0	0.0367584	0.0260227	0.0107356	0.0190181	0.315483	0.0196323	0.0868535	0.226611	0.016068	0.0542584	0	0.718906	0	0.00528938	0	0	0	0.00878559	0.00433009	0.0184051	0	0.00109612	0	0.00109612	0.0150855	0	0.212032	0.227117	1.18186
Porto Marie	17.6389	0	0.0379125	0	0	0	0.00267774	0	0	0	0.00270063	0	0	0	0	0.00749415	0	0	0	0.00150299	0.052288	0.0432908	0.00749415	0.00535549	0.30628	0.0191693	0.254794	0.0830612	0.0379974	0.00714065	0	0.708443	0	0	0	0	0	0.000578286	0.0126267	0.013205	0	0.00443573	0	0.00443573	0.119615	0	0.472641	0.592256	1.18729
Kokomo	17.6205	0	0.00265259	0	0.00170523	0	0	0	0	0	0.00134352	0.0017147	0	0	0.000852613	0.00309051	0	0	0	0.000852613	0.0122118	0.00741604	0.00394312	0.0312586	0.155844	0.00911982	0.0840819	0.0744763	0.0358443	0.0476228	0	0.406989	0	0.00176839	0	0	0.000453732	0.0251779	0.00454993	0.03195	0	0.0197512	0	0.0197512	0.0249015	0.0186323	0.165745	0.209279	1.42808
Snake Bay	17.4773	0	0.0396361	0	0	0	0	0	0	0.000889892	0	0.0115686	0	0	0	0.0136127	0.00078762	0	0	0.00622925	0.0727241	0.0520946	0.0136127	0.0223273	0.183639	0.00224472	0.0896151	0.0295676	0.0415065	0.242344	0	0.588917	0	0	0	0.00208438	0.00225892	0.00762966	0.0107744	0.0227473	0	0.00129656	0.00621779	0.00751435	0.0838137	0.0374362	0.272394	0.393644	0.60606
Carmabi	17.8551	0	0	0	0	0	0	0	0	0.000976727	0.00299442	0	0.0224647	0	0	0.009264	0	0.000976727	0	0.00113712	0.0378137	0.0264359	0.009264	0.0306175	0.125588	0.00442683	0.0450522	0.0137393	0.0451101	0.265575	0	0.499491	0.00155554	0.00113712	0.00299442	0.00661106	0.001687	0.0285732	0.00834	0.0508984	0	0.00247623	0.00586036	0.0083366	0.0478454	0.0363579	0.181773	0.265976	1.17791
Water factory	17.4535	0.012243	0.00087052	0.00137592	0	0	0	0.00087052	0	0.0043526	0	0	0	0.00224644	0	0.0384339	0	0	0.00957572	0.0234343	0.0934029	0.00746956	0.0406803	0.0842716	0.207955	0.00335242	0.0931927	0.000458641	0.028014	0.386499	0	0.719472	0	0	0	0	0	0.0112893	0.0239277	0.035217	0	0	0.0158615	0.0158615	0.0940426	0.0451915	0.297616	0.43685	0.497622
Sea Aquarium	19.2823	0	0.00396442	0	0	0	0	0	0	0.00148666	0.000743329	0.000743329	0	0	0	0	0	0	0	0	0.00693774	0.00693774	0	0.0194965	0.638836	0.122087	0.0748426	0.0977559	0.015577	0.410141	0	1.35924	0	0.000485596	0	0.0131159	0	0.0107894	0.0137423	0.0381333	0	0	0.00152478	0.00152478	0.0332363	0.0698316	0.201113	0.304181	0.407686
Jan Thiel	18.1214	0	0.00315915	0	0	0	0	0	0	0	0	0	0	0	0	0.00422342	0	0	0.00737136	0	0.0147539	0.00315915	0.00422342	0.0485484	0.0649224	0.00894996	0.0224531	0.0186836	0.000736779	0.151845	0	0.267591	0	0	0	0.00503584	0.00487036	0.00565681	0.00539642	0.0209594	0	0.00117525	0.00811727	0.00929252	0.0405125	0.0543513	0.177759	0.272622	1.1132
East	18.7443	0	0	0	0	0	0	0	0	0.00218107	0	0	0	0.00145405	0	0	0	0	0	0	0.00363512	0.00218107	0.00145405	0.0621402	0.359219	0.0104062	0.167513	0.0994879	0.0438697	0.260294	0	0.94079	0	0	0	0	0	0.000878582	0.00588329	0.00676187	0	0.000844351	0.00223699	0.00308135	0.138904	0.00162425	0.246278	0.386806	0.697245
Eastpoint	18.2803	0	0.000773923	0	0	0.00309569	0	0	0	0	0	0	0	0	0	0.0022311	0	0	0	0	0.00610072	0.00386962	0.0022311	0.0667352	0.508934	0.0314062	0.032879	0.200833	0.0217117	0.216767	0	1.01253	0	0	0	0	0	0.0041043	0.0116195	0.0157238	0	0	0	0	0.06211	0.0440242	0.215136	0.32127	0.732279
Curacao	216.906	0.000966472	0.00763857	0.000108549	0.000412849	0.000688759	0.000282736	0.00165302	0	0.00156336	0.00132361	0.00110551	0.00157585	0.000315177	0.000457267	0.00725334	7.61748e-05	6.88759e-05	0.00157512	0.00270448	0.0297697	0.0163528	0.00802578	0.0476075	0.280472	0.0221932	0.0979929	0.0898583	0.0358728	0.176287	0	0.702794	0.000150371	0.00077915	0.000289464	0.00247287	0.00122676	0.0141376	0.00997316	0.0290305	0	0.00284498	0.00362301	0.00647669	0.0723134	0.0266974	0.264175	0.363151	0.932435
SDs
site	area [m2]	Agelas clathrodes [m2]	Agela conifera [m2]	Agelas sventres [m2]	Aiolochroia crassa [m2]	Aplysina archeri [m2]	Aplysina cauliformis [m2]	Aplysina lacunosa [m2]	Ectyoplasia ferox [m2]	Ircinia campana [m2]	Ircinia strobilina [m2]	Ircinia felix [m2]	Xetospongia muta [m2]	Callyspongia plicifera [m2]	Callyspongia vaginalis [m2]	Niphates erecta [m2]	Biemma sp [m2]	Desmapsamma anchorata [m2]	Neofibularia nolitangere [m2]	Other massive sponges [m2]	Massive sponges [m2]	High microbial abundance massive sponges [m2]	Low microbial abundance massive sponges [m2]	Gorgonians [m2]	Massive coral [m2]	Branching coral [m2]	Encrusting coral [m2]	Foliose coral [m2]	Sheeting coral [m2]	Stalking coral [m2]	Solitary coral [m2]	Scleractinian corals [m2]	Plakortis [m2]	Clathria [m2]	Halisarca caerulea [m2]	Monanchora arbuscula [m2]	Phorbas amaranthus [m2]	Scopalina ruetzleri [m2]	Other encrusting sponges [m2]	Encrusting sponges [m2]	Siphonodictyon [m2]	Cliona [m2]	Other excavating sponges [m2]	Excavating sponges [m2]	Peyssonnelia [m2]	Halimeda [m2]	CCA [m2]	Calcifying algae [m2]	Macroalgae [m2]
Kalki	0	0	0	0	0.00910663	0	0	0.0253035	0	0	0	0	0	0	0.0176234	0	0	0	0	0.00807101	0.03315	0.0268923	0.0176234	0.550586	0.672896	0.0600895	0.438005	0.729838	0.454436	0.342792	0	1.02971	0	0.00831194	0	0	0.0135387	0.111182	0.0286507	0.13635	0	0.00511305	0.0163284	0.0173462	0.347135	0.0105412	0.894314	1.01775	0.817364
Jeremi	0	0	0	0	0.00316005	0.0061621	0.00631841	0	0	0.0313598	0.0603185	0	0	0	0	0	0	0	0	0	0.0686268	0.0686268	0	0.182794	0.63458	0.110436	0.267146	0.202663	0.0162593	0.142532	0	0.677632	0	0	0	0	0	0.151582	0.0468054	0.190566	0	0.0111568	0	0.0111568	0.222696	0	0.282884	0.408996	0.774507
Santa Martha	0	0	0.0498097	0	0	0.0135333	0	0.0372165	0	0.0354657	0	0	0	0	0.0101499	0.0392998	0	0	0	0	0.0833938	0.0728494	0.0405894	0.0937418	0.609819	0.115211	0.248329	0.590065	0.078662	0.325687	0	0.890614	0	0.0366959	0	0	0	0.03436	0.0166715	0.0511258	0	0.00533599	0	0.00533599	0.072081	0	0.517172	0.511981	1.04936
Porto Marie	0	0	0.270875	0	0	0	0.0107559	0	0	0	0.00786723	0	0	0	0	0.0563903	0	0	0	0.0120431	0.277265	0.271203	0.0563903	0.0180773	0.650411	0.106267	0.517246	0.583449	0.20611	0.0107536	0	0.836881	0	0	0	0	0	0.0040094	0.0350895	0.0351205	0	0.0288893	0	0.0288893	0.159969	0	1.07451	1.34947	0.92704
Kokomo	0	0	0.0183921	0	0.00683551	0	0	0	0	0	0.0093155	0.0137331	0	0	0.00341775	0.0196016	0	0	0	0.00341775	0.0326796	0.0256977	0.0198973	0.161744	0.359373	0.0646655	0.233217	0.402526	0.166125	0.251426	0	0.576859	0	0.0122614	0	0	0.00314602	0.128639	0.017029	0.150982	0	0.122978	0	0.122978	0.12854	0.0852404	0.460754	0.443323	0.977122
Snake Bay	0	0	0.285242	0	0	0	0	0	0	0.00356448	0	0.0463383	0	0	0	0.056071	0.00546659	0	0	0.0249514	0.295498	0.289003	0.056071	0.123502	0.727771	0.0155798	0.232019	0.136963	0.213871	0.769284	0	0.890989	0	0	0	0.0121062	0.00962295	0.03167	0.0271495	0.0538032	0	0.00659531	0.0325903	0.0326997	0.114391	0.199454	0.839486	0.715841	0.888562
Carmabi	0	0	0	0	0	0	0	0	0	0.00390994	0.0207667	0	0.0899286	0	0	0.0508172	0	0.00390994	0	0.0078861	0.1058	0.092378	0.0508172	0.229266	0.355627	0.0102329	0.215113	0.0467191	0.176294	1.41427	0	0.934491	0.0107879	0.0078861	0.0207667	0.0458486	0.0116996	0.0711348	0.0286876	0.129025	0	0.0122119	0.0160401	0.0470207	0.0933863	0.142121	0.197076	0.548867	1.12306
Water factory	0	0.092148	0.00349054	0.00954822	0	0	0	0.00349054	0	0.0174527	0	0	0	0.0180044	0	0.0780882	0	0	0.0383959	0.112987	0.17197	0.0944001	0.0801369	0.426087	0.483745	0.0213105	0.311481	0.00318274	0.203155	1.13463	0	1.20932	0	0	0	0	0	0.0562692	0.0571108	0.157066	0	0	0.102382	0.102382	0.152982	0.244973	0.776276	1.02402	1.16239
Sea Aquarium	0	0	0.0159183	0	0	0	0	0	0	0.00596935	0.00298468	0.00298468	0	0	0	0	0	0	0	0	0.0175169	0.0175169	0	0.101789	0.850036	0.376274	0.229829	0.349765	0.104313	0.86803	0	1.1324	0	0.00336881	0	0.0439095	0	0.0580352	0.0452483	0.171711	0	0	0.00612241	0.00612241	0.0764267	0.307591	0.339794	0.494683	0.69262
Jan Thiel	0	0	0.0218969	0	0	0	0	0	0	0	0	0	0	0	0	0.0238956	0	0	0.0510929	0	0.0605058	0.0218969	0.0238956	0.197856	0.215757	0.0456986	0.0847981	0.0899915	0.00295075	0.440738	0	0.488523	0	0	0	0.0245224	0.0337578	0.0171799	0.0186767	0.0552343	0	0.00621645	0.056263	0.0564402	0.0890998	0.185893	0.736983	0.452014	0.824834
East	0	0	0	0	0	0	0	0	0	0.00873503	0	0	0	0.00582335	0	0	0	0	0	0	0.0104982	0.00873503	0.00582335	0.434577	0.658712	0.0737828	0.374687	0.410948	0.228059	0.587454	0	0.893763	0	0	0	0	0	0.00609101	0.0190941	0.0197935	0	0.00585369	0.008959	0.0246705	0.342204	0.0130044	0.247996	0.368749	0.668255
Eastpoint	0	0	0.00309907	0	0	0.0123963	0	0	0	0	0	0	0	0	0	0.0154766	0	0	0	0	0.0200698	0.0127778	0.0154766	0.407938	0.765507	0.112085	0.105573	0.621917	0.15869	0.58733	0	0.993114	0	0	0	0	0	0.0209853	0.0601204	0.0758509	0	0	0	0	0.162154	0.121966	0.278375	0.388721	0.723206
Curacao	0	0.0252166	0.0962138	0.00260547	0.00353634	0.00565758	0.00783133	0.0131958	0	0.0333205	0.0228628	0.0296556	0.0217825	0.00822339	0.0120566	0.0613278	0.0018284	0.000947069	0.0436282	0.039484	0.143553	0.114746	0.0630403	0.303963	0.643024	0.160847	0.285785	0.412214	0.198187	0.652529	0	0.975783	0.00360932	0.0106899	0.00694793	0.0224004	0.0144018	0.0889395	0.141925	0.175804	0	0.027417	0.0523033	0.062246	0.268689	0.157292	0.665591	0.726169	1.00155
SEs
site	area [m2]	Agelas clathrodes [m2]	Agela conifera [m2]	Agelas sventres [m2]	Aiolochroia crassa [m2]	Aplysina archeri [m2]	Aplysina cauliformis [m2]	Aplysina lacunosa [m2]	Ectyoplasia ferox [m2]	Ircinia campana [m2]	Ircinia strobilina [m2]	Ircinia felix [m2]	Xetospongia muta [m2]	Callyspongia plicifera [m2]	Callyspongia vaginalis [m2]	Niphates erecta [m2]	Biemma sp [m2]	Desmapsamma anchorata [m2]	Neofibularia nolitangere [m2]	Other massive sponges [m2]	Massive sponges [m2]	High microbial abundance massive sponges [m2]	Low microbial abundance massive sponges [m2]	Gorgonians [m2]	Massive coral [m2]	Branching coral [m2]	Encrusting coral [m2]	Foliose coral [m2]	Sheeting coral [m2]	Stalking coral [m2]	Solitary coral [m2]	Scleractinian corals [m2]	Plakortis [m2]	Clathria [m2]	Halisarca caerulea [m2]	Monanchora arbuscula [m2]	Phorbas amaranthus [m2]	Scopalina ruetzleri [m2]	Other encrusting sponges [m2]	Encrusting sponges [m2]	Siphonodictyon [m2]	Cliona [m2]	Other excavating sponges [m2]	Excavating sponges [m2]	Peyssonnelia [m2]	Halimeda [m2]	CCA [m2]	Calcifying algae [m2]	Macroalgae [m2]
Kalki	0	0	0	0	0.00227666	0	0	0.00632587	0	0	0	0	0	0	0.00255546	0	0	0	0	0.00117033	0.00728696	0.00672308	0.00255546	0.10304	0.108867	0.0101377	0.0822654	0.113293	0.0874983	0.0543546	0	0.187767	0	0.00120526	0	0	0.0019858	0.0205969	0.00429387	0.0284222	0	0.00074491	0.00289221	0.0035666	0.0815017	0.00186715	0.208207	0.2362	0.163822
Jeremi	0	0	0	0	0.000790142	0.00154078	0.000913595	0	0	0.00453439	0.0105927	0	0	0	0	0	0	0	0	0	0.0116876	0.0116876	0	0.0305723	0.112598	0.0166313	0.0453439	0.0300659	0.00406836	0.0250456	0	0.124615	0	0	0	0	0	0.0348564	0.0067693	0.0428439	0	0.00161587	0	0.00161587	0.0444512	0	0.0609138	0.0856981	0.161442
Santa Martha	0	0	0.00877731	0	0	0.00338331	0	0.00930411	0	0.00627794	0	0	0	0	0.00253749	0.00570469	0	0	0	0	0.0159201	0.0146447	0.00624358	0.0165167	0.104722	0.0191592	0.0419862	0.102483	0.0130201	0.0586851	0	0.169458	0	0.00531098	0	0	0	0.0050017	0.00242748	0.00750352	0	0.000774427	0	0.000774427	0.016174	0	0.124125	0.121476	0.20672
Porto Marie	0	0	0.0413657	0	0	0	0.00268898	0	0	0	0.00196681	0	0	0	0	0.00929609	0	0	0	0.00213233	0.0425815	0.0414996	0.00929609	0.00451933	0.105082	0.0166498	0.0943708	0.0864722	0.0320987	0.00268839	0	0.141948	0	0	0	0	0	0.000579547	0.00511035	0.00511905	0	0.00553824	0	0.00553824	0.0239747	0	0.262641	0.329367	0.186663
Kokomo	0	0	0.00265885	0	0.00170888	0	0	0	0	0	0.00134669	0.00243041	0	0	0.000854438	0.00379862	0	0	0	0.000854438	0.00579654	0.00420835	0.00389353	0.0281023	0.0622242	0.0097473	0.0390476	0.0596044	0.0331148	0.04098	0	0.101361	0	0.00177256	0	0	0.000454803	0.0277701	0.00247115	0.0340819	0	0.0197545	0	0.0197545	0.0275923	0.0165885	0.107571	0.100191	0.212513
Snake Bay	0	0	0.0440811	0	0	0	0	0	0	0.000891121	0	0.0115846	0	0	0	0.00817505	0.000791856	0	0	0.00623785	0.0467387	0.0455866	0.00817505	0.0202193	0.118643	0.00225679	0.0458933	0.0214283	0.0339256	0.12848	0	0.161589	0	0	0	0.0017563	0.0014021	0.00461672	0.00402377	0.00800177	0	0.000958279	0.00587407	0.00635244	0.0179754	0.0316684	0.20339	0.168034	0.206629
Carmabi	0	0	0	0	0	0	0	0	0	0.000977484	0.0030034	0	0.0224821	0	0	0.00735822	0	0.000977484	0	0.00114053	0.0239128	0.0227029	0.00735822	0.0375543	0.0615274	0.00255823	0.0420926	0.0116798	0.030226	0.212713	0	0.159661	0.00156021	0.00114053	0.0030034	0.00663089	0.00169206	0.0104254	0.0041742	0.0188996	0	0.00176959	0.00401004	0.00824824	0.013815	0.0247426	0.0306833	0.128526	0.26017
Water factory	0	0.015196	0.000872634	0.00138264	0	0	0	0.000872634	0	0.00436317	0	0	0	0.00318857	0	0.0116908	0	0	0.00959898	0.0191689	0.0293227	0.0159183	0.0121179	0.065236	0.0848473	0.00413079	0.0627967	0.00046088	0.0317794	0.205844	0	0.232427	0	0	0	0	0	0.0123358	0.00846681	0.0367817	0	0	0.0177634	0.0177634	0.0233513	0.0410728	0.184136	0.247328	0.277829
Sea Aquarium	0	0	0.00397957	0	0	0	0	0	0	0.00149234	0.000746169	0.000746169	0	0	0	0	0	0	0	0	0.00437922	0.00437922	0	0.0162377	0.15816	0.0610465	0.0385391	0.0556141	0.0164043	0.153689	0	0.229762	0	0.000487542	0	0.00641002	0	0.0122063	0.00660796	0.0399862	0	0	0.0015306	0.0015306	0.0144529	0.0537355	0.0751876	0.107769	0.157349
Jan Thiel	0	0	0.00316335	0	0	0	0	0	0	0	0	0	0	0	0	0.00426741	0	0	0.00738114	0	0.00909389	0.00316335	0.00426741	0.0312806	0.0351016	0.00721955	0.0137432	0.0182443	0.000737687	0.0727768	0	0.0827541	0	0	0	0.00354584	0.00487682	0.0024911	0.0027053	0.00802101	0	0.00089863	0.00812804	0.00815581	0.0129729	0.030741	0.180247	0.101002	0.176701
East	0	0	0	0	0	0	0	0	0	0.00218376	0	0	0	0.00145584	0	0	0	0	0	0	0.00262455	0.00218376	0.00145584	0.0638811	0.11252	0.0111206	0.0668976	0.0647057	0.0349354	0.104375	0	0.159736	0	0	0	0	0	0.000880318	0.00277252	0.00287798	0	0.00084602	0.00223975	0.00436467	0.0808031	0.00230072	0.0517581	0.0832331	0.13357
Eastpoint	0	0	0.000774768	0	0	0.00309907	0	0	0	0	0	0	0	0	0	0.00223935	0	0	0	0	0.00390118	0.00319445	0.00223935	0.0611913	0.135608	0.0177945	0.0175375	0.110257	0.0251217	0.113031	0	0.182041	0	0	0	0	0	0.00304267	0.0128908	0.0169195	0	0	0	0	0.0238084	0.0216356	0.0601612	0.0779603	0.145648
Curacao	0	0.00120266	0.00447582	0.000108586	0.00025588	0.000409368	0.000399953	0.000954811	0	0.00150871	0.00110834	0.00146322	0.00157613	0.000392199	0.000582735	0.00377305	7.62009e-05	6.85275e-05	0.00222813	0.00195626	0.00737949	0.00556108	0.00383787	0.0136492	0.0327215	0.0072166	0.0147334	0.0192978	0.00938025	0.0326339	0	0.0529167	0.000150423	0.000445724	0.000289563	0.000934848	0.000600649	0.00567107	0.0100758	0.0118693	0	0.00164211	0.00241108	0.00304431	0.0179017	0.0082656	0.0459656	0.0493959	0.0624841
[truncated: 12 more columns]

## Sheet: cryptic summaries
means
site	area [m2]	Agelas clathrodes [m2]	Agela conifera [m2]	Agelas sventres [m2]	Aiolochroia crassa [m2]	Aplysina archeri [m2]	Aplysina cauliformis [m2]	Aplysina lacunosa [m2]	Ectyoplasia ferox [m2]	Ircinia campana [m2]	Ircinia strobilina [m2]	Ircinia felix [m2]	Xetospongia muta [m2]	Callyspongia plicifera [m2]	Callyspongia vaginalis [m2]	Niphates erecta [m2]	Biemma sp [m2]	Desmapsamma anchorata [m2]	Neofibularia nolitangere [m2]	Other massive sponges [m2]	Massive sponges [m2]	High microbial abundance massive sponges [m2]	Low microbial abundance massive sponges [m2]	Gorgonians [m2]	Massive coral [m2]	Branching coral [m2]	Encrusting coral [m2]	Foliose coral [m2]	Sheeting coral [m2]	Stalking coral [m2]	Solitary coral [m2]	Scleractinian corals [m2]	Plakortis [m2]	Clathria [m2]	Halisarca caerulea [m2]	Monanchora arbuscula [m2]	Phorbas amaranthus [m2]	Scopalina ruetzleri [m2]	Other encrusting sponges [m2]	Encrusting sponges [m2]	Siphonodictyon [m2]	Cliona [m2]	Other excavating sponges [m2]	Excavating sponges [m2]	Peyssonnelia [m2]	Halimeda [m2]	CCA [m2]	Calcifying algae [m2]	Macroalgae [m2]
Kalki	0.519485	0	0	0	0	0	0	0	0	0	0	0	0	0	0	0.00102293	0	0	0	0	0.00102293	0	0.00102293	0.00103639	0.00508165	0.00560375	0.0167377	0	0.005322	0	0.00498516	0.0377303	0	0	0	0.00452516	0	0.035634	1.64116	1.68132	0.022538	0	0	0.022538	0.597371	0	0.494227	1.0916	0.0303849
Jeremi	0.673605	0	0	0	0	0	0	0	0	0	0	0	0	0	0.00272702	0.00431466	0	0	0	0	0.00704168	0	0.00704168	0	0	0.00725199	0.0263664	0	0	0	0.010605	0.0442234	0	0	0	0	0.00984046	0.00874918	1.8852	1.90379	0.0142007	0	0	0.0142007	1.24146	0	0.703905	1.94537	0.0318851
Santa Martha	0.389162	0	0	0	0	0	0	0	0	0	0	0	0	0	0	0	0	0	0	0	0	0	0	0	0	0	0.0275862	0	0	0	0	0.0275862	0	0	0	0	0	0.0568807	1.07933	1.13621	0.00155328	0	0	0.00155328	0.476758	0	0.350272	0.82703	0.094385
Porto Marie	0.454617	0.00475752	0	0	0	0	0	0	0	0	0	0	0	0	0	0	0	0	0	0	0.00475752	0	0	0.00173001	0.0171014	0	0.0547516	0	0.00666053	0	0.000925073	0.0794386	0	0	0.0507865	0.0188881	0	0	1.27356	1.34324	0.00903251	0	0	0.00903251	0.488502	0	0.391999	0.880501	0.0186161
Kokomo	0.514303	0	0	0	0	0	0	0	0	0	0	0	0	0	0	0.0311095	0	0	0	0	0.0311095	0	0.0311095	0.00676212	0	0.00163177	0.0455989	0	0	0	0	0.0472306	0	0	0.00655107	0.00558237	0.00748694	0.0240518	1.07444	1.11811	0.0019001	0	0.000964227	0.00286432	0.501686	0.00348707	0.467369	0.972542	0.0316652
Snake Bay	0.684068	0	0.00625904	0	0	0	0	0	0	0	0	0	0	0	0.00099455	0	0	0	0	0	0.00725359	0.00625904	0.00099455	0.0166936	0	0	0	0	0.0017516	0.0204486	0.00253398	0.0247341	0	0.0154212	0.0457118	0	0.0358167	0.00247813	0.931147	1.03057	0.0181031	0	0.00379378	0.0218969	0.359669	0	0.431871	0.79154	0.047678
Carmabi	0.442356	0	0	0	0	0	0	0	0	0	0	0	0	0	0	0.0258582	0	0	0	0	0.0258582	0	0.0258582	0.00377588	0	0.00794092	0.0539125	0	0.00290546	0.022512	0.0292527	0.116524	0	0.00797248	0	0	0	0.0112148	1.35265	1.37183	0.00376782	0	0	0.00376782	0.404827	0.0177452	0.404283	0.826855	0.013239
Water factory	1.42365	0	0	0	0	0	0.0033207	0	0	0	0	0.00121877	0	0.00477351	0	0.015242	0	0	0	0.00609384	0.0306488	0.00453947	0.0200155	0.0217024	0.00242134	0.012004	0.00725089	0	0	0	0.0150785	0.0367547	0	0.0163813	0.000818315	0.0138586	0.0121724	0.0568936	1.01349	1.11361	0.0109244	0	0.0025345	0.0134589	0.136289	0	0.235485	0.371775	0.00979015
Sea Aquarium	0.600304	0	0	0.00951949	0	0	0	0	0	0	0	0.0263129	0	0	0	0.00248756	0	0	0	0	0.0383199	0.0358324	0.00248756	0.00927793	0	0.0268199	0.01362	0	0	0	0.0600205	0.10046	0	0	0.0208794	0.00308957	0	0.0226984	1.43786	1.48453	0.00767663	0.00943162	0	0.0171082	0.141317	0	0.33056	0.471877	0.0158438
Jan Thiel	0.616702	0	0	0	0	0	0	0	0	0	0	0	0	0	0.000919075	0	0	0	0	0.00168911	0.00260819	0	0.000919075	0.0155719	0	0	0.0138234	0	0	0	0.00113631	0.0149597	0.0427509	0.0156705	0.0677306	0.0170447	0	0.0772899	1.15123	1.37172	0.00659433	0	0	0.00659433	0.523357	0	0.36849	0.891848	0.0175892
East	0.748281	0	0	0	0	0	0	0	0	0	0	0	0	0	0	0	0	0	0	0	0	0	0	0	0	0.0080879	0.00261839	0	0	0	0	0.0107063	0	0	0.00101194	0.021124	0	0.0178867	1.29777	1.33779	0.00641272	0	0	0.00641272	0.613598	0.00463782	0.48356	1.1018	0.0029503
Eastpoint	0.536738	0	0	0	0	0	0	0	0	0	0	0	0	0	0	0	0	0	0	0	0	0	0	0	0	0.0103903	0.0274655	0	0	0	0	0.0378559	0	0	0	0	0	0.0311326	1.3536	1.38473	0	0	0	0	0.742805	0.012833	0.647164	1.4028	0.103672
Curacao	7.60327	0.000405955	0.000606226	0.00095953	0	0	0.000329471	0	0	0	0	0.00277316	0	0.000473614	0.000327527	0.0069859	0	0	0	0.000758219	0.0136196	0.00466839	0.00778704	0.00725978	0.00206615	0.00693064	0.0241848	0	0.00136214	0.00384123	0.0113252	0.0497102	0.00388769	0.00520294	0.0177735	0.00739261	0.00587811	0.0307361	1.29111	1.36198	0.00853312	0.000950673	0.000705029	0.0101888	0.493232	0.00311773	0.436909	0.933259	0.0355615
SDs
site	area [m2]	Agelas clathrodes [m2]	Agela conifera [m2]	Agelas sventres [m2]	Aiolochroia crassa [m2]	Aplysina archeri [m2]	Aplysina cauliformis [m2]	Aplysina lacunosa [m2]	Ectyoplasia ferox [m2]	Ircinia campana [m2]	Ircinia strobilina [m2]	Ircinia felix [m2]	Xetospongia muta [m2]	Callyspongia plicifera [m2]	Callyspongia vaginalis [m2]	Niphates erecta [m2]	Biemma sp [m2]	Desmapsamma anchorata [m2]	Neofibularia nolitangere [m2]	Other massive sponges [m2]	Massive sponges [m2]	High microbial abundance massive sponges [m2]	Low microbial abundance massive sponges [m2]	Gorgonians [m2]	Massive coral [m2]	Branching coral [m2]	Encrusting coral [m2]	Foliose coral [m2]	Sheeting coral [m2]	Stalking coral [m2]	Solitary coral [m2]	Scleractinian corals [m2]	Plakortis [m2]	Clathria [m2]	Halisarca caerulea [m2]	Monanchora arbuscula [m2]	Phorbas amaranthus [m2]	Scopalina ruetzleri [m2]	Other encrusting sponges [m2]	Encrusting sponges [m2]	Siphonodictyon [m2]	Cliona [m2]	Other excavating sponges [m2]	Excavating sponges [m2]	Peyssonnelia [m2]	Halimeda [m2]	CCA [m2]	Calcifying algae [m2]	Macroalgae [m2]
Kalki	0	0	0	0	0	0	0	0	0	0	0	0	0	0	0	0.00712135	0	0	0	0	0.00712135	0	0.00712135	0.00721505	0.035377	0.028225	0.109804	0	0.0370503	0	0.0347053	0.126918	0	0	0	0.0251919	0	0.222438	1.38933	1.41612	0.0933191	0	0	0.0933191	0.806423	0	0.627887	1.07865	0.126356
Jeremi	0	0	0	0	0	0	0	0	0	0	0	0	0	0	0.0189865	0.0300403	0	0	0	0	0.0355374	0	0.0355374	0	0	0.0267452	0.147515	0	0	0	0.0553592	0.159361	0	0	0	0	0.0485438	0.0609151	1.6925	1.69931	0.0535884	0	0	0.0535884	1.57403	0	1.04456	1.90137	0.120797
Santa Martha	0	0	0	0	0	0	0	0	0	0	0	0	0	0	0	0	0	0	0	0	0	0	0	0	0	0	0.187198	0	0	0	0	0.187198	0	0	0	0	0	0.198446	1.03903	1.06845	0.0108392	0	0	0.0108392	0.601944	0	0.535774	0.880059	0.273089
Porto Marie	0	0.0330094	0	0	0	0	0	0	0	0	0	0	0	0	0	0	0	0	0	0	0.0330094	0.0330094	0	0.0120034	0.118655	0	0.191231	0	0.0462132	0	0.0064185	0.237037	0	0	0.352375	0.131052	0	0	0.807305	0.801572	0.0360108	0	0	0.0360108	0.507836	0	0.428784	0.654024	0.117243
Kokomo	0	0	0	0	0	0	0	0	0	0	0	0	0	0	0	0.167092	0	0	0	0	0.167092	0	0.167092	0.0317503	0	0.0113634	0.137261	0	0	0	0	0.137447	0	0	0.0456209	0.0388749	0.0521381	0.126272	0.921857	0.944124	0.00930666	0	0.00671476	0.0113919	0.623876	0.0242835	0.509335	0.888399	0.151654
Snake Bay	0	0	0.0435934	0	0	0	0	0	0	0	0	0	0	0	0.00692691	0	0	0	0	0	0.0441403	0.0435934	0.00692691	0.0564709	0	0	0	0	0.0121996	0.142422	0.0133087	0.144279	0	0.0898723	0.215807	0	0.249459	0.0130618	0.85915	0.904863	0.0554831	0	0.0136604	0.0565214	0.505979	0	0.451262	0.753696	0.121825
Carmabi	0	0	0	0	0	0	0	0	0	0	0	0	0	0	0	0.127046	0	0	0	0	0.127046	0	0.127046	0.0209488	0	0.0374016	0.265271	0	0.0201656	0.105065	0.140893	0.318366	0	0.0553337	0	0	0	0.0588766	0.802532	0.798019	0.0261509	0	0	0.0261509	0.526947	0.123162	0.470689	0.678006	0.0488911
Water factory	0	0	0	0	0	0	0.0231165	0	0	0	0	0.00848426	0	0.03323	0	0.0760775	0	0	0	0.0424213	0.0964259	0.0246243	0.0830182	0.105644	0.0124342	0.04099	0.050476	0	0	0	0.0568449	0.0878516	0	0.0858963	0.00569658	0.0964743	0.0847366	0.197116	0.809282	0.86872	0.0456114	0	0.0135512	0.0472544	0.267427	0	0.286734	0.412544	0.0400291
Sea Aquarium	0	0	0	0.0661456	0	0	0	0	0	0	0	0.182833	0	0	0	0.0172847	0	0	0	0	0.195197	0.194431	0.0172847	0.0540105	0	0.0628853	0.0632857	0	0	0	0.117389	0.150735	0	0	0.102011	0.0214677	0	0.108834	0.96039	0.975368	0.0428865	0.0477474	0	0.0667469	0.343848	0	0.392472	0.571893	0.0849125
Jan Thiel	0	0	0	0	0	0	0	0	0	0	0	0	0	0	0.0063777	0	0	0	0	0.0117212	0.013344	0	0.0063777	0.08384	0	0	0.0729116	0	0	0	0.00788516	0.0731506	0.214339	0.077151	0.332459	0.118277	0	0.245806	0.798521	0.809256	0.0343632	0	0	0.0343632	0.470013	0	0.487948	0.618888	0.08434
East	0	0	0	0	0	0	0	0	0	0	0	0	0	0	0	0	0	0	0	0	0	0	0	0	0	0.0310553	0.018174	0	0	0	0	0.0354815	0	0	0.00702378	0.0908989	0	0.0728265	0.795084	0.820511	0.033012	0	0	0.033012	0.731652	0.0251184	0.46138	0.905131	0.0204778
Eastpoint	0	0	0	0	0	0	0	0	0	0	0	0	0	0	0	0	0	0	0	0	0	0	0	0	0	0.0389237	0.191037	0	0	0	0	0.194019	0	0	0	0	0	0.123953	1.07088	1.102	0	0	0	0	0.829474	0.0747059	0.780084	1.12927	0.44603
Curacao	0	0.00974628	0.0145544	0.0230367	0	0	0.00791003	0	0	0	0	0.0637388	0	0.0113707	0.00467907	0.0688433	0	0	0	0.0149731	0.100387	0.0704465	0.0699328	0.0535717	0.0363587	0.0331746	0.141808	0	0.0178948	0.056362	0.0643844	0.175761	0.0679494	0.0511073	0.168939	0.0696825	0.0900316	0.152225	1.04031	1.06962	0.0429383	0.0167322	0.00686236	0.0469668	0.658326	0.0414507	0.540478	0.893162	0.174691
SEs
site	area [m2]	Agelas clathrodes [m2]	Agela conifera [m2]	Agelas sventres [m2]	Aiolochroia crassa [m2]	Aplysina archeri [m2]	Aplysina cauliformis [m2]	Aplysina lacunosa [m2]	Ectyoplasia ferox [m2]	Ircinia campana [m2]	Ircinia strobilina [m2]	Ircinia felix [m2]	Xetospongia muta [m2]	Callyspongia plicifera [m2]	Callyspongia vaginalis [m2]	Niphates erecta [m2]	Biemma sp [m2]	Desmapsamma anchorata [m2]	Neofibularia nolitangere [m2]	Other massive sponges [m2]	Massive sponges [m2]	High microbial abundance massive sponges [m2]	Low microbial abundance massive sponges [m2]	Gorgonians [m2]	Massive coral [m2]	Branching coral [m2]	Encrusting coral [m2]	Foliose coral [m2]	Sheeting coral [m2]	Stalking coral [m2]	Solitary coral [m2]	Scleractinian corals [m2]	Plakortis [m2]	Clathria [m2]	Halisarca caerulea [m2]	Monanchora arbuscula [m2]	Phorbas amaranthus [m2]	Scopalina ruetzleri [m2]	Other encrusting sponges [m2]	Encrusting sponges [m2]	Siphonodictyon [m2]	Cliona [m2]	Other excavating sponges [m2]	Excavating sponges [m2]	Peyssonnelia [m2]	Halimeda [m2]	CCA [m2]	Calcifying algae [m2]	Macroalgae [m2]
Kalki	0	0	0	0	0	0	0	0	0	0	0	0	0	0	0	0.0010377	0	0	0	0	0.0010377	0	0.0010377	0.00105136	0.00515505	0.00414801	0.0160194	0	0.00539887	0	0.00505717	0.0190578	0	0	0	0.00369036	0	0.0324874	0.304067	0.310823	0.0138304	0	0	0.0138304	0.143074	0	0.113804	0.217605	0.0187224
Jeremi	0	0	0	0	0	0	0	0	0	0	0	0	0	0	0.00276983	0.0043824	0	0	0	0	0.00518434	0	0.00518434	0	0	0.00400579	0.0216443	0	0	0	0.00814208	0.0239088	0	0	0	0	0.00715545	0.00888653	0.37013	0.37284	0.00801341	0	0	0.00801341	0.291797	0	0.183059	0.39705	0.0180587
Santa Martha	0	0	0	0	0	0	0	0	0	0	0	0	0	0	0	0	0	0	0	0	0	0	0	0	0	0	0.0274252	0	0	0	0	0.0274252	0	0	0	0	0	0.0302376	0.237262	0.24747	0.00158672	0	0	0.00158672	0.118928	0	0.097674	0.189688	0.0425698
Porto Marie	0	0.00477842	0	0	0	0	0	0	0	0	0	0	0	0	0	0	0	0	0	0	0.00477842	0.00477842	0	0.00173761	0.0171765	0	0.0279188	0	0.00668979	0	0.000929138	0.0347506	0	0	0.0510097	0.018971	0	0	0.151987	0.15485	0.00524358	0	0	0.00524358	0.0823033	0	0.0687928	0.11603	0.0169825
Kokomo	0	0	0	0	0	0	0	0	0	0	0	0	0	0	0	0.0245285	0	0	0	0	0.0245285	0	0.0245285	0.00468464	0	0.00165685	0.0208674	0	0	0	0	0.0209675	0	0	0.00665176	0.00566816	0.00760201	0.0185506	0.203819	0.210678	0.00137077	0	0.000979046	0.00169501	0.115351	0.00354066	0.0995744	0.189667	0.0223573
Snake Bay	0	0	0.00635789	0	0	0	0	0	0	0	0	0	0	0	0.00101026	0	0	0	0	0	0.00643765	0.00635789	0.00101026	0.00850596	0	0	0	0	0.00177926	0.0207715	0.0019561	0.0211343	0	0.0131651	0.031853	0	0.0363824	0.00191956	0.183794	0.198998	0.0084314	0	0.00204771	0.00875969	0.0898848	0	0.0905599	0.158532	0.0189062
Carmabi	0	0	0	0	0	0	0	0	0	0	0	0	0	0	0	0.0184675	0	0	0	0	0.0184675	0	0.0184675	0.00304052	0	0.0054401	0.0385593	0	0.00292102	0.0152839	0.0204862	0.0469975	0	0.00801516	0	0	0	0.00855089	0.162824	0.163509	0.00378799	0	0	0.00378799	0.0834127	0.0178402	0.0760609	0.12029	0.00714514
Water factory	0	0	0	0	0	0	0.00336813	0	0	0	0	0.00123618	0	0.00484169	0	0.0111819	0	0	0	0.00618088	0.0141263	0.00358782	0.0121851	0.0155419	0.00182578	0.00614554	0.00735447	0	0	0	0.00846645	0.0136639	0	0.0126039	0.000830004	0.0140565	0.0123463	0.0295222	0.182611	0.19877	0.00675506	0	0.0019872	0.00707071	0.0429678	0	0.0526925	0.0787199	0.00593467
Sea Aquarium	0	0	0	0.00960267	0	0	0	0	0	0	0	0.0265428	0	0	0	0.0025093	0	0	0	0	0.0283377	0.0282264	0.0025093	0.00786009	0	0.00952908	0.00925256	0	0	0	0.018145	0.0243197	0	0	0.0148962	0.00311657	0	0.0158996	0.208344	0.213558	0.00624559	0.00696685	0	0.00981023	0.051931	0	0.0669899	0.097053	0.0123753
Jan Thiel	0	0	0	0	0	0	0	0	0	0	0	0	0	0	0.000923468	0	0	0	0	0.00169719	0.00193216	0	0.000923468	0.0121651	0	0	0.0105817	0	0	0	0.00114174	0.0106259	0.0311253	0.011206	0.0482907	0.0171261	0	0.0360128	0.147482	0.160201	0.00498782	0	0	0.00498782	0.0797005	0	0.0763397	0.114285	0.0122543
East	0	0	0	0	0	0	0	0	0	0	0	0	0	0	0	0	0	0	0	0	0	0	0	0	0	0.00453572	0.00263278	0	0	0	0	0.00520286	0	0	0.0010175	0.0132444	0	0.0106228	0.159812	0.164835	0.00479646	0	0	0.00479646	0.117973	0.00364724	0.0784362	0.161196	0.00296651
Eastpoint	0	0	0	0	0	0	0	0	0	0	0	0	0	0	0	0	0	0	0	0	0	0	0	0	0	0.0057679	0.0277889	0	0	0	0	0.0284055	0	0	0	0	0	0.0183139	0.229842	0.23576	0	0	0	0	0.151815	0.0109028	0.138896	0.240095	0.065684
Curacao	0	0.000406377	0.000606856	0.000960528	0	0	0.000329813	0	0	0	0	0.0026578	0	0.000474107	0.000195343	0.00288027	0	0	0	0.00062452	0.00419257	0.00293746	0.00292556	0.00224851	0.0015169	0.00140622	0.00597706	0	0.000747344	0.00235278	0.00271571	0.00755426	0.00283493	0.00213829	0.00707023	0.00291649	0.00375771	0.0064454	0.0647766	0.0675627	0.00181716	0.000698074	0.000287137	0.00199348	0.0330239	0.00173102	0.0277936	0.0509473	0.00739856
[truncated: 16 more columns]

## Sheet: communities
	total reef [m2 m-2 reef]			exposed reef [m2 m-2 reef]			cryptic reef [m2 m-2 reef]			total reef [proportion]			open reef [proportion]			cryptic reef [proportion]
group	mean	sd	se	mean	sd	se	mean	sd	se	mean	sd	se	mean	sd	se	mean	sd	se
non-calcifying phototrophs	1.7626	7.83787	0.339281	1.71695	1.38641	0.0852361	0.0456527	0.199632	0.00849036	0.277181	1.23256	0.0533543	0.554633	0.447858	0.0275342	0.0139902	0.0611768	0.00260185
massive sponges	0.0435599	0.3974	0.0179815	0.0297697	0.143553	0.00737949	0.0136196	0.100387	0.00419257	0.0068501	0.0624939	0.00282772	0.00961665	0.0463725	0.00238383	0.00417369	0.0307633	0.0012848
scleractinian corals	0.752504	2.85843	0.127622	0.702794	0.975783	0.0529167	0.0497102	0.175761	0.00755426	0.118337	0.449509	0.0200695	0.227027	0.315212	0.0170939	0.0152336	0.0538616	0.00231498
gorgonians	0.0548673	0.535395	0.0231567	0.0476075	0.303963	0.0136492	0.00725978	0.0535717	0.00224851	0.00862827	0.0841947	0.00364156	0.0153789	0.0981907	0.00440917	0.00222474	0.0164169	0.000689049
calcifying algae	1.29641	2.87395	0.19001	0.363151	0.726169	0.0493959	0.933259	0.893162	0.0509473	0.20387	0.45195	0.0298804	0.117311	0.234578	0.0159566	0.285995	0.273707	0.0156127
encrusting sponges	1.39101	8.4943	0.572897	0.0290305	0.175804	0.0118693	1.36198	1.06962	0.0675627	0.218747	1.33579	0.0900922	0.00937785	0.0567908	0.00383421	0.417376	0.327781	0.0207044
other	1.05806	1.31998	0.0806212	0.206343	0.569296	0.0289212	0.851717	0.468953	0.0235907	0.166387	0.207577	0.0126782	0.066656	0.183902	0.00934254	0.261007	0.143709	0.00722932
total	6.35901	12.337	0.81282	3.09564	1.96713	0.185139	3.2632	1.49847	0.133898	1			0.486812	0.309345	0.0291144	0.513162	0.235646	0.0210563
