# Supplementary material for: Implications of 2D versus 3D surveys to measure the abundance and composition of benthic coral reef communities
Source: Coral Reefs. 2021 Jun 16;40(4):1137–53. doi: 10.1007/s00338-021-02118-6 (PMC8550779; doi:10.1007/s00338-021-02118-6)
Supplement: Supplementary file 7 — Online resource 7 (XLSX 107 kb) [file 338_2021_2118_MOESM7_ESM.xlsx]

## Sheet: canopy heights
site	Macroalgae horizontal [m]	Macroalgae vertical [m]	Macroalgae cryptic [m]	Turf horizontal [m]	Turf vertical [m]	Turf cryptic [m]	Benthic cyanobacteria horizontal [m]	Benthic cyanobacteria vertical [m]	Benthic cyanobacteria cryptic [m]
Carmabi	0.002	0.005	0.017	0.002	0.004	0.01	0.008	0.003	0.001
Carmabi	0.001	0.023	0.017	0.002	0.005	0.003	0.002	0.002	0.003
Carmabi	0.015	0.017	0.008	0.006	0.006	0.007	0.001	0.003	0.01
Carmabi	0.003	0.011	0.012	0.001	0.002	0.006	0.035	0.017	0.015
Carmabi		0.003	0.002	0.002	0.002	0.011	0.006	0.012	0.001
Carmabi	0.009	0.012	0.006	0.009	0.014	0.007	0.001	0.002	0.001
Carmabi	0.002	0.002	0.003	0.003	0.006	0.012	0.004	0.006	0.003
Carmabi	0.004	0.006	0.003	0.002	0.005	0.01	0.001	0.002	0.001
Carmabi	0.011	0.007	0.015	0.002	0.004	0.001	0.002	0.002
Carmabi	0.009	0.006	0.01	0.002	0.001	0.001	0.002	0.009	0.015
Carmabi	0.012	0.011	0.011	0.005	0.003	0.002	0.003	0.003	0.007
Carmabi	0.015	0.018	0.009	0.003	0.004	0.006	0.006	0.006	0.012
Carmabi	0.003	0.011	0.024	0.002	0.002	0.002	0.002	0.02	0.012
Carmabi	0.002	0.012	0.013	0.006	0.005	0.002	0.005	0.008
Carmabi	0.031	0.019	0.021	0.001	0.001	0.001	0.012
Carmabi	0.011	0.022	0.017	0.002	0.002	0.001	0.011	0.013	0.021
Water factory	0.006	0.004	0.01	0.002	0.002	0.008
Water factory	0.001	0.005	0.02	0.006	0.005	0.002	0.002	0.002	0.001
Water factory	0.002	0.008	0.006	0.006	0.006	0.002	0.01	0.01
Water factory	0.014	0.006	0.008	0.008	0.006	0.002	0.005	0.01	0.01
Water factory	0.005	0.03	0.007	0.005	0.006	0.003	0.07	0.02
Water factory	0.02	0.013	0.008	0.004	0.002	0.008
Water factory	0.005	0.01	0.04	0.003	0.003	0.005	0.001
Water factory	0.008	0.01	0.01	0.003	0.005	0.008	0.003	0.005	0.003
Water factory		0.03	0.008	0.01	0.001	0.005		0.009	0.012
Water factory	0.02	0.035	0.03	0.001	0.003	0.009	0.002	0.001	0.002
Water factory	0.003	0.007	0.011	0.002	0.002	0.005			0.001
Water factory	0.002	0.003	0.01	0.003	0.005	0.012	0.01	0.009	0.005
Water factory	0.001	0.003	0.01	0.003	0.003	0.004	0.005	0.003	0.005
Water factory	0.001	0.006	0.007	0.002	0.004	0.01
Water factory	0.01	0.006	0.005	0.003	0.003	0.006		0.005	0.004
Water factory	0.002	0.006	0.009	0.003	0.001	0.005
Snake Bay	0.006	0.015	0.012	0.005	0.004	0.005	0.01	0.001	0.012
Snake Bay	0.001	0.004	0.006	0.001	0.003	0.005	0.003	0.005
Snake Bay	0.001	0.002	0.005	0.001	0.003	0.003	0.003	0.003	0.01
Snake Bay	0.004	0.009	0.011	0.003	0.003	0.006	0.003	0.024	0.005
Snake Bay	0.002	0.012	0.005	0.002	0.001	0.004	0.001	0.001	0.001
Snake Bay	0.001	0.003	0.009	0.004	0.006	0.004	0.01	0.003	0.006
Snake Bay	0.015	0.015	0.021	0.003	0.006	0.01	0.003	0.003	0.003
Snake Bay	0.005	0.009	0.013	0.002	0.004	0.01	0.01	0.012	0.013
Snake Bay	0.005	0.005	0.015	0.003	0.003	0.004	0.002	0.003	0.012
Snake Bay	0.003	0.005	0.014	0.003	0.005	0.007	0.002	0.005	0.01
Snake Bay	0.001	0.004	0.013	0.002	0.005	0.005	0.003	0.005	0.006
Snake Bay	0.005	0.01	0.02	0.003	0.002	0.01	0.005	0.012	0.017
Snake Bay	0.003	0.013	0.016	0.005	0.002	0.01	0.005	0.003	0.005
Snake Bay	0.015	0.015	0.025	0.003	0.01	0.011		0.002	0.009
Snake Bay	0.012	0.011	0.02	0.019	0.002	0.005	0.021	0.002
Snake Bay	0.002	0.003	0.015	0.005	0.003	0.005	0.002	0.005	0.005
Jan Thiel	0.001	0.015	0.021	0.002	0.002	0.004	0.025	0.002	0.003
Jan Thiel	0.005	0.012	0.008	0.003	0.003	0.002	0.004	0.006	0.021
Jan Thiel	0.006	0.023	0.031	0.003	0.002	0.004	0.002	0.003	0.003
Jan Thiel	0.002	0.019	0.015	0.003	0.004	0.002	0.013	0.01	0.029
Jan Thiel	0.008	0.011	0.012	0.005	0.004	0.002	0.01	0.005	0.022
Jan Thiel	0.007	0.015	0.034	0.004	0.003	0.001	0.032
Jan Thiel	0.007	0.009	0.013	0.006	0.006	0.002	0.004	0.002	0.002
Jan Thiel	0.004	0.008	0.019	0.003	0.002	0.001	0.001		0.002
Jan Thiel	0.002	0.014	0.009	0.004	0.006	0.009		0.005	0.002
Jan Thiel	0.002	0.006	0.01	0.005	0.009	0.012	0.003	0.005	0.007
Jan Thiel	0.002	0.002	0.015	0.004	0.002	0.01	0.002	0.013	0.002
Jan Thiel	0.011	0.003	0.01	0.003	0.002	0.006	0.005	0.001	0.002
Jan Thiel	0.01	0.019	0.012	0.002	0.007	0.009	0.002	0.003	0.001
Jan Thiel	0.004	0.01	0.014	0.002	0.005	0.009	0.001	0.002	0.027
Jan Thiel	0.006	0.01	0.005	0.003	0.005	0.003	0.007	0.002	0.012
Jan Thiel	0.002	0.006	0.005	0.002	0.007	0.008	0.003		0.004
Kalki	0.012	0.025	0.026	0.002	0.001	0.002	0.003	0.006	0.004
Kalki	0.03	0.025	0.019	0.002	0.003	0.001	0.01	0.02	0.002
Kalki	0.015	0.026	0.014	0.003	0.002	0.002	0.003	0.002	0.012
Kalki	0.021	0.031	0.026	0.003	0.002	0.001	0.01	0.034	0.003
Kalki	0.04	0.06	0.035	0.002	0.003	0.002	0.005	0.016	0.002
Kalki	0.045	0.035	0.031	0.003	0.002	0.001	0.003	0.025	0.016
Kalki	0.031	0.044	0.03	0.002	0.002	0.003	0.003	0.006	0.022
Kalki	0.015	0.02	0.025	0.005	0.003	0.003	0.001	0.001	0.001
Kalki	0.008	0.01		0.003	0.005	0.003	0.003	0.005
Kalki	0.01	0.01		0.003	0.004	0.006		0.104
Kalki	0.02	0.01	0.015	0.004	0.005	0.004
Kalki	0.01	0.005		0.003	0.003	0.003
Kalki	0.005	0.007	0.002	0.001	0.004	0.01	0.002	0.001	0.004
Kalki	0.015	0.005	0.011	0.003	0.002	0.006	0.002	0.003
Kalki	0.007	0.008	0.01	0.004	0.004	0.008	0.004	0.004	0.015
Kalki	0.001	0.003	0.01	0.001	0.008	0.007	0.001	0.001	0.001
Kokomo	0.009	0.011	0.016	0.002	0.003	0.001	0.008	0.006
Kokomo	0.021	0.005	0.012	0.011	0.004	0.002	0.008	0.007
Kokomo	0.011	0.009	0.023	0.004	0.009	0.003	0.01	0.005	0.006
Kokomo	0.003	0.012	0.025	0.002	0.002	0.002	0.001	0.001	0.014
Kokomo	0.005	0.021	0.04	0.002	0.002	0.001	0.015	0.012	0.002
Kokomo	0.025	0.032	0.015	0.004	0.002	0.001	0.015	0.013	0.006
Kokomo	0.03	0.02	0.015	0.002	0.001	0.001	0.01	0.012	0.004
Kokomo	0.01	0.02	0.022	0.01	0.01	0.001	0.012	0.003
Kokomo	0.01	0.005	0.01	0.003	0.005	0.005	0.01
Kokomo	0.005	0.01		0.005	0.004	0.005
Kokomo	0.01	0.015	0.01	0.005	0.005	0.01	0.003
Kokomo	0.02	0.01	0.005	0.005	0.005	0.01	0.02	0.02
Kokomo	0.007	0.015	0.01	0.005	0.002	0.003
Kokomo	0.005	0.01	0.01	0.005	0.005	0.01	0.01	0.01
Kokomo	0.007	0.008	0.01	0.01	0.002	0.003	0.02	0.02
Kokomo	0.01	0.015		0.003	0.007	0.005
Porto Marie	0.015	0.02	0.008	0.005	0.005	0.008
Porto Marie	0.04	0.02		0.005	0.003	0.001	0.002	0.004
Porto Marie	0.02	0.015	0.01	0.002	0.002	0.005	0.003
Porto Marie	0.02	0.01	0.01	0.002	0.002	0.003	0.004	0.005
Porto Marie	0.02	0.01		0.002	0.004	0.005	0.008	0.002
Porto Marie	0.015	0.01		0.005	0.005	0.01	0.004	0.004
Porto Marie	0.02	0.015	0.01	0.004	0.003	0.004	0.005
Porto Marie	0.015	0.003		0.003	0.002	0.002	0.002
Porto Marie	0.015	0.01	0.005	0.005	0.008	0.008	0.003	0.002
Porto Marie	0.02	0.025	0.01	0.003	0.004	0.005	0.003
Porto Marie	0.01	0.008	0.005	0.003	0.003	0.004	0.002	0.003
Porto Marie	0.02	0.03	0.01	0.004	0.003	0.003	0.002	0.002
Porto Marie	0.015	0.025		0.005	0.005	0.004		0.003
Porto Marie	0.015	0.01	0.015	0.01	0.005	0.005	0.002	0.003
Porto Marie	0.01	0.015	0.01	0.003	0.003	0.004	0.005	0.004
Porto Marie	0.015	0.01	0.01	0.003	0.002	0.003	0.002	0.001	0.001
Santa Martha	0.001	0.004	0.006	0.003	0.002	0.008	0.003	0.008	0.003
Santa Martha	0.002	0.007	0.001	0.008	0.015	0.01	0.015	0.003	0.001
Santa Martha	0.005	0.01	0.005	0.003	0.004	0.001	0.01	0.009	0.01
Santa Martha	0.014	0.02		0.003	0.003	0.002	0.003	0.008	0.002
Santa Martha	0.002	0.003	0.002	0.003	0.003	0.015	0.02	0.03	0.001
Santa Martha	0.003	0.013		0.003	0.002	0.002	0.001	0.003
Santa Martha	0.012	0.017	0.006	0.002	0.002	0.005	0.019	0.003
Santa Martha	0.002	0.006	0.009	0.003	0.005	0.006	0.01	0.009
Santa Martha	0.01	0.01	0.01	0.005	0.003	0.005	0.03	0.005
Santa Martha	0.01	0.01		0.003	0.003	0.004		0.004
Santa Martha	0.015	0.01	0.01	0.003	0.005	0.005	0.01	0.003
Santa Martha	0.015	0.015		0.004	0.005	0.004	0.003	0.003
Santa Martha	0.02	0.018	0.004	0.004	0.003	0.005	0.003	0.003
Santa Martha	0.02	0.015	0.003	0.003	0.002	0.025	0.03	0.025
Santa Martha	0.015	0.02	0.02	0.005	0.005	0.006	0.02	0.02
Santa Martha	0.016	0.007	0.001	0.001	0.006	0.005	0.002	0.003	0.003
Eastpoint	0.025	0.015	0.002	0.003	0.002	0.002
Eastpoint	0.02	0.011	0.003	0.001	0.002	0.001	0.011	0.015	0.021
Eastpoint	0.018	0.009	0.021	0.002	0.002	0.001	0.002	0.003	0.004
Eastpoint	0.013	0.041	0.03	0.001	0.001	0.002	0.01	0.01	0.015
Eastpoint	0.024	0.016	0.012	0.001	0.002	0.001			0.003
Eastpoint	0.015	0.01	0.005	0.001	0.001	0.001	0.012	0.01
Eastpoint	0.005	0.014	0.008	0.002	0.001	0.001	0.021	0.003
Eastpoint	0.015	0.02	0.008	0.001	0.002	0.001	0.003	0.002	0.002
Eastpoint	0.015	0.011	0.009	0.001	0.002	0.001	0.003	0.003	0.004
Eastpoint	0.012	0.015	0.012	0.002	0.002	0.002	0.003	0.005	0.014
Eastpoint	0.02	0.012	0.015	0.001	0.002	0.002	0.015	0.025	0.033
Eastpoint	0.008	0.022	0.02	0.002	0.002	0.001	0.005	0.002
Eastpoint	0.018	0.015	0.012	0.004	0.002	0.002	0.002	0.012	0.015
Eastpoint	0.008	0.013	0.017	0.002	0.002	0.001	0.003	0.004	0.01
Eastpoint	0.003	0.015	0.007	0.001	0.002	0.001	0.008	0.009
Eastpoint	0.008	0.01	0.02	0.001	0.001	0.001	0.003	0.003	0.003
East	0.028	0.013	0.014	0.003	0.002	0.001	0.004
East	0.015	0.011	0.01	0.002	0.003	0.001	0.004
East	0.032	0.035	0.028	0.004	0.003	0.001	0.001	0.001	0.001
East	0.028	0.016	0.011	0.002	0.003	0.002	0.002	0.012	0.012
East	0.011	0.009	0.024	0.004	0.003	0.002	0.003	0.008	0.008
East	0.035	0.008	0.015	0.003	0.003	0.002	0.005	0.009	0.009
East	0.02	0.012	0.016	0.002	0.002	0.001	0.003	0.001	0.001
East	0.021	0.035	0.042	0.003	0.003	0.002	0.001
East	0.012	0.014	0.011	0.002	0.002	0.002	0.002	0.003	0.002
East	0.006	0.024	0.017	0.003	0.003	0.002	0.031	0.021	0.003
East	0.011	0.008	0.021	0.002	0.002	0.002	0.003	0.004	0.005
East	0.022	0.009	0.013	0.001	0.001	0.002	0.015	0.016	0.003
East	0.022	0.046	0.031	0.004	0.003	0.002	0.003	0.002	0.01
East	0.021	0.006	0.016	0.002	0.002	0.001	0.013		0.002
East	0.031	0.019	0.013	0.001	0.001	0.001	0.003	0.003	0.002
East	0.02	0.025	0.012	0.002	0.001	0.002	0.032	0.003	0.005
Jeremi	0.025	0.034	0.015	0.002	0.002	0.003	0.06	0.06
Jeremi	0.046	0.03	0.009	0.003	0.002	0.002	0.003	0.002
Jeremi	0.031	0.034	0.006	0.003	0.003	0.003	0.006	0.002
Jeremi	0.078	0.032	0.01	0.008	0.009	0.001	0.012	0.029	0.003
Jeremi	0.037	0.044	0.015	0.002	0.002	0.001	0.002	0.002
Jeremi	0.033	0.028	0.011	0.004	0.002	0.002	0.003	0.002	0.001
Jeremi	0.029	0.032	0.014	0.002	0.002	0.001	0.005	0.004
Jeremi	0.015	0.014	0.008	0.002	0.001	0.002	0.002	0.005
Jeremi	0.02	0.075	0.01	0.002	0.002	0.002	0.052	0.007	0.002
Jeremi	0.045	0.036	0.005	0.002	0.002	0.002	0.001	0.002	0.004
Jeremi	0.025	0.035	0.005	0.003	0.004	0.002	0.002	0.002	0.01
Jeremi	0.031	0.021	0.004	0.001	0.002	0.001	0.005	0.005
Jeremi	0.03	0.04	0.01	0.001	0.002	0.001	0.001	0.001	0.001
Jeremi	0.055	0.04	0.006	0.002	0.001	0.002	0.003	0.002	0.002
Jeremi	0.041	0.035	0.006	0.001	0.001	0.001	0.003	0.002	0.002
Sea Aquarium	0.003	0.002	0.009	0.003	0.003	0.004	0.002	0.002
Sea Aquarium	0.002	0.009	0.012	0.003	0.003	0.003	0.001
Sea Aquarium	0.011	0.009	0.006	0.002	0.003	0.002
Sea Aquarium	0.009	0.011	0.005	0.002	0.003	0.003
Sea Aquarium	0.005	0.012	0.015	0.002	0.002	0.002	0.001
Sea Aquarium	0.004	0.008	0.013	0.001	0.001	0.002	0.002	0.003
Sea Aquarium	0.005	0.012	0.01	0.002	0.001	0.004			0.001
Sea Aquarium	0.005	0.009	0.009	0.003	0.002	0.002
Sea Aquarium	0.002	0.01	0.011	0.003	0.003	0.002
Sea Aquarium	0.009	0.004	0.004	0.002	0.001	0.002
Sea Aquarium	0.007	0.004	0.008	0.001	0.002	0.002
Sea Aquarium	0.002	0.002	0.014	0.002	0.002	0.004
Sea Aquarium	0.002	0.003	0.003	0.001	0.001	0.002
Sea Aquarium	0.001	0.003	0.006	0.002	0.002	0.002
Sea Aquarium	0.002	0.002	0.003	0.003	0.002	0.005
Sea Aquarium	0.002	0.004	0.003	0.001	0.002	0.002	0.001	0.002

## Sheet: canopy summary
means
site	Macroalgae [cm]	Turf algae [cm]	Benthic cyanobacteria [cm]	n
Kalki	1.92003	0.33125	0.919547	48
Jeremi	2.67778	0.224444	0.741944	48
Santa Martha	0.936806	0.483333	0.798472	48
Porto Marie	1.39754	0.410417	0.245238	48
Kokomo	1.37679	0.435417	0.907739	48
Snake Bay	0.908333	0.479167	0.64129	48
Carmabi	1.06597	0.4125	0.711955	48
Water factory	1.01597	0.447917	0.805926	48
Sea Aquarium	0.6375	0.227083	0.157778	48
Jan Thiel	1.02917	0.43125	0.713504	48
East	1.91458	0.214583	0.652511	48
Eastpoint	1.41042	0.15625	0.868615	48
Curacao	1.35529	0.355148	0.744163	576
SDs
site	Macroalgae [cm]	Turf algae [cm]	Benthic cyanobacteria [cm]
Kalki	1.31638	0.196952	1.75741
Jeremi	1.73427	0.156895	1.53784
Santa Martha	0.616098	0.41274	0.894788
Porto Marie	0.699786	0.199189	0.153172
Kokomo	0.797511	0.294986	0.577961
Snake Bay	0.619483	0.331956	0.529646
Carmabi	0.701835	0.323298	0.700298
Water factory	0.922005	0.260923	1.29257
Sea Aquarium	0.391736	0.0892989	0.0707107
Jan Thiel	0.72316	0.264299	0.838108
East	0.966677	0.0850271	0.742589
Eastpoint	0.722065	0.0649263	0.735159
Curacao	1.0541	0.269736	0.986571
SEs
site	Macroalgae [cm]	Turf algae [cm]	Benthic cyanobacteria [cm]
Kalki	0.190003	0.0284275	0.253661
Jeremi	0.25032	0.0226459	0.221968
Santa Martha	0.0889261	0.0595739	0.129152
Porto Marie	0.101005	0.0287505	0.0221084
Kokomo	0.115111	0.0425776	0.0834215
Snake Bay	0.0894146	0.0479138	0.0764479
Carmabi	0.101301	0.046664	0.101079
Water factory	0.13308	0.037661	0.186566
Sea Aquarium	0.0565423	0.0128892	0.0102062
Jan Thiel	0.104379	0.0381482	0.12097
East	0.139528	0.0122726	0.107184
Eastpoint	0.104221	0.00937131	0.106111
Curacao	0.0439207	0.011239	0.0411071

## Sheet: erect organisms
site	# massive sponges [# individuals]	Agelas clathrodes [m3]	Agela conifera [m3]	Agelas sventres [m3]	Aiolochroia crassa [m3]	Aplysina archeri [m3]	Aplysina cauliformis [m3]	Aplysina lacunosa [m3]	Ectoplasya ferox [m3]	Ircinia campana [m3]	Ircinia strobilina [m3]	Ircinia felix [m3]	Xetospongia muta [m3]	Callyspongia plicifera [m3]	Callyspongia vaginalis [m3]	Niphates erecta [m3]	Biemma [m3]	Desmapsamma anchorata [m3]	Neofibularia nolitangere [m3]	Other massive sponges [m3]	Exposed massive sponges [m3]	Cryptic massive sponges [m3]	All massive sponges [m3]	High microbial abundance massive sponges [m3]	Low microbial abundance massive sponges [m3]	# gorgonians	Exposed gorgonians [m3]	Cryptic gorgonians [m3]	All gorgonians [m3]
Carmabi	2	0	0	0	0	0	0	0	0	0	0	0	0.22369	0	0	4.082e-05	0	0	0	0	0.223731	0	0.223731	0.22369	4.082e-05	2	9.8121e-06	0	9.8121e-06
Carmabi	0	0	0	0	0	0	0	0	0	0	0	0	0	0	0	0	0	0	0	0	0	0.00366281	0.00366281	0	0	1	0.00162719	0	0.00162719
Carmabi	6	0	0	0	0	0	0	0	0	0	0	0	0	0	0	1.6e-05	0	0.0023448	0	0	0.0023608	0.00639597	0.00875676	0	1.6e-05	7	6.14172e-06	0.00108557	0.00109171
Carmabi	0	0	0	0	0	0	0	0	0	0	0	0	0	0	0	0	0	0	0	0	0	0	0	0	0	1	7.16561e-08	0	7.16561e-08
Carmabi	1	0	0	0	0	0	0	0	0	0	0	0	0	0	0	4.62208e-05	0	0	0	0	4.62208e-05	0	4.62208e-05	0	4.62208e-05	0	0	0	0
Carmabi	3	0	0	0	0	0	0	0	0	0.00435518	0.00137009	0	0	0	0	1.884e-05	0	0	0	0	0.00574411	0	0.00574411	0.00572527	1.884e-05	0	0	0	0
Carmabi	1	0	0	0	0	0	0	0.000269092	0	0	0	0	0	0	0	0	0	0	0	0	0.000269092	0	0.000269092	0.000269092	0	0	0	0	0
Carmabi	0	0	0	0	0	0	0	0	0	0	0	0	0	0	0	0	0	0	0	0	0	0	0	0	0	0	0	0	0
Carmabi	0	0	0	0	0	0	0	0	0	0	0	0	0	0	0	0	0	0	0	0	0	0	0	0	0	3	9.30334e-06	0	9.30334e-06
Carmabi	0	0	0	0	0	0	0	0	0	0	0	0	0	0	0	0	0	0	0	0	0	0	0	0	0	0	0	0	0
Carmabi	0	0	0	0	0	0	0	0	0	0	0	0	0	0	0	0	0	0	0	0	0	0	0	0	0	1	4.14252e-06	0	4.14252e-06
Carmabi	5	0	0	0	0	0	0	0	0	0	0	0	0	0	0	0.000114345	0	0	0	0	0.000114345	0	0.000114345	0	0.000114345	3	7.61783e-06	0	7.61783e-06
Carmabi	0	0	0	0	0	0	0	0	0	0	0	0	0	0	0	0	0	0	0	0	0	0	0	0	0	1	5.01592e-06	0	5.01592e-06
Carmabi	0	0	0	0	0	0	0	0	0	0	0	0	0	0	0	0	0	0	0	0	0	0	0	0	0	1	1.83439e-06	0	1.83439e-06
Carmabi	1	0	0	0	0	0	0	0	0	0	0.00064	0	0	0	0	0	0	0	0	0	0.00064	0	0.00064	0.00064	0	2	1.64451e-05	0	1.64451e-05
Carmabi	0	0	0	0	0	0	0	0	0	0	0	0	0	0	0	0	0	0	0	0	0	0	0	0	0	1	3.74045e-06	0	3.74045e-06
Water factory	5	0	0	0	0	0	0	0	0	0	0	0	0	0	0	0.00014915	0	0	0.00870997	2.198e-05	0.0088811	0	0.0088811	0	0.00014915	2	0.00180637	0	0.00180637
Water factory	20	0	0	0	0	0	0	0	0	0	0.000307458	0	0	0	0	0.000619298	1.884e-05	0	0	0.00011417	0.00105977	0	0.00105977	0.000307458	0.000619298	17	0.00522611	0	0.00522611
Water factory	1	0	0	0	0	0	0	0	0	0	0	0	0	0	0	0	0	0	0	0.0002826	0.0002826	0.00372553	0.00400813	0	0	4	0.000398408	0	0.000398408
Water factory	0	0	0	0	0	0	0	0	0	0	0	0	0	0	0	0	0	0	0	0	0	0	0	0	0	0	0	0	0
Water factory	10	0	0	0	0	0	0	0	0	0	0	0	0	0	0	0.0002198	0	0	0	0.0007536	0.0144157	0.00249066	0.0169064	0.0134423	0.0002198	5	0.00388053	0	0.00388053
Water factory	3	0	0	0	0	0	0	0	0	0	0.000314	0	0	6.33233e-05	0	0.00022608	0	0	0	0	0.000603403	0	0.000603403	0.000314	0.000289403	2	5.12739e-05	0	5.12739e-05
Water factory	4	0	0	0	0	0	0	0	0	0	0	0	0	0	0	0.00013345	0	0	0.00261667	0	0.00275012	0	0.00275012	0	0.00013345	6	0.000846019	0	0.000846019
Water factory	0	0	0	0	0	0	0	0	0	0	0	0	0	0	0	0	0	0	0	0	0	0	0	0	0	2	0.00028328	0	0.00028328
Water factory	1	0	0	0	0	0	0	0	0	0	0	0	0	7.96775e-05	0	0	0	0	0	0	7.96775e-05	0	7.96775e-05	0	7.96775e-05	1	1.93471e-05	0.000263396	0.000282743
Water factory	12	0	0	0	0	0	0	0	0	0	0.000517053	0	0	0	0	0.00083248	0	0	0	0.00146716	0.00300719	0	0.00300719	0.000707547	0.00083248	0	0	0	0
Water factory	10	0.0031086	0	0	0	0	0	0	0	0	2.09333e-05	0	0	0	0	0.000697025	0	0	0	2.2765e-05	0.00384932	0	0.00384932	0.00312953	0.000697025	0	0	0	0
Water factory	5	0	0	0	0	0	0	0	0	0.00273337	0	0	0	0	0	7.065e-05	0	0	0	0.0131849	0.0159889	0	0.0159889	0.00273337	7.065e-05	3	0.0043328	0.000422549	0.00475535
Water factory	7	0	0	0	0	0	0	0	0	0	0.0006123	0	0	0	0	0.000115395	0	0	0	0.00570263	0.00643033	0.00310337	0.0095337	0.0006123	0.000115395	6	0.00830852	0	0.00830852
Water factory	13	0	0	0	0	0	0	0	0	0	0	0	0	4.42217e-05	4.02313e-05	0.00023864	0	0	0	0.010036	0.0103591	0	0.0103591	0	0.000323093	4	0.00024164	0.00139754	0.00163918
Water factory	3	0	0	0	0.00585401	0	0	0	0	0.00485366	0	0	0	0	0	1.256e-05	0	0	0	0	0.0107202	0	0.0107202	0.0107077	1.256e-05	3	0.0062672	0	0.0062672
Water factory	7	0	0	0	0	0	0	0	0	0	0	0	0	5.652e-05	0	0.00036424	0	0	0	0.00092316	0.00134392	0	0.00134392	0	0.00042076	3	0.00179506	0	0.00179506
Snake Bay	0	0	0	0	0	0	0	0	0	0	0	0	0	0	0	0	0	0	0	0	0	0	0	0	0	0	0	0	0
Snake Bay	1	0	0	0	0	0	0	0	0	0	0	0	0	0	0	2.4e-05	0	0	0	0	2.4e-05	0	2.4e-05	0	2.4e-05	2	1.87341e-06	0	1.87341e-06
Snake Bay	1	0	0.000181366	0	0	0	0	0	0	0	0	0	0	0	0	0	0	0	0	0	0.000181366	0	0.000181366	0.000181366	0	0	0	0	0
Snake Bay	0	0	0	0	0	0	0	0	0	0	0	0	0	0	0	0	0	0	0	0	0	0.000238332	0.000238332	0	0	0	0	0	0
Snake Bay	0	0	0	0	0	0	0	0	0	0	0	0	0	0	0	0	0	0	0	0	0	0	0	0	0	0	0	0.000662322	0.000662322
Snake Bay	1	0	0	0	0	0	0	0	0	0	0	0	0	0	0	0	0	0	0.00232072	0	0.00232072	0	0.00232072	0	0	0	0	5.27942e-05	5.27942e-05
Snake Bay	2	0	0.000663521	0	0	0	0	0	0	0	0	0	0	0	0	7.8e-05	0	0	0	0	0.000741521	0	0.000741521	0.000663521	7.8e-05	1	4.64331e-06	0	4.64331e-06
Snake Bay	3	0	0	0	0	0	0	0	0	0	0	0	0	0	0	0.00013749	0	0	0	0.00030615	0.00044364	0.000766319	0.00120996	0	0.00013749	0	0	0	0
Snake Bay	7	0	0.0285478	0	0	0	0	0	0	0.000743918	0	0	0	0	0	0	0	0	0	7.35937e-05	0.0293653	0	0.0293653	0.0292917	0	9	0.000290146	0	0.000290146
Snake Bay	2	0	3.768e-05	0	0	0	0	0	0	0	0	0	0	0	0	0.00011052	0	0	0	0	0.0001482	0	0.0001482	3.768e-05	0.00011052	1	2.57484e-06	0	2.57484e-06
Snake Bay	2	0	0	0	0	0	0	0	0	0	0.00628837	0	0	0	0	0	0	0	0	0	0.00628837	0	0.00628837	0.00628837	0	0	0	0.000662142	0.000662142
Snake Bay	7	0	0.00327628	0	0	0	0	0	0	0	0	0	0	0	0.000424096	0	0	0	0	0	0.00370037	0	0.00370037	0.00327628	0.000424096	4	0.00247255	0.00109614	0.00356869
Snake Bay	5	0	0.00498737	0	0	0	0	0	0	0	0	0	0	0	0	0	0	0	0	0.000108	0.00509537	0	0.00509537	0.00498737	0	1	0.0148255	0	0.0148255
Snake Bay	5	0	0.00573716	0	0	0	0	0	0	0	0	0	0	0	0	3.6e-05	0	0	0	0.00704616	0.0128193	0	0.0128193	0.00573716	3.6e-05	5	0.00012699	0	0.00012699
Snake Bay	2	0	0.0119023	0	0	0	0	0	0	0	0	0	0	0	0	0	0	0	0	0	0.0119023	0	0.0119023	0.0119023	0	0	0	2.47918e-05	2.47918e-05
Snake Bay	5	0	0.0313849	0	0	2.512e-05	0	0	0	0	0	0	0	0	0	9.3e-05	0	0	0	0	0.031503	0	0.031503	0.03141	9.3e-05	0	0	0	0
Jan Thiel	0	0	0	0	0	0	0	0	0	0	0	0	0	0	0	0	0	0	0	0	0	0	0	0	0	0	0	0	0
Jan Thiel	0	0	0	0	0	0	0	0	0	0	0	0	0	0	0	0	0	0	0	0	0	0.000452414	0.000452414	0	0	3	0.000482076	0	0.000482076
Jan Thiel	0	0	0	0	0	0	0	0	0	0	0	0	0	0	0	0	0	0	0	0	0	0	0	0	0	0	0	0	0
Jan Thiel	0	0	0	0	0	0	0	0	0	0	0	0	0	0	0	0	0	0	0	0	0	0	0	0	0	1	3.08519e-05	0	3.08519e-05
Jan Thiel	0	0	0	0	0	0	0	0	0	0	0	0	0	0	0	0	0	0	0	0	0	0	0	0	0	3	0.00201274	0	0.00201274
Jan Thiel	0	0	0	0	0	0	0	0	0	0	0	0	0	0	0	0	0	0	0	0	0	0	0	0	0	2	0.00260382	0	0.00260382
Jan Thiel	0	0	0	0	0	0	0	0	0	0	0	0	0	0	0	0	0	0	0	0	0	0	0	0	0	0	0	0	0
Jan Thiel	2	0	0	0	0	0	0	0	0	0	0	0	0	0	0	0.000141094	0	0	0	0	0.000141094	0	0.000141094	0	0.000141094	0	0	0	0
Jan Thiel	0	0	0	0	0	0	0	0	0	0	0	0	0	0	0	0	0	0	0	0	0	0	0	0	0	0	0	0	0
Jan Thiel	0	0	0	0	0	0	0	0	0	0	0	0	0	0	0	0	0	0	0	0	0	0.000696693	0.000696693	0	0	1	3.18471e-06	0	3.18471e-06
Jan Thiel	8	0	0	0	0	0	0	0	0	0	0	0	0	0	0	0.000509324	0	0	0	2.94375e-05	0.000538761	0	0.000538761	0	0.000509324	2	9.87261e-05	0	9.87261e-05
Jan Thiel	9	0	0	0	0	0	0	0	0	0	0	0	0	0	0.000152133	0.00105752	0	0	0	0	0.00120965	0	0.00120965	0	0.00120965	0	0	0.00152452	0.00152452
Jan Thiel	1	0	0	0	0	0	0	0	0	0	0	0	0	0	0	3.5e-05	0	0	0	0	3.5e-05	0.000224358	0.000259358	0	3.5e-05	3	3.28822e-05	0.000224358	0.00025724
Jan Thiel	0	0	0	0	0	0	0	0	0	0	0	0	0	0	0	0	0	0	0	0	0	0	0	0	0	2	4.29936e-05	0	4.29936e-05
Jan Thiel	0	0	0	0	0	0	0	0	0	0	0	0	0	0	0	0	0	0	0	0	0	0	0	0	0	3	1.359e-05	0	1.359e-05
Jan Thiel	10	0	0	0	0.00599671	0	0	0	0	0	0	0	0	0	0	6.1e-05	0	0	0	0.00215142	0.00939606	0	0.00939606	0.00718363	6.1e-05	0	0	0	0
Kalki	1	0	0	0	0	0	0	0	0	0	0	0	0	0	0	0	0	0	0	0	0.000156	0	0.000156	0.000156	0	0	0	0	0
Kalki	2	0	0	0	0.0195164	0	0	0	0	0	0	0	0	0	0	0	0	0	0	0	0.0195164	0	0.0195164	0.0195164	0	0	0	0	0
Kalki	0	0	0	0	0	0	0	0	0	0	0	0	0	0	0	0	0	0	0	0	0	0	0	0	0	0	0	0	0
Kalki	0	0	0	0	0	0	0	0	0	0	0	0	0	0	0	0	0	0	0	0	0	0	0	0	0	0	0	7.43896e-05	7.43896e-05
Kalki	0	0	0	0	0	0	0	0	0	0	0	0	0	0	0	0	0	0	0	0	0	0	0	0	0	0	0	0	0
Kalki	2	0	0	0	0	0	0	0.0184301	0	0	0	0	0	0	0	1.6e-05	0	0	0	0	0.0184461	0	0.0184461	0.0184301	1.6e-05	1	0.00170541	0	0.00170541
Kalki	0	0	0	0	0	0	0	0	0	0	0	0	0	0	0	0	0	0	0	0	0	0.000346833	0.000346833	0	0	0	0	0	0
Kalki	0	0	0	0	0	0	0	0	0	0	0	0	0	0	0	0	0	0	0	0	0	0	0	0	0	0	0	0	0
Kalki	0	0	0	0	0	0	0	0	0	0	0	0	0	0	0	0	0	0	0	0	0	0	0	0	0	0	0	0	0
Kalki	0	0	0	0	0	0	0	0	0	0	0	0	0	0	0	0	0	0	0	0	0	0	0	0	0	0	0	0	0
Kalki	0	0	0	0	0	0	0	0	0	0	0	0	0	0	0	0	0	0	0	0	0	0	0	0	0	0	0	0	0
Kalki	0	0	0	0	0	0	0	0	0	0	0	0	0	0	0	0	0	0	0	0	0	0	0	0	0	1	7.89809e-07	0	7.89809e-07
Kalki	0	0	0	0	0	0	0	0	0	0	0	0	0	0	0	0	0	0	0	0	0	0	0	0	0	1	6.56847e-07	0	6.56847e-07
Kalki	0	0	0	0	0	0	0	0	0	0	0	0	0	0	0	0	0	0	0	0	0	0	0	0	0	1	2.18471e-06	0	2.18471e-06
Kalki	0	0	0	0	0	0	0	0	0	0	0	0	0	0	0	0	0	0	0	0	0	0	0	0	0	1	2.29299e-06	0	2.29299e-06
Kalki	0	0	0	0	0	0	0	0	0	0	0	0	0	0	0	0	0	0	0	0	0	0	0	0	0	1	2.78662e-07	0	2.78662e-07
Kokomo	4	0	0	0	0	0	0	0	0	0	0	0	0	0	0	3.55867e-05	0	0	0	2.198e-05	5.75667e-05	0	5.75667e-05	0	3.55867e-05	2	0.000997643	0	0.000997643
Kokomo	8	0	0	0	0	0	0	0	0	0	5.652e-05	0	0	0	0	0.000551544	0	0	0	0	0.000608064	0	0.000608064	5.652e-05	0.000551544	0	0	0	0
Kokomo	2	0	0	0	0	0	0	0	0	0	0	0	0	0	0	0	0	0	0	4.3175e-05	0.000566508	0.000588794	0.0011553	0.000523333	0	1	1.00318e-06	0	1.00318e-06
Kokomo	0	0	0	0	0	0	0	0	0	0	0	0	0	0	0	0	0	0	0	0	0	0	0	0	0	3	1.69785e-05	0.000346969	0.000363947
Kokomo	6	0	0	0	0	1.31843e-05	0	0	0	0	0	0	0	0	0.00109546	0.00025913	0	0	0	0.000122983	0.00149076	0	0.00149076	1.31843e-05	0.00135459	1	0.00570637	0	0.00570637
Kokomo	1	0	0	0	0	0	0	0	0	0	0	0	0	0	0	0	0	0	0	1.04667e-05	1.04667e-05	0	1.04667e-05	0	0	6	5.12492e-05	0.000114173	0.000165422
Kokomo	4	0	0	0	0.000417178	0	0	0	0.00013188	0	0.0001256	0	0	0	0	0	0	0	0	0	0.000674658	0	0.000674658	0.000674658	0	6	0.000582285	0	0.000582285
Kokomo	11	0	0	0	0	0	0	0	0	0	0	0	0	0	0	0.000535006	0	0	0	9.27587e-05	0.00249607	0.000668401	0.00316447	0.0018683	0.000535006	0	0	0	0
Kokomo	1	0	0	0	0	0	0	0	0	0	0	0	0	0	0	0	0	5.3742e-05	0	0	5.3742e-05	0	5.3742e-05	0	0	0	0	0	0
Kokomo	1	0	0	0	0	0	0	0	0	0	0	0	0	0	0	0	0	0	0	6.28e-06	6.28e-06	0	6.28e-06	0	0	3	1.40924e-06	0	1.40924e-06
Kokomo	0	0	0	0	0	0	0	0	0	0	0	0	0	0	0	0	0	0	0	0	0	0	0	0	0	5	0.00237307	0	0.00237307
Kokomo	6	0	0	0	0	1.52866e-05	0	0	0	0	0	0	0	0	0	0	4.2e-05	0	0	1.9625e-05	7.69116e-05	0.016615	0.0166919	1.52866e-05	0	1	2.35032e-06	0.00148348	0.00148583
Kokomo	0	0	0	0	0	0	0	0	0	0	0	0	0	0	0	0	0	0	0	0	0	0	0	0	0	5	1.02325e-05	0	1.02325e-05
Kokomo	4	0	0	0	0	0	0	0	0	0	0.000644747	0	0	0	0	3.768e-05	0	0	0	4.62787e-05	0.000728705	0	0.000728705	0.000644747	3.768e-05	2	1.1414e-05	0	1.1414e-05
Kokomo	0	0	0	0	0	0	0	0	0	0	0	0	0	0	0	0	0	0	0	0	0	0	0	0	0	0	0	0	0
Kokomo	2	0	0	0	0	0	0	0	0	0	0	0	0	0	0	0.000509793	0	0	0	0	0.000509793	0	0.000509793	0	0.000509793	3	5.78662e-06	0	5.78662e-06
Porto Marie	1	0	0	0	0	0	0	0	0	0	0	0	0	0	0	0.000600796	0	0	0	0	0.000600796	0	0.000600796	0	0.000600796	3	8.79936e-06	0	8.79936e-06
Porto Marie	1	0	0.00431354	0	0	0	0	0	0	0	0	0	0	0	0	0	0	0	0	0	0.00431354	0	0.00431354	0.00431354	0	3	2.41083e-06	0	2.41083e-06
Porto Marie	1	0	0.00928207	0	0	0	0	0	0	0	0	0	0	0	0	0	0	0	0	0	0.00928207	0	0.00928207	0.00928207	0	2	3.84554e-07	0	3.84554e-07
Porto Marie	0	0	0	0	0	0	0	0	0	0	0	0	0	0	0	0	0	0	0	0	0	0	0	0	0	1	2.30175e-06	0	2.30175e-06
Porto Marie	0	0	0	0	0	0	0	0	0	0	0	0	0	0	0	0	0	0	0	0	0	0	0	0	0	1	1.34713e-06	0.000205577	0.000206924
Porto Marie	0	0	0	0	0	0	0	0	0	0	0	0	0	0	0	0	0	0	0	0	0	0	0	0	0	1	1.91083e-07	0	1.91083e-07
Porto Marie	1	0	0.00050621	0	0	0	0	0	0	0	0	0	0	0	0	0	0	0	0	0	0.00050621	0	0.00050621	0.00050621	0	1	8.9172e-08	0	8.9172e-08
Porto Marie	0	0	0	0	0	0	0	0	0	0	0	0	0	0	0	0	0	0	0	0	0	0	0	0	0	0	0	0	0
Porto Marie	4	0	0	0	0	0	0.00266346	0	0	0	0	0	0	0	0	0.0435166	0	0	0	0	0.0461801	0	0.0461801	0.00266346	0.0435166	1	3.00398e-06	0	3.00398e-06
Porto Marie	2	0	0	0	0	0	0	0	0	0	0.00063585	0	0	0	0	0	0	0	0	1.256e-05	0.00064841	0	0.00064841	0.00063585	0	0	0	0	0
Porto Marie	2	0	0.011214	0	0	0	0	0	0	0	0.00177933	0	0	0	0	0	0	0	0	0	0.0129933	0	0.0129933	0.0129933	0	0	0	0	0
Porto Marie	1	0	0	0	0	0	0	0	0	0	9.42e-06	0	0	0	0	0	0	0	0	0	9.42e-06	0	9.42e-06	9.42e-06	0	0	0	0	0
Porto Marie	1	0	0.000966401	0	0	0	0	0	0	0	0	0	0	0	0	0	0	0	0	0	0.000966401	0	0.000966401	0.000966401	0	3	1.06847e-06	0	1.06847e-06
Porto Marie	0	0	0	0	0	0	0	0	0	0	0	0	0	0	0	0	0	0	0	0	0	0	0	0	0	0	0	0	0
Porto Marie	0	0	0	0	0	0	0	0	0	0	0	0	0	0	0	0	0	0	0	0	0	0.000923745	0.000923745	0	0	0	0	0	0
Porto Marie	1	0	0	0	0	0	0	0	0	0	0	0	0	0	0	0	0	0	0	8.2425e-05	8.2425e-05	0	8.2425e-05	0	0	0	0	0	0
Santa Martha	0	0	0	0	0	0	0	0	0	0	0	0	0	0	0	0	0	0	0	0	0	0	0	0	0	1	2.54777e-08	0	2.54777e-08
Santa Martha	1	0	0	0	0	0	0	0	0	0	0	0	0	0	0	0.000413535	0	0	0	0	0.000413535	0	0.000413535	0	0.000413535	1	1.3758e-06	0	1.3758e-06
Santa Martha	0	0	0	0	0	0	0	0	0	0	0	0	0	0	0	0	0	0	0	0	0	0	0	0	0	0	0	0	0
Santa Martha	4	0	0	0	0.000261667	0	0	0	0	0	0	0	0	0	0	0.000292029	0	0	0	0	0.000553696	0	0.000553696	0.000261667	0.000292029	5	0.00210366	0	0.00210366
Santa Martha	2	0	0	0	0	0	0	0	0	0	0	0.000366333	0	0	0	0	0	0	0	4.57917e-05	0.000412125	0	0.000412125	0.000366333	0	1	0.000251513	0	0.000251513
Santa Martha	3	0	0	0	0	0	0	0.0174681	0	0	0	0	0	0	0	7.1435e-05	0	0	0	0	0.0175395	0	0.0175395	0.0174681	7.1435e-05	0	0	0	0
Santa Martha	4	0	0	0	0	0.00352885	0	0	0	0.0110272	3.925e-05	0	0	0	0	0	0	0	0	1.57e-05	0.014611	0	0.014611	0.0145953	0	2	0.00629713	0	0.00629713
Santa Martha	3	0	0	0	0	0	0	0	0	0	0	0	0	0	0	0	0	0	0	4.04275e-05	4.04275e-05	0	4.04275e-05	0	0	2	0.000673885	0	0.000673885
Santa Martha	1	0	0	0	0	0	0	0	0	0	0	0	0	0	0	0	0	0	0	2.355e-05	2.355e-05	0	2.355e-05	0	0	1	0.00627556	0	0.00627556
Santa Martha	4	0	0	0	0	0	0	0	0	0	0	0	0	0	0	0.000181755	0	0	0	0	0.000181755	0	0.000181755	0	0.000181755	2	1.12938e-05	0	1.12938e-05
Santa Martha	0	0	0	0	0	0	0	0	0	0	0	0	0	0	0	0	0	0	0	0	0	0	0	0	0	1	1.69188e-05	0	1.69188e-05
Santa Martha	1	0	0.000460291	0	0	0	0	0	0	0	0	0	0	0	0	0	0	0	0	0	0.000460291	0	0.000460291	0.000460291	0	1	4.44984e-06	0	4.44984e-06
Santa Martha	1	0	0	0	0	0	0	0	0	0	0	0.000146533	0	0	0	0	0	0	0	0	0.000146533	0	0.000146533	0.000146533	0	0	0	0	0
Santa Martha	0	0	0	0	0	0	0	0	0	0	0	0	0	0	0	0	0	0	0	0	0	0	0	0	0	2	0.000197452	0	0.000197452
Santa Martha	3	0	0	0	0	0	0	0	0	0	0	0	0	0	0.00114092	0	0	0	0	9.47233e-05	0.00123564	0	0.00123564	0	0.00114092	6	0.000159295	0	0.000159295
Santa Martha	0	0	0	0	0	0	0	0	0	0	0	0	0	0	0	0	0	0	0	0	0	0	0	0	0	0	0	0	0
Eastpoint	0	0	0	0	0	0	0	0	0	0	0	0	0	0	0	0	0	0	0	0	0	0	0	0	0	1	0.000366879	0	0.000366879
Eastpoint	0	0	0	0	0	0	0	0	0	0	0	0	0	0	0	0	0	0	0	0	0	0	0	0	0	1	8.78981e-05	0	8.78981e-05
Eastpoint	1	0	0	0	0	0	0	0	0	0	0	0	0	0	0	0	0	0	0	4.71e-05	4.71e-05	0	4.71e-05	0	0	10	0.0017004	0	0.0017004
Eastpoint	0	0	0	0	0	0	0	0	0	0	0	0	0	0	0	0	0	0	0	0	0	0	0	0	0	8	0.00018324	0	0.00018324
Eastpoint	0	0	0	0	0	0	0	0	0	0	0	0	0	0	0	0	0	0	0	0	0	0	0	0	0	3	0.00012289	0	0.00012289
Eastpoint	0	0	0	0	0	0	0	0	0	0	0	0	0	0	0	0	0	0	0	0	0	0	0	0	0	3	0.000134017	0	0.000134017
Eastpoint	0	0	0	0	0	0	0	0	0	0	0	0	0	0	0	0	0	0	0	0	0	0	0	0	0	4	0.00133185	0	0.00133185
Eastpoint	2	0	0	0	0	0.0174696	0	0	0	0	0	0	0	0	0	0	0	0	0	0.00012717	0.0175968	0	0.0175968	0.0174696	0	9	0.00273539	0	0.00273539
Eastpoint	0	0	0	0	0	0	0	0	0	0	0	0	0	0	0	0	0	0	0	0	0	0	0	0	0	7	0.00114814	0	0.00114814
Eastpoint	0	0	0	0	0	0	0	0	0	0	0	0	0	0	0	0	0	0	0	0	0	0	0	0	0	0	0	0	0
Eastpoint	0	0	0	0	0	0	0	0	0	0	0	0	0	0	0	0	0	0	0	0	0	0	0	0	0	7	0.000702067	0	0.000702067
Eastpoint	0	0	0	0	0	0	0	0	0	0	0	0	0	0	0	0	0	0	0	0	0	0	0	0	0	4	0.0027539	0	0.0027539
Eastpoint	0	0	0	0	0	0	0	0	0	0	0	0	0	0	0	0	0	0	0	0	0	0	0	0	0	2	0.000535987	0	0.000535987
Eastpoint	0	0	0	0	0	0	0	0	0	0	0	0	0	0	0	0	0	0	0	0	0	0	0	0	0	2	9.87261e-06	0	9.87261e-06
Eastpoint	0	0	0	0	0	0	0	0	0	0	0	0	0	0	0	0	0	0	0	0	0	0	0	0	0	2	0.00391465	0	0.00391465
Eastpoint	0	0	0	0	0	0	0	0	0	0	0	0	0	0	0	0	0	0	0	0	0	0	0	0	0	2	0.000252787	0	0.000252787
East	0	0	0	0	0	0	0	0	0	0	0	0	0	0	0	0	0	0	0	0	0	0	0	0	0	3	0.000972605	0	0.000972605
East	0	0	0	0	0	0	0	0	0	0	0	0	0	0	0	0	0	0	0	0	0	0	0	0	0	2	0.00054371	0	0.00054371
East	1	0	0	0	0	0	0	0	0	0	0	0	0	0	0	3e-05	0	0	0	0	3e-05	0	3e-05	0	3e-05	2	0.000824062	0	0.000824062
East	0	0	0	0	0	0	0	0	0	0	0	0	0	0	0	0	0	0	0	0	0	0	0	0	0	2	0.00603949	0	0.00603949
East	0	0	0	0	0	0	0	0	0	0	0	0	0	0	0	0	0	0	0	0	0	0	0	0	0	1	0.00121951	0	0.00121951
East	0	0	0	0	0	0	0	0	0	0	0	0	0	0	0	0	0	0	0	0	0	0	0	0	0	1	0.000732484	0	0.000732484
East	0	0	0	0	0	0	0	0	0	0	0	0	0	0	0	0	0	0	0	0	0	0	0	0	0	3	0.00184323	0	0.00184323
East	0	0	0	0	0	0	0	0	0	0	0	0	0	0	0	0	0	0	0	0	0	0	0	0	0	7	0.00086871	0	0.00086871
East	0	0	0	0	0	0	0	0	0	0	0	0	0	0	0	0	0	0	0	0	0	0	0	0	0	2	0.00030215	0	0.00030215
East	0	0	0	0	0	0	0	0	0	0	0	0	0	0	0	0	0	0	0	0	0	0	0	0	0	4	0.000641924	0	0.000641924
East	0	0	0	0	0	0	0	0	0	0	0	0	0	0	0	0	0	0	0	0	0	0	0	0	0	1	0.00107484	0	0.00107484
East	1	0	0	0	0	0	0	0	0	0	0.0001884	0	0	0	0	0	0	0	0	0	0.0001884	0	0.0001884	0.0001884	0	6	0.0010922	0	0.0010922
East	2	0	0	0	0	3.65844e-05	0	0	0	0	0	0	0	0	0	0	0	0	0	0	3.65844e-05	0	3.65844e-05	3.65844e-05	0	9	0.00107054	0	0.00107054
East	0	0	0	0	0	0	0	0	0	0	0	0	0	0	0	0	0	0	0	0	0	0	0	0	0	6	0.000197054	0	0.000197054
East	0	0	0	0	0	0	0	0	0	0	0	0	0	0	0	0	0	0	0	0	0	0	0	0	0	8	0.00302516	0	0.00302516
East	0	0	0	0	0	0	0	0	0	0	0	0	0	0	0	0	0	0	0	0	0	0	0	0	0	6	0.00679984	0	0.00679984
Jeremi	0	0	0	0	0	0	0	0	0	0	0.000719845	0	0	0	0	0	0	0	0	0	0.000719845	0	0.000719845	0.000719845	0	4	0.000376632	0	0.000376632
Jeremi	3	0	0	0	0	0	0	0	0	0	0	0	0	0	0	0	0	0	0	0	0	0	0	0	0	1	0.000123089	0	0.000123089
Jeremi	6	0	0	0	0	0	0	0	0	0	0.00033912	0	0	0	0	0	8.37333e-06	0	0	0.000184213	0.000531707	0.000605152	0.00113686	0.00033912	0	6	0.000203503	0	0.000203503
Jeremi	1	0	0	0	0	0	0	0	0	0	0	0	0	0	0	0.000261099	0	0	0	0	0.000261099	0	0.000261099	0	0.000261099	4	0.000201627	0	0.000201627
Jeremi	0	0	0	0	0	0	0	0	0	0	0	0	0	0	0	0	0	0	0	1.04667e-05	1.04667e-05	0	1.04667e-05	0	0	4	4.29538e-06	0	4.29538e-06
Jeremi	1	0	0	0	0	0	0	0	0	0	0	0	0	0	0	0	0	0	0	0	0	0	0	0	0	0	0.00100432	0	0.00100432
Jeremi	6	0	0	0	0	0	0	0	0	0	0.000489317	0	0	0	0	0	0	0	0	0	0.000489317	0	0.000489317	0.000489317	0	5	0	0	0
Jeremi	1	0	0.00463865	0	0	0.000311722	0	0	0	0	0.000184213	0	0	0	0	7.27923e-05	0	0	0	0	0.00522936	0	0.00522936	0.00515657	7.27923e-05	1	8.24761e-06	0	8.24761e-06
Jeremi	1	0	0	0	0	0	0	0	0	0	0	0	0	0	0	0	0	0	0	7.73885e-05	7.73885e-05	0.000760664	0.000838052	0	0	0	0	0	0
Jeremi	0	0	0	0	0	0	0	0	0	0	0	0	0	0	0	0	0	0	0	0	0	0	0	0	0	2	0.00097293	0	0.00097293
Jeremi	1	0	0	0	0	0	0	0	0	0	2.355e-05	0	0	0	0	0	0	0	0	0	2.355e-05	0	2.355e-05	2.355e-05	0	1	0.00281672	0	0.00281672
Jeremi	1	0	0	0	0	0.00180541	0	0	0	0	0	0	0	0	0	0	0	0	0	0	0.00180541	0	0.00180541	0.00180541	0	3	0.000134309	0	0.000134309
Jeremi	1	0	0	0	0	0	0	0	0	0	0.00092316	0	0	0	0	0	0	0	0	0	0.00092316	0	0.00092316	0.00092316	0	3	5.51354e-05	0	5.51354e-05
Jeremi	1	0	0	0	0	0	0	0	0	0	0	0	0	0	0	0	0	0	0	6.28e-06	6.28e-06	0	6.28e-06	0	0	6	9.35311e-05	0	9.35311e-05
Jeremi	0	0	0	0	0	0	0	0	0	0	0	0	0	0	0	0	0	0	0	0	0	0	0	0	0	0	0	0	0
Sea Aquarium	0	0	0	0	0	0	0	0	0	0	0	0	0	0	0	0	0	0	0	0	0	0.000442485	0.000442485	0	0	2	0.000873567	0.000147495	0.00102106
Sea Aquarium	0	0	0	0	0	0	0	0	0	0	0	0	0	0	0	0	0	0	0	0	0	0	0	0	0	2	0.000449841	0	0.000449841
Sea Aquarium	1	0	0	0	0	0	0	0	0	0	0	0.00139311	0	0	0	0	0	0	0	0	0.00139311	0	0.00139311	0.00139311	0	2	0.000335627	0	0.000335627
Sea Aquarium	2	0	0	0	0	0	0	0	0	0	0.00117227	0	0	0	0	0	0	0	0	0	0.00117227	0	0.00117227	0.00117227	0	4	0.000748328	0.00121626	0.00196459
Sea Aquarium	0	0	0	0	0	0	0	0	0	0	0	0	0	0	0	0	0	0	0	0	0	0	0	0	0	3	0.00201027	0	0.00201027
Sea Aquarium	0	0	0	0	0	0	0	0	0	0	0	0	0	0	0	0	0	0	0	0	0	0	0	0	0	2	0.000872691	0	0.000872691
Sea Aquarium	0	0	0	0	0	0	0	0	0	0	0	0	0	0	0	0	0	0	0	0	0	0	0	0	0	2	0.00076297	0	0.00076297
Sea Aquarium	0	0	0	0	0	0	0	0	0	0	0	0	0	0	0	0	0	0	0	0	0	0.000691662	0.000691662	0	0	2	0.00639745	0	0.00639745
Sea Aquarium	3	0	0	0	0	0	0	0	0	0	0.000972877	0.0004239	0	0	0	0	0	0	0	0.00033912	0.0017359	0	0.0017359	0.00139678	0	2	0.000636306	0	0.000636306
Sea Aquarium	1	0	0	0	0	0	0	0	0	0	0	0	0	0	0	0	0	0	0.00013502	0	0.00013502	0	0.00013502	0	0	9	0.0028879	0	0.0028879
Sea Aquarium	1	0	0	0	0	0	0	0	0	0	0	0.0008164	0	0	0	0	0	0	0	0	0.0008164	0	0.0008164	0.0008164	0	1	0.00262038	0	0.00262038
Sea Aquarium	0	0	0	0	0	0	0	0	0	0	0	0	0	0	0	0	0	0	0	0	0	0	0	0	0	1	0.000262739	0	0.000262739
Sea Aquarium	0	0	0	0	0	0	0	0	0	0	0	0	0	0	0	0	0	0	0	0	0	0	0	0	0	1	1.52866e-05	0	1.52866e-05
Sea Aquarium	0	0	0	0	0	0	0	0	0	0	0	0	0	0	0	0	0	0	0	0	0	0.008764	0.008764	0	0	2	0.0107871	0	0.0107871
Sea Aquarium	0	0	0	0	0	0	0	0	0	0	0	0	0	0	0	0	0	0	0	0	0	0	0	0	0	1	0.000662818	0	0.000662818
Sea Aquarium	4	0	0.00350831	0	0	0	0	0	0	0	0	0	0	0	0	0	0	0	0	0	0.00350831	0	0.00350831	0.00350831	0	3	0.00334045	0	0.00334045

## Sheet: reef volumes
means
site	Agelas clathrodes [m3]	Agela conifera [m3]	Agelas sventres [m3]	Aiolochroia crassa [m3]	Aplysina archeri [m3]	Aplysina cauliformis [m3]	Aplysina lacunosa [m3]	Ectoplasya ferox [m3]	Ircinia campana [m3]	Ircinia strobilina [m3]	Ircinia felix [m3]	Xetospongia muta [m3]	Callyspongia plicifera [m3]	Callyspongia vaginalis [m3]	Niphates erecta [m3]	Biemma [m3]	Desmapsamma anchorata [m3]	Neofibularia nolitangere [m3]	Other massive sponges [m3]	Massive sponges [m3]	High microbial abundance massive sponges [m3]	Low microbial abundance massive sponges [m3]	Gorgonians [m3]	Massive coral [m3]	Branching coral [m3]	Encrusting coral [m3]	Foliose coral [m3]	Sheeting coral [m3]	Stalking coral [m3]	Solitary coral [m3]	Scleractinian corals [m3]	Plakortis [m3]	Clathria [m3]	Halisarca caerulea [m3]	Monanchora arbuscula [m3]	Phorbas amaranthus [m3]	Scopalina ruetzleri [m3]	Other encrusting sponges [m3]	Encrusting sponges [m3]	Peyssonnelia [m3]	Halimeda [m3]	CCA [m3]	Calcifying algae [m3]	Macroalgae [m3]	Turf [m3]	Benthic cyanobacteria [m3]	Non-calcifying phototrophs	Other live [m3]	Hydrozoans [m3]
Kalki	0	0	0	0.00121978	0	0	0.00115188	0	0	0	0	0	0	0	1e-06	0	0	0	0	0.00240408	0.00238141	1e-06	0.000111625	0.000265126	3.28012e-05	0.000228352	0.000170274	0.000201464	9.03435e-05	8.03256e-06	0.00115478	0	1.04334e-06	0	3.64954e-06	1.36183e-05	0.000304043	0.00629697	0.00657754	0.000622922	3.87203e-07	0.000253193	0.000776898	0.000112082	0.00213081	0.00090316	0.00314605	3.0732e-05	0.000993621
Jeremi	0	0.000309244	0	0	0.000141142	0	0	0	0	0.000178614	0	0	0	0	2.22594e-05	5.58222e-07	0	0	1.85566e-05	0.000762894	0.000630465	2.22594e-05	0.000399622	0.000432277	4.67384e-05	0.000188651	2.34785e-05	1.29799e-05	4.77053e-05	1.70877e-05	0.000810333	0	0	0	0	3.65927e-05	0.000202857	0.00720827	0.0074091	0.0012589	0	0.000250451	0.00109404	0.000147055	0.000875616	0.000831783	0.00185445	2.06686e-05	0.00064212
Santa Martha	0	2.87682e-05	0	1.63542e-05	0.000220553	0	0.00109176	0	0.000689202	2.45312e-06	3.20542e-05	0	0	7.13074e-05	5.99221e-05	0	0	0	1.3762e-05	0.00222613	0.00208114	0.00013123	0.000999535	0.000428514	3.57938e-05	0.000156039	0.000184478	2.15513e-05	9.92307e-05	0	0.00108512	0	4.61058e-06	0	0	0	0.000310633	0.00412775	0.00439803	0.000453576	0	0.000144793	0.000493332	0.00012191	0.00375024	0.000902154	0.0047743	2.76936e-05	0.000635456
Porto Marie	0	0.00164264	0	0	0	0.000166466	0	0	0	0.000151538	0	0	0	0	0.00275734	0	0	0	5.93656e-06	0.00478165	0.00196064	0.00275734	1.40733e-05	0.000439241	3.49496e-05	0.000422066	6.7618e-05	5.98974e-05	1.30592e-05	1.49056e-06	0.00114529	0	0	6.51939e-05	1.52332e-05	0	2.73557e-06	0.0048992	0.0051668	0.000560803	0	0.000222645	0.000689239	0.000128973	0.00323659	0.000229397	0.00359496	8.54886e-05	0.000823643
Kokomo	0	0	0	2.60736e-05	1.77943e-06	0	0	8.2425e-06	0	5.16792e-05	0	0	0	6.84663e-05	0.000120546	2.625e-06	3.35888e-06	0	2.27217e-05	0.00157198	0.000237252	0.000189013	0.000731526	0.000211679	1.96024e-05	0.00017682	6.06292e-05	4.80762e-05	8.70951e-05	0	0.000660267	0	1.54145e-06	8.40951e-06	4.50218e-06	2.95282e-05	0.00023288	0.00410996	0.00438068	0.000485617	6.51293e-06	0.000163027	0.000553083	0.000155428	0.00396758	0.00040337	0.00452638	4.13517e-05	0.000564801
Snake Bay	0	0.0054199	0	0	1.57e-06	0	0	0	4.64949e-05	0.000393023	0	0	0	2.6506e-05	2.99381e-05	0	0	0.000145045	0.000470869	0.00659614	0.00586099	5.64442e-05	0.0012639	0.000249433	4.09258e-06	0.00012219	2.40702e-05	5.80199e-05	0.000480609	4.08298e-06	0.000892021	0	1.34422e-05	5.86795e-05	1.68105e-06	0.000141588	4.78146e-05	0.00358786	0.00401219	0.000408977	1.10229e-05	0.000181348	0.000554656	6.19353e-05	0.00392914	0.00103655	0.00502762	2.77476e-05	0.0004069
Carmabi	0	0	0	0	0	0	1.68182e-05	0	0.000272199	0.00012563	0	0.0139807	0	0	1.47641e-05	0	0.00014655	0	0	0.0151853	0.0143953	1.47641e-05	0.000173555	0.000170583	2.2549e-05	0.000134938	1.11848e-05	6.44009e-05	0.000526869	4.71346e-05	0.000895457	1.69565e-05	7.94054e-06	3.84389e-06	5.33182e-06	6.27327e-06	0.000188216	0.00518412	0.00541931	0.000417452	1.59304e-05	0.000150909	0.000511436	0.000117852	0.00392718	0.000409821	0.00445485	5.24233e-05	0.000621043
Water factory	0.000194287	0	0	0.000365875	0	0	0	0	0.000474189	0.000110734	0	0	1.52339e-05	2.51445e-06	0.000229923	1.1775e-06	0	0.000707915	0.00203181	0.00556818	0.00199714	0.000247671	0.00222125	0.000285749	2.79979e-05	0.000136955	3.73368e-07	3.75737e-05	0.000706851	2.42959e-05	0.00109927	0	1.4279e-05	1.05046e-06	1.11769e-05	4.52644e-05	0.000322537	0.00395161	0.00437599	0.000212411	1.33064e-05	0.000137273	0.00037843	4.95437e-05	0.00501074	8.61824e-05	0.00514647	5.76697e-05	0.000596922
Sea Aquarium	0	0.000219269	0	0	0	0	0	0	0	0.000134071	0.000164588	0	0	0	0	0	0	8.43875e-06	2.1195e-05	0.0011662	0.000517929	0	0.00218922	0.000867716	0.000271489	0.000120619	7.95805e-05	2.08926e-05	0.000750087	9.67106e-05	0.00212186	0	4.23278e-07	2.68026e-05	1.30697e-05	0	0.000158413	0.00552928	0.00579995	0.000160973	2.05615e-05	0.000136906	0.000363189	3.66954e-05	0.00132492	8.40454e-06	0.00137002	3.36367e-05	0.00061772
Jan Thiel	0	0	0	0.000374794	0	0	0	0	0	0	0	0	0	9.50831e-06	0.000112746	0	0	0	0.000136304	0.000793377	0.000448977	0.000122254	0.000441859	8.81827e-05	1.63176e-05	4.94631e-05	1.52098e-05	9.88205e-07	0.000277702	1.83093e-06	0.000410723	0.000466014	1.36595e-05	8.69447e-05	1.78079e-05	1.81109e-05	0.000392378	0.00440569	0.00530482	0.000519998	1.60034e-05	0.000140659	0.000544963	0.000110802	0.0029444	0.000363096	0.0034183	2.05095e-05	0.000337093
East	0	0	0	0	2.28652e-06	0	0	0	0	1.1775e-05	0	0	0	0	1.875e-06	0	0	0	0	1.59365e-05	1.40615e-05	1.875e-06	0.00170297	0.000487919	3.37185e-05	0.000231974	8.09905e-05	5.88403e-05	0.00047604	0	0.00138312	0	0	1.29901e-06	1.70365e-05	0	8.87687e-05	0.00496572	0.00512152	0.000693953	1.84383e-06	0.000187933	0.000696653	8.25525e-05	0.000952706	0.000182866	0.00121812	7.26047e-06	0.00107413
Eastpoint	0	0	0	0	0.00109185	0	0	0	0	0	0	0	0	0	0	0	0	0	1.08919e-05	0.00110274	0.00109185	0	0.000998748	0.000691274	7.62037e-05	8.22797e-05	0.000163493	2.91208e-05	0.000396436	0	0.00152687	0	0	0	0	0	0.000166687	0.00520023	0.00533445	0.000742289	1.67413e-05	0.000222042	0.000806852	8.96509e-05	0.000736272	0.00111604	0.00194196	1.36106e-05	0.000665472
Curacao	1.62754e-05	0.00063669	0	0.00016778	0.000121496	1.39448e-05	0.000189357	6.90471e-07	0.000124154	9.61972e-05	1.64727e-05	0.00117115	1.27614e-06	1.49363e-05	0.000280538	3.62373e-07	1.25578e-05	7.2159e-05	0.000228765	0.00352896	0.00264526	0.00029675	0.000940139	0.000383765	5.30988e-05	0.000166589	7.31514e-05	4.99414e-05	0.000329428	1.82482e-05	0.00109386	4.40176e-05	5.21439e-06	2.31872e-05	7.95651e-06	2.64201e-05	0.000212274	0.00495595	0.00529849	0.000521543	8.77891e-06	0.000180529	0.00060671	0.000102589	0.00255167	0.000553593	0.00320785	3.414e-05	0.000670224
SDs
site	Agelas clathrodes [m3]	Agela conifera [m3]	Agelas sventres [m3]	Aiolochroia crassa [m3]	Aplysina archeri [m3]	Aplysina cauliformis [m3]	Aplysina lacunosa [m3]	Ectoplasya ferox [m3]	Ircinia campana [m3]	Ircinia strobilina [m3]	Ircinia felix [m3]	Xetospongia muta [m3]	Callyspongia plicifera [m3]	Callyspongia vaginalis [m3]	Niphates erecta [m3]	Biemma [m3]	Desmapsamma anchorata [m3]	Neofibularia nolitangere [m3]	Other massive sponges [m3]	Massive sponges [m3]	High microbial abundance massive sponges [m3]	Low microbial abundance massive sponges [m3]	Gorgonians [m3]	Massive coral [m3]	Branching coral [m3]	Encrusting coral [m3]	Foliose coral [m3]	Sheeting coral [m3]	Stalking coral [m3]	Solitary coral [m3]	Scleractinian corals [m3]	Plakortis [m3]	Clathria [m3]	Halisarca caerulea [m3]	Monanchora arbuscula [m3]	Phorbas amaranthus [m3]	Scopalina ruetzleri [m3]	Other encrusting sponges [m3]	Encrusting sponges [m3]	Peyssonnelia [m3]	Halimeda [m3]	CCA [m3]	Calcifying algae [m3]	Macroalgae [m3]	Turf [m3]	Benthic cyanobacteria [m3]	Non-calcifying phototrophs	Other live [m3]	Hydrozoans [m3]
Kalki	0	0	0	0.00487911	0	0	0.00460752	0	0	0	0	0	0	0	4e-06	0	0	0	0	0.00647467	0.00647995	4e-06	0.000425411	0.00207332	0.000229482	0.00163857	0.00059548	0.00153849	0.000627362	5.59626e-05	0.00420575	0	7.24542e-06	0	2.0318e-05	5.04515e-05	0.00223688	0.0171655	0.021513	0.00289357	3.10385e-06	0.000563871	0.00167195	0.000477104	0.00280815	0.00701874	0.0075747	0.000229202	0.00172421
Jeremi	0	0.0011977	0	0	0.000467354	0	0	0	0	0.000302464	0	0	0	0	6.8681e-05	2.16199e-06	0	0	4.99338e-05	0.0013509	0.00135259	6.8681e-05	0.000744631	0.000879179	0.000329614	0.00114753	0.000165074	2.18593e-05	0.00026097	8.93197e-05	0.00312015	0	0	0	0	0.000180729	0.00167631	0.0479261	0.0355844	0.00277353	0	0.000455785	0.0017269	0.000567582	0.00109218	0.00604445	0.0061685	6.08865e-05	0.00108758
Santa Martha	0	0.000115073	0	6.54167e-05	0.000882213	0	0.00436702	0	0.00275681	9.8125e-06	9.6344e-05	0	0	0.00028523	0.000125693	0	0	0	2.64254e-05	0.00544224	0.00547294	0.000296714	0.00213009	0.000845924	0.000210192	0.00114911	0.000482296	0.000105535	0.000596199	0	0.00749289	0	3.19874e-05	0	0	0	0.00163066	0.0168948	0.0136287	0.00224177	0	0.000416908	0.0012735	0.000369451	0.00490257	0.0067832	0.00837756	0.000155465	0.00112169
Porto Marie	0	0.00354528	0	0	0	0.000665864	0	0	0	0.000462097	0	0	0	0	0.0108702	0	0	0	2.06361e-05	0.011671	0.00383643	0.0108702	5.14766e-05	0.00319202	0.000193889	0.00170552	0.000475234	0.000527565	1.99613e-05	1.03499e-05	0.00369279	0	0	0.000452358	0.000105696	0	1.8984e-05	0.0148007	0.0150033	0.000950396	0	0.000561777	0.00171523	0.00081866	0.00332588	0.000531949	0.00346622	0.000731479	0.00182211
Kokomo	0	0	0	0.000104294	4.87746e-06	0	0	3.297e-05	0	0.000161645	0	0	0	0.000273865	0.000214111	1.05e-05	1.34355e-05	0	3.6961e-05	0.00411724	0.000499217	0.000375616	0.00149073	0.000495447	0.000194862	0.000723953	0.000327993	0.000222884	0.000460386	0	0.00214713	0	1.06881e-05	5.85652e-05	3.13533e-05	0.000290262	0.00170745	0.0163089	0.0214816	0.00257856	5.42675e-05	0.000486822	0.00132873	0.000752332	0.00408023	0.00296635	0.00510034	0.000123048	0.000961212
Snake Bay	0	0.0101346	0	0	6.28e-06	0	0	0	0.00018598	0.00157209	0	0	0	0.000106024	4.71752e-05	0	0	0.00058018	0.00175522	0.0101697	0.0101495	0.000108507	0.00372337	0.000993557	2.84185e-05	0.000316563	0.00011164	0.000502712	0.0036808	2.14727e-05	0.00538268	0	7.83415e-05	0.000277053	9.76397e-06	0.00115648	0.000321111	0.0102759	0.0108903	0.000801904	5.873e-05	0.000590188	0.00119777	0.000182724	0.00483583	0.00199641	0.00523491	0.000207788	0.000751086
Carmabi	0	0	0	0	0	0	6.72729e-05	0	0.0010888	0.000368258	0	0.0559226	0	0	3.05513e-05	0	0.000586199	0	0	0.0556715	0.0558302	3.05513e-05	0.00047316	0.000487855	0.000118404	0.000925261	3.8123e-05	0.000513022	0.0037333	0.000227378	0.00297829	0.000117841	7.79105e-05	2.6659e-05	3.69777e-05	4.35321e-05	0.00109504	0.0188249	0.0151028	0.000979611	0.000126897	0.000240157	0.00118633	0.000449899	0.00479865	0.00319889	0.00578466	0.000244613	0.00101986
Water factory	0.00077715	0	0	0.0014635	0	0	0	0	0.00135232	0.000206499	0	0	2.80419e-05	1.00578e-05	0.000266349	4.71e-06	0	0.00223147	0.00403895	0.00570487	0.0040814	0.000265744	0.00264019	0.00161499	0.000202116	0.00105766	2.59246e-06	0.000272516	0.0020833	9.18294e-05	0.00323035	0	7.48763e-05	7.31291e-06	7.78081e-05	0.000315289	0.00196024	0.0107034	0.0202915	0.000541513	7.21332e-05	0.000395184	0.00101373	0.000233534	0.00554027	0.000784472	0.0056004	0.000327697	0.00108894
Sea Aquarium	0	0.000877077	0	0	0	0	0	0	0	0.000368157	0.000396109	0	0	0	0	0	0	3.3755e-05	8.478e-05	0.00223671	0.00096432	0	0.00281054	0.00120583	0.00105293	0.00067189	0.000285344	0.000139931	0.00159959	0.000190949	0.00370117	0	2.93655e-06	0.00013096	0.000100807	0	0.00114247	0.0193838	0.0270244	0.000538974	9.05728e-05	0.000282766	0.000775844	0.000206364	0.00162772	4.32297e-05	0.00164132	0.000253871	0.00100684
Jan Thiel	0	0	0	0.00149918	0	0	0	0	0	0	0	0	0	3.80332e-05	0.000282751	0	0	0	0.000537415	0.00232014	0.00179591	0.000317111	0.000830367	0.000295182	8.33903e-05	0.000320909	7.33464e-05	3.95934e-06	0.000809314	1.2715e-05	0.0021476	0.00234576	6.72534e-05	0.000426808	0.000150967	0.000125607	0.00172947	0.0161644	0.0152784	0.00123562	5.47394e-05	0.000612218	0.00104546	0.000537926	0.00396879	0.00106754	0.00414491	5.82453e-05	0.000532722
East	0	0	0	0	9.1461e-06	0	0	0	0	4.71e-05	0	0	0	0	7.5e-06	0	0	0	0	4.73775e-05	4.73775e-05	7.5e-06	0.00195953	0.000915838	0.000271975	0.00169179	0.00033508	0.00030596	0.00108156	0	0.00478785	0	0	9.0167e-06	7.3314e-05	0	0.000714191	0.0171376	0.0161527	0.0018997	1.7823e-05	0.000260811	0.000993413	0.000578551	0.00108369	0.0013749	0.00184376	2.21709e-05	0.00167099
Eastpoint	0	0	0	0	0.00436741	0	0	0	0	0	0	0	0	0	0	0	0	0	3.31587e-05	0.00439843	0.00436741	0	0.00119631	0.00107606	0.000394613	0.000630383	0.000507733	0.000212869	0.00107914	0	0.00798176	0	0	0	0	0	0.00108134	0.0277125	0.026622	0.00210812	0.000107933	0.00039276	0.0012914	0.000395932	0.000789916	0.00587524	0.00594131	3.97261e-05	0.00112841
Curacao	0.00022493	0.00340199	0	0.00153209	0.00129408	0.000192721	0.00183249	9.5425e-06	0.000943694	0.000507941	0.000123348	0.0161857	8.9435e-06	0.000118405	0.00314868	3.37481e-06	0.000169688	0.000677145	0.0013676	0.0170929	0.0167136	0.00315029	0.00197505	0.00681204	0.000461333	0.00109106	0.00033601	0.00071177	0.00498584	0.00010386	0.00416907	0.00130712	8.79867e-05	0.000598607	0.000104017	0.000509896	0.00170078	0.0708135	0.0327874	0.00205928	0.000127664	0.000506763	0.00140518	0.000516269	0.00351423	0.00572949	0.00674117	0.000325451	0.00121455
SEs
site	Agelas clathrodes [m3]	Agela conifera [m3]	Agelas sventres [m3]	Aiolochroia crassa [m3]	Aplysina archeri [m3]	Aplysina cauliformis [m3]	Aplysina lacunosa [m3]	Ectoplasya ferox [m3]	Ircinia campana [m3]	Ircinia strobilina [m3]	Ircinia felix [m3]	Xetospongia muta [m3]	Callyspongia plicifera [m3]	Callyspongia vaginalis [m3]	Niphates erecta [m3]	Biemma [m3]	Desmapsamma anchorata [m3]	Neofibularia nolitangere [m3]	Other massive sponges [m3]	Massive sponges [m3]	High microbial abundance massive sponges [m3]	Low microbial abundance massive sponges [m3]	Gorgonians [m3]	Massive coral [m3]	Branching coral [m3]	Encrusting coral [m3]	Foliose coral [m3]	Sheeting coral [m3]	Stalking coral [m3]	Solitary coral [m3]	Scleractinian corals [m3]	Plakortis [m3]	Clathria [m3]	Halisarca caerulea [m3]	Monanchora arbuscula [m3]	Phorbas amaranthus [m3]	Scopalina ruetzleri [m3]	Other encrusting sponges [m3]	Encrusting sponges [m3]	Peyssonnelia [m3]	Halimeda [m3]	CCA [m3]	Calcifying algae [m3]	Macroalgae [m3]	Turf [m3]	Benthic cyanobacteria [m3]	Non-calcifying phototrophs	Other live [m3]	Hydrozoans [m3]
Kalki	0	0	0	0.00121978	0	0	0.00115188	0	0	0	0	0	0	0	1e-06	0	0	0	0	0.00161867	0.00161999	1e-06	0.000106353	0.000316344	3.76529e-05	0.00026285	0.000134798	0.000251668	0.000106028	9.37586e-06	0.000673313	0	1.05091e-06	0	2.9778e-06	7.62252e-06	0.00035695	0.00288734	0.00452007	0.000667169	5.49852e-07	0.000122654	0.000434216	7.19759e-05	0.00056083	0.00103575	0.00118003	3.42879e-05	0.000627459
Jeremi	0	0.000309244	0	0	0.00012067	0	0	0	0	7.80958e-05	0	0	0	0	1.77333e-05	5.58222e-07	0	0	1.28928e-05	0.000348802	0.000349236	1.77333e-05	0.000192263	0.000189336	5.17002e-05	0.00018377	2.79788e-05	7.60624e-06	4.97731e-05	1.64148e-05	0.000495893	0	0	0	0	2.70888e-05	0.00029427	0.00711029	0.00798323	0.000542051	0	8.65459e-05	0.000476078	8.62355e-05	0.000201797	0.000903168	0.000929446	1.01597e-05	0.00040518
Santa Martha	0	2.87682e-05	0	1.63542e-05	0.000220553	0	0.00109176	0	0.000689202	2.45312e-06	2.4086e-05	0	0	7.13074e-05	3.14232e-05	0	0	0	6.60636e-06	0.00136056	0.00136823	7.41784e-05	0.000532521	0.000180207	3.67193e-05	0.000180166	0.000135294	1.95543e-05	0.000114717	0	0.00112098	0	4.63082e-06	0	0	0	0.000247843	0.00264376	0.00224802	0.000499481	0	9.39323e-05	0.000326749	5.90516e-05	0.000967675	0.00101167	0.0014012	2.39563e-05	0.000407176
Porto Marie	0	0.00088632	0	0	0	0.000166466	0	0	0	0.000115524	0	0	0	0	0.00271754	0	0	0	5.15903e-06	0.00291776	0.000959107	0.00271754	1.28692e-05	0.000479796	3.23054e-05	0.000300915	8.04953e-05	8.23256e-05	7.25241e-06	1.72683e-06	0.000578077	0	0	6.5513e-05	1.53053e-05	0	2.78202e-06	0.00232732	0.00237442	0.000147821	0	0.00012982	0.000450193	0.000119421	0.000673474	8.98084e-05	0.00068985	0.000107842	0.000536619
Kokomo	0	0	0	2.60736e-05	1.21937e-06	0	0	8.2425e-06	0	4.04112e-05	0	0	0	6.84663e-05	5.35278e-05	2.625e-06	3.35888e-06	0	9.24024e-06	0.00102931	0.000124804	9.39041e-05	0.000372683	0.00010065	2.95555e-05	0.000129478	5.98308e-05	4.85585e-05	8.29531e-05	0	0.000350852	0	1.54556e-06	8.54293e-06	4.57289e-06	4.23291e-05	0.000316002	0.00252882	0.00484066	0.00054975	8.79661e-06	0.00011141	0.000335166	0.000112216	0.000776216	0.000442945	0.000900724	2.04642e-05	0.000356154
Snake Bay	0	0.00253365	0	0	1.57e-06	0	0	0	4.64949e-05	0.000393023	0	0	0	2.6506e-05	1.17938e-05	0	0	0.000145045	0.000438804	0.00254241	0.00253737	2.71267e-05	0.000930842	0.000173542	4.31333e-06	7.46635e-05	2.2303e-05	7.92683e-05	0.0005846	3.93587e-06	0.000812005	0	1.14804e-05	4.09317e-05	1.41714e-06	0.000169691	4.77199e-05	0.00170584	0.00183268	0.000135254	9.32848e-06	0.000140693	0.000314901	3.2428e-05	0.000964734	0.000339573	0.00102327	3.10721e-05	0.000260179
Carmabi	0	0	0	0	0	0	1.68182e-05	0	0.000272199	9.20645e-05	0	0.0139807	0	0	7.63782e-06	0	0.00014655	0	0	0.0139179	0.0139575	7.63782e-06	0.00011829	9.44672e-05	2.14308e-05	0.000165021	1.14937e-05	8.21299e-05	0.000593547	4.27805e-05	0.000480641	1.74269e-05	1.12782e-05	3.85735e-06	5.34963e-06	6.35206e-06	0.000162387	0.00289853	0.0024218	0.000148619	1.93438e-05	3.82622e-05	0.000304582	6.8793e-05	0.000928519	0.000482416	0.00104862	3.78773e-05	0.000382828
Water factory	0.000194287	0	0	0.000365875	0	0	0	0	0.00033808	5.16248e-05	0	0	7.01049e-06	2.51445e-06	6.65873e-05	1.1775e-06	0	0.000557869	0.00100974	0.00142622	0.00102035	6.64361e-05	0.000660049	0.000255855	3.83926e-05	0.000172907	4.32708e-07	4.53003e-05	0.000474336	1.9567e-05	0.000566763	0	1.09921e-05	1.06599e-06	1.13404e-05	4.6339e-05	0.000394123	0.00179045	0.00473399	8.54858e-05	1.2098e-05	9.03569e-05	0.000258158	4.08665e-05	0.00109581	0.000123881	0.00110355	5.0132e-05	0.000379954
Sea Aquarium	0	0.000219269	0	0	0	0	0	0	0	9.20393e-05	9.90273e-05	0	0	0	0	0	0	8.43875e-06	2.1195e-05	0.000559177	0.00024108	0	0.000702634	0.000310395	0.000187359	0.000110402	6.45039e-05	2.35977e-05	0.000415662	6.30273e-05	0.000705127	0	4.25104e-07	1.91409e-05	1.46538e-05	0	0.000212559	0.00302765	0.00626786	9.17763e-05	1.58301e-05	5.8283e-05	0.000187957	3.19795e-05	0.000345234	8.24176e-06	0.00034681	3.77734e-05	0.000382635
Jan Thiel	0	0	0	0.000374794	0	0	0	0	0	0	0	0	0	9.50831e-06	7.06879e-05	0	0	0	0.000134354	0.000580034	0.000448977	7.92776e-05	0.000207592	5.28353e-05	1.4138e-05	5.12065e-05	1.7254e-05	1.06851e-06	0.000174837	2.12176e-06	0.000324294	0.000355003	9.77379e-06	6.20515e-05	2.18541e-05	1.83084e-05	0.000260545	0.00247404	0.0024177	0.000185058	9.05998e-06	0.000145601	0.000274478	7.92306e-05	0.000847668	0.000175464	0.000869256	9.77345e-06	0.000206445
East	0	0	0	0	2.28652e-06	0	0	0	0	1.1775e-05	0	0	0	0	1.875e-06	0	0	0	0	1.18444e-05	1.18444e-05	1.875e-06	0.000489882	0.000198063	4.20674e-05	0.000262614	7.04356e-05	5.26557e-05	0.000272409	0	0.000742576	0	0	1.3068e-06	1.06909e-05	0	0.000104527	0.00265034	0.0025296	0.000425685	2.98761e-06	5.00318e-05	0.000285294	8.45204e-05	0.00023078	0.000204989	0.000320037	3.66055e-06	0.000657252
Eastpoint	0	0	0	0	0.00109185	0	0	0	0	0	0	0	0	0	0	0	0	0	8.28968e-06	0.00109961	0.00109185	0	0.000299078	0.000256485	6.50722e-05	9.80238e-05	0.000130255	3.57304e-05	0.000262537	0	0.00120092	0	0	0	0	0	0.000160359	0.00594568	0.00592693	0.000323241	1.64365e-05	7.83963e-05	0.000350009	5.95652e-05	0.000163025	0.00087917	0.000896139	6.6638e-06	0.000416832
Curacao	1.62754e-05	0.000246159	0	0.000110858	9.3636e-05	1.39448e-05	0.000132595	6.90471e-07	6.82833e-05	3.67533e-05	8.92516e-06	0.00117115	6.47129e-07	8.56747e-06	0.00022783	2.44193e-07	1.22782e-05	4.89965e-05	9.89563e-05	0.0012368	0.00120935	0.000227947	0.000142909	0.000302001	2.63845e-05	7.35253e-05	4.50611e-05	3.65652e-05	0.00025004	1.14082e-05	0.000249484	5.5376e-05	3.67522e-06	2.49726e-05	4.35244e-06	2.15882e-05	0.000102853	0.00512842	0.0024696	0.000134682	5.58492e-06	3.36371e-05	0.000211464	2.24448e-05	0.000204622	0.000244077	0.000319292	1.62121e-05	0.000400729
[truncated: 6 more columns]

## Sheet: exposed volumes
means
site	Massive sponges [m3]	High microbial abundance massive sponges [m3]	Low microbial abundance massive sponges [m3]	Gorgonians [m3]	Massive coral [m3]	Branching coral [m3]	Encrusting coral [m3]	Foliose coral [m3]	Sheeting coral [m3]	Stalking coral [m3]	Solitary coral [m3]	Scleractinian corals [m3]	Plakortis [m3]	Clathria [m3]	Halisarca caerulea [m3]	Monanchora arbuscula [m3]	Phorbas amaranthus [m3]	Scopalina ruetzleri [m3]	Other encrusting sponges [m3]	Encrusting sponges [m3]	Peyssonnelia [m3]	Halimeda [m3]	CCA [m3]	Calcifying algae [m3]	Macroalgae [m3]	Turf [m3]	Benthic cyanobacteria [m3]	Non-calcifying phototrophs [m3]	Other live [m3]	All sponges [m3]	All corals [m3]	Other [m3]	n
Kalki	0.00238241	0.00238141	1e-06	0.000106976	0.000258224	2.25844e-05	0.00020553	0.000170274	0.000194326	9.03435e-05	0	0.00109993	0	1.04334e-06	0	0	1.36183e-05	0.000135477	4.56619e-05	0.00017326	7.20296e-05	3.87203e-07	0.00012593	0.000266039	0.000108497	0.00213081	0.000531731	0.00277104	1.90889e-05	0.00255567	0.00120691	1.90889e-05	16
Jeremi	0.000671839	0.000630465	2.22594e-05	0.000399622	0.000432277	3.35166e-05	0.0001527	2.34785e-05	1.29799e-05	4.77053e-05	0	0.000746048	0	0	0	0	0	0.000161469	2.73806e-05	0.000157399	0.000114032	0	6.91957e-05	0.000183628	0.000142855	0.000875616	0.000647154	0.00166562	2.06686e-05	0.000829239	0.00114567	2.06686e-05	15
Santa Martha	0.00222613	0.00208114	0.00013123	0.000999535	0.000428514	3.57938e-05	0.000118425	0.000184478	2.15513e-05	9.92307e-05	0	0.00104502	0	4.61058e-06	0	0	0	4.156e-05	1.64937e-05	7.01065e-05	1.39118e-05	0	5.45982e-05	0.000106289	0.000112894	0.00375024	0.000896345	0.00475948	2.23361e-05	0.00229624	0.00204456	2.23361e-05	16
Porto Marie	0.00472392	0.00196064	0.00275734	1.22477e-06	0.000416013	3.49496e-05	0.000347412	6.7618e-05	5.0964e-05	1.30592e-05	0	0.00102981	0	0	0	0	0	2.73557e-06	4.80961e-05	5.02988e-05	0.000110309	0	0.000121705	0.000277171	0.000126981	0.00323659	0.000229397	0.00359296	8.21562e-05	0.00477422	0.00103104	8.21562e-05	16
Kokomo	0.00045497	0.000237252	0.000189013	0.000609987	0.000211679	1.66273e-05	0.000114646	6.06292e-05	4.80762e-05	8.70951e-05	0	0.000591611	0	1.54145e-06	0	0	1.68725e-06	0.000119104	1.73311e-05	0.0001217	2.29641e-05	5.48618e-06	4.26793e-05	9.79407e-05	0.000152057	0.00396758	0.00037256	0.0044922	4.13517e-05	0.00057667	0.0012016	4.13517e-05	16
Snake Bay	0.00653335	0.00586099	5.64442e-05	0.00110777	0.000249433	4.09258e-06	0.00012219	2.40702e-05	5.56706e-05	0.000443211	0	0.000856067	0	0	0	1.68105e-06	8.40004e-06	3.60919e-05	4.10405e-05	8.66466e-05	7.72926e-05	1.10229e-05	7.01415e-05	0.000184222	5.74183e-05	0.00392914	0.00103655	0.0050231	2.52368e-05	0.00661999	0.00196383	2.52368e-05	16
Carmabi	0.0145566	0.0143953	1.47641e-05	0.000105707	0.000170583	8.07103e-06	6.14286e-05	1.11848e-05	6.05039e-05	0.000485698	0	0.000726075	1.69565e-05	9.91192e-07	3.84389e-06	5.33182e-06	6.27327e-06	0.000135165	3.17678e-05	0.000193876	4.41228e-05	1.07054e-05	4.68065e-05	0.000124475	0.000116542	0.00392718	0.000398695	0.00444242	1.53909e-05	0.0147505	0.000831782	1.53909e-05	16
Water factory	0.00498571	0.00199714	0.000247671	0.00209104	0.000282461	6.11215e-06	0.000127068	3.73368e-07	3.75737e-05	0.000706851	0	0.00104585	0	0	0	0	0	5.34037e-05	9.11428e-05	0.000134145	8.67256e-05	1.33064e-05	7.6636e-05	0.000204442	4.85878e-05	0.00501074	5.86211e-05	0.00511795	4.96342e-05	0.00511985	0.00313688	4.96342e-05	16
Sea Aquarium	0.000547563	0.000517929	0	0.00210398	0.000867716	0.000222591	0.000102048	7.95805e-05	2.08926e-05	0.000750087	0	0.00197583	0	4.23278e-07	0	1.0578e-05	0	5.10389e-05	5.23457e-05	0.000145253	3.06504e-05	2.05615e-05	5.17866e-05	0.000142354	3.53226e-05	0.00132492	8.40454e-06	0.00136865	3.09401e-05	0.000692816	0.00407981	3.09401e-05	16
Jan Thiel	0.000707535	0.000448977	0.000122254	0.000332554	8.81827e-05	1.63176e-05	3.06149e-05	1.52098e-05	9.88205e-07	0.000277702	0	0.000388977	0	0	0	4.06141e-06	1.81109e-05	2.67594e-05	2.05554e-05	7.98363e-05	3.73604e-05	1.60034e-05	4.57729e-05	0.000127585	0.000109078	0.0029444	0.000363096	0.00341657	2.05095e-05	0.000787371	0.000721532	2.05095e-05	16
East	1.59365e-05	1.40615e-05	1.875e-06	0.00170297	0.000487919	1.89726e-05	0.000228404	8.09905e-05	5.88403e-05	0.00047604	0	0.00136756	0	0	0	0	0	4.15611e-06	2.241e-05	2.57565e-05	0.000128096	4.7825e-07	6.34166e-05	0.000181022	8.22047e-05	0.000952706	0.000125915	0.00116083	7.26047e-06	4.16931e-05	0.00307053	7.26047e-06	16
Eastpoint	0.00110274	0.00109185	0	0.000998748	0.000691274	5.726e-05	4.48305e-05	0.000163493	2.91208e-05	0.000396436	0	0.00147185	0	0	0	0	0	1.94153e-05	4.42597e-05	5.98933e-05	5.72775e-05	1.29627e-05	5.53976e-05	0.000150352	7.85327e-05	0.000736272	0.000620677	0.00143548	1.36106e-05	0.00116264	0.00247059	1.36106e-05	16
Curacao	0.00325585	0.00264526	0.00029675	0.000882524	0.000380959	4.04628e-05	0.000133613	7.31514e-05	4.81144e-05	0.000322403	0	0.0010216	1.63915e-06	6.7916e-07	3.71581e-07	1.99437e-06	4.56182e-06	6.68777e-05	3.79886e-05	0.00011058	6.6687e-05	7.86091e-06	6.80251e-05	0.000169952	9.88206e-05	0.00255167	0.000478498	0.00312899	2.81127e-05	0.00336643	0.00190413	2.81127e-05	191
SDs
site	Massive sponges [m3]	High microbial abundance massive sponges [m3]	Low microbial abundance massive sponges [m3]	Gorgonians [m3]	Massive coral [m3]	Branching coral [m3]	Encrusting coral [m3]	Foliose coral [m3]	Sheeting coral [m3]	Stalking coral [m3]	Solitary coral [m3]	Scleractinian corals [m3]	Plakortis [m3]	Clathria [m3]	Halisarca caerulea [m3]	Monanchora arbuscula [m3]	Phorbas amaranthus [m3]	Scopalina ruetzleri [m3]	Other encrusting sponges [m3]	Encrusting sponges [m3]	Peyssonnelia [m3]	Halimeda [m3]	CCA [m3]	Calcifying algae [m3]	Macroalgae [m3]	Turf [m3]	Benthic cyanobacteria [m3]	Non-calcifying phototrophs [m3]	Other live [m3]	All sponges [m3]	All corals [m3]	Other [m3]
Kalki	0.00648259	0.00647995	4e-06	0.000426251	0.000919821	0.000109661	0.000597527	0.00059548	0.000609926	0.000627362	0	0.00153559	0	7.24542e-06	0	0	5.04515e-05	0.000527508	0.000118319	0.000547564	0.000320148	3.10385e-06	0.00023034	0.000508618	9.86468e-05	0.00280815	0.00183642	0.00335677	5.10705e-05	0.00650567	0.00159366	5.10705e-05
Jeremi	0.00135759	0.00135259	6.8681e-05	0.000744631	0.000879179	0.000201473	0.000364531	0.000165074	2.18593e-05	0.00026097	0	0.00101211	0	0	0	0	0	0.000718685	0.00018038	0.000742788	0.000205456	0	7.28946e-05	0.000227598	0.000105363	0.00109218	0.00199861	0.00228	6.08865e-05	0.00154751	0.00125652	6.08865e-05
Santa Martha	0.00544224	0.00547294	0.000296714	0.00213009	0.000845924	0.000210192	0.000338777	0.000482296	0.000105535	0.000596199	0	0.00133498	0	3.19874e-05	0	0	0	0.000163015	6.56146e-05	0.000207003	6.64768e-05	0	0.000133189	0.000249981	0.000101769	0.00490257	0.00250937	0.0055084	6.01358e-05	0.00544618	0.00251385	6.01358e-05
Porto Marie	0.0116936	0.00383643	0.0108702	2.26142e-06	0.000899037	0.000193889	0.000706008	0.000475234	0.000276508	1.99613e-05	0	0.00125816	0	0	0	0	0	1.8984e-05	0.000142066	0.00014294	0.000147637	0	0.00027673	0.000658325	0.000100627	0.00332588	0.000531949	0.00336966	0.000411371	0.0116945	0.00125816	0.000411371
Kokomo	0.000687495	0.000499217	0.000375616	0.00149618	0.000495447	0.000117952	0.000318171	0.000327993	0.000222884	0.000460386	0	0.00085858	0	1.06881e-05	0	0	1.17058e-05	0.000609569	6.71452e-05	0.000587867	0.000118545	2.50996e-05	0.000118656	0.00021762	0.000106643	0.00408023	0.000880415	0.0041755	0.000123048	0.000904565	0.00172503	0.000123048
Snake Bay	0.0102085	0.0101495	0.000108507	0.00370922	0.000993557	2.84185e-05	0.000316563	0.00011164	0.000286927	0.00141168	0	0.00132237	0	0	0	9.76397e-06	3.58409e-05	0.000150203	0.000111277	0.000222541	0.000105569	5.873e-05	0.000216186	0.000357062	8.468e-05	0.00483583	0.00199641	0.0052324	6.94263e-05	0.0102109	0.00393789	6.94263e-05
Carmabi	0.0557999	0.0558302	3.05513e-05	0.000405756	0.000487855	1.87356e-05	0.000293362	3.8123e-05	0.000236557	0.00258961	0	0.00137713	0.000117841	6.87423e-06	2.6659e-05	3.69777e-05	4.35321e-05	0.000338926	0.000113807	0.000528401	8.61516e-05	4.18492e-05	5.07812e-05	0.000270089	0.000112703	0.00479865	0.00142392	0.00500672	3.67395e-05	0.0558024	0.00143566	3.67395e-05
Water factory	0.00543446	0.0040814	0.000265744	0.00267078	0.000666743	3.88752e-05	0.00042487	2.59246e-06	0.000272516	0.0020833	0	0.00178787	0	0	0	0	0	0.00026666	0.000235899	0.000613163	0.000141153	7.21332e-05	0.000199914	0.000498461	0.000113963	0.00554027	0.000343794	0.00555209	0.000201499	0.00546895	0.00321396	0.000201499
Sea Aquarium	0.000984008	0.00096432	0	0.0028374	0.00120583	0.000687657	0.000313516	0.000285344	0.000139931	0.00159959	0	0.00175755	0	2.93655e-06	0	3.54163e-05	0	0.000274959	0.000180145	0.00067003	7.04987e-05	9.05728e-05	8.75213e-05	0.000250419	6.01878e-05	0.00162772	4.32297e-05	0.0016294	9.11711e-05	0.00119047	0.00333764	9.11711e-05
Jan Thiel	0.00233881	0.00179591	0.000317111	0.000787729	0.000295182	8.33903e-05	0.000115657	7.33464e-05	3.95934e-06	0.000809314	0	0.000720409	0	0	0	1.97782e-05	0.000125607	8.16631e-05	7.40573e-05	0.000225061	8.21908e-05	5.47394e-05	0.000189782	0.000228187	8.29181e-05	0.00396879	0.00106754	0.00411069	5.82453e-05	0.00234962	0.00106748	5.82453e-05
East	4.73775e-05	4.73775e-05	7.5e-06	0.00195953	0.000915838	0.000134582	0.000511329	0.00033508	0.00030596	0.00108156	0	0.00136736	0	0	0	0	0	2.88402e-05	7.61125e-05	7.96822e-05	0.00031565	3.82913e-06	6.39087e-05	0.000210993	7.96877e-05	0.00108369	0.000363929	0.00114594	2.21709e-05	9.27032e-05	0.00238944	2.21709e-05
Eastpoint	0.00439843	0.00436741	0	0.00119631	0.00107606	0.000204717	0.00014401	0.000507733	0.000212869	0.00107914	0	0.00151478	0	0	0	0	0	9.94405e-05	0.000233251	0.000295078	0.000149567	3.59165e-05	7.17154e-05	0.000207992	7.83179e-05	0.000789916	0.00212853	0.00227173	3.97261e-05	0.00440832	0.00193021	3.97261e-05
Curacao	0.0170559	0.0167136	0.00315029	0.00197029	0.000886653	0.000293384	0.000389867	0.00033601	0.000265877	0.00119636	0	0.00145374	3.93508e-05	9.31809e-06	8.91898e-06	1.80662e-05	5.35658e-05	0.000421202	0.00054194	0.000678741	0.000247809	4.63148e-05	0.000171411	0.000358444	0.000107961	0.00351423	0.00159952	0.00386263	0.000125392	0.0170694	0.00244855	0.000125392
SEs
site	Massive sponges [m3]	High microbial abundance massive sponges [m3]	Low microbial abundance massive sponges [m3]	Gorgonians [m3]	Massive coral [m3]	Branching coral [m3]	Encrusting coral [m3]	Foliose coral [m3]	Sheeting coral [m3]	Stalking coral [m3]	Solitary coral [m3]	Scleractinian corals [m3]	Plakortis [m3]	Clathria [m3]	Halisarca caerulea [m3]	Monanchora arbuscula [m3]	Phorbas amaranthus [m3]	Scopalina ruetzleri [m3]	Other encrusting sponges [m3]	Encrusting sponges [m3]	Peyssonnelia [m3]	Halimeda [m3]	CCA [m3]	Calcifying algae [m3]	Macroalgae [m3]	Turf [m3]	Benthic cyanobacteria [m3]	Non-calcifying phototrophs [m3]	Other live [m3]	All sponges [m3]	All corals [m3]	Other [m3]
Kalki	0.00162065	0.00161999	1e-06	0.000106563	0.000162207	1.98149e-05	0.000131436	0.000134798	0.000141656	0.000106028	0	0.000320366	0	1.05091e-06	0	0	7.62252e-06	0.000100208	1.91519e-05	0.000114674	7.51922e-05	5.49852e-07	5.36718e-05	0.000138913	1.96233e-05	0.00056083	0.000284393	0.000629122	8.86569e-06	0.0016247	0.000337624	8.86569e-06
Jeremi	0.000350528	0.000349236	1.77333e-05	0.000192263	0.000189336	3.21214e-05	8.00832e-05	2.79788e-05	7.60624e-06	4.97731e-05	0	0.000213909	0	0	0	0	0	0.000167233	2.64681e-05	0.000166772	4.11383e-05	0	1.57455e-05	7.0572e-05	2.17161e-05	0.000201797	0.000327311	0.000385131	1.01597e-05	0.000388178	0.000287615	1.01597e-05
Santa Martha	0.00136056	0.00136823	7.41784e-05	0.000532521	0.000180207	3.67193e-05	6.95387e-05	0.000135294	1.95543e-05	0.000114717	0	0.000293386	0	4.63082e-06	0	0	0	2.47272e-05	9.92228e-06	3.24183e-05	1.49215e-05	0	3.19807e-05	6.60426e-05	1.99446e-05	0.000967675	0.000414641	0.00105296	1.03268e-05	0.00136095	0.000607992	1.03268e-05
Porto Marie	0.00292341	0.000959107	0.00271754	5.65356e-07	0.000178633	3.23054e-05	0.000173112	8.04953e-05	4.78163e-05	7.25241e-06	0	0.000259305	0	0	0	0	0	2.78202e-06	2.21149e-05	2.23759e-05	2.2361e-05	0	6.76733e-05	0.000177318	2.01445e-05	0.000673474	8.98084e-05	0.000679734	6.27047e-05	0.0029235	0.000259305	6.27047e-05
Kokomo	0.000171874	0.000124804	9.39041e-05	0.000374045	0.00010065	1.85329e-05	6.55366e-05	5.98308e-05	4.85585e-05	8.29531e-05	0	0.000172768	0	1.54556e-06	0	0	1.70737e-06	0.000132969	1.01442e-05	0.000132509	2.5455e-05	4.88625e-06	2.77126e-05	5.61942e-05	2.2929e-05	0.000776216	0.000155797	0.000792029	2.04642e-05	0.000217024	0.000412018	2.04642e-05
Snake Bay	0.00255212	0.00253737	2.71267e-05	0.000927304	0.000173542	4.31333e-06	7.46635e-05	2.2303e-05	5.08628e-05	0.000296565	0	0.000268732	0	0	0	1.41714e-06	5.34264e-06	2.2713e-05	1.77516e-05	3.58678e-05	1.67417e-05	9.32848e-06	5.23915e-05	9.78662e-05	1.96309e-05	0.000964734	0.000339573	0.00102294	1.18947e-05	0.00255237	0.000965458	1.18947e-05
Carmabi	0.01395	0.0139575	7.63782e-06	0.000101439	9.44672e-05	5.31684e-06	6.09365e-05	1.14937e-05	4.74727e-05	0.000436639	0	0.000257148	1.74269e-05	9.94469e-07	3.85735e-06	5.34963e-06	6.35206e-06	5.45726e-05	1.73454e-05	8.35015e-05	1.28102e-05	7.29002e-06	7.95557e-06	7.18841e-05	2.59161e-05	0.000928519	0.000244123	0.000960425	6.52993e-06	0.0139502	0.000276432	6.52993e-06
Water factory	0.00135862	0.00102035	6.64361e-05	0.000667694	0.000136384	7.77536e-06	9.55269e-05	4.32708e-07	4.53003e-05	0.000474336	0	0.000373614	0	0	0	0	0	5.90802e-05	3.78905e-05	0.00014313	2.16944e-05	1.2098e-05	4.74396e-05	0.000132579	2.71799e-05	0.00109581	5.97082e-05	0.00109777	3.16714e-05	0.00136613	0.000765116	3.16714e-05
Sea Aquarium	0.000246002	0.00024108	0	0.00070935	0.000310395	0.000131691	6.2597e-05	6.45039e-05	2.35977e-05	0.000415662	0	0.000449819	0	4.25104e-07	0	5.17708e-06	0	5.84117e-05	2.7641e-05	0.000155574	1.33607e-05	1.58301e-05	1.93882e-05	6.76031e-05	1.36529e-05	0.000345234	8.24176e-06	0.000345602	1.52688e-05	0.000291068	0.000839949	1.52688e-05
Jan Thiel	0.000584704	0.000448977	7.92776e-05	0.000196932	5.28353e-05	1.4138e-05	2.13375e-05	1.7254e-05	1.06851e-06	0.000174837	0	0.000134124	0	0	0	2.86169e-06	1.83084e-05	1.26596e-05	1.12386e-05	3.51708e-05	1.20171e-05	9.05998e-06	4.64224e-05	6.21454e-05	1.75671e-05	0.000847668	0.000175464	0.000865816	9.77345e-06	0.000585761	0.000238268	9.77345e-06
East	1.18444e-05	1.18444e-05	1.875e-06	0.000489882	0.000198063	2.11442e-05	0.000118814	7.04356e-05	5.26557e-05	0.000272409	0	0.000312104	0	0	0	0	0	4.22585e-06	1.16381e-05	1.23194e-05	7.46174e-05	6.77534e-07	1.33872e-05	6.92401e-05	1.58607e-05	0.00023078	6.23977e-05	0.000239593	3.66055e-06	1.70896e-05	0.000580855	3.66055e-06
Eastpoint	0.00109961	0.00109185	0	0.000299078	0.000256485	3.7154e-05	2.81977e-05	0.000130255	3.57304e-05	0.000262537	0	0.000346992	0	0	0	0	0	1.47794e-05	5.00431e-05	6.57596e-05	2.20246e-05	6.37835e-06	1.55306e-05	5.99309e-05	1.57127e-05	0.000163025	0.000323953	0.000363001	6.6638e-06	0.00110157	0.000458095	6.6638e-06
Curacao	0.00123412	0.00120935	0.000227947	0.000142565	0.000107938	1.83532e-05	4.88588e-05	4.50611e-05	2.33264e-05	0.00014452	0	0.000173748	1.68037e-06	3.88888e-07	3.71895e-07	7.55758e-07	2.32161e-06	2.92121e-05	3.92645e-05	5.12478e-05	1.66322e-05	2.44134e-06	1.19132e-05	5.85043e-05	6.68851e-06	0.000204622	7.77983e-05	0.000219015	8.92912e-06	0.00123519	0.000224751	8.92912e-06

## Sheet: cryptic volumes
means
site	Massive sponges [m3]	Gorgonians [m3]	Massive coral [m3]	Branching coral [m3]	Encrusting coral [m3]	Foliose coral [m3]	Sheeting coral [m3]	Stalking coral [m3]	Solitary coral [m3]	Scleractinian corals [m3]	Plakortis [m3]	Clathria [m3]	Halisarca caerulea [m3]	Monanchora arbuscula [m3]	Phorbas amaranthus [m3]	Scopalina ruetzleri [m3]	Other encrusting sponges [m3]	Encrusting sponges [m3]	Siphonodictyon [m3]	Cliona [m3]	Other excavating sponges [m3]	Excavating sponges [m3]	Peyssonnelia [m3]	Halimeda [m3]	CCA [m3]	Calcifying algae [m3]	Macroalgae [m3]	Turf [m3]	Benthic cyanobacteria [m3]	Non-calcifying phototrophs [m3]	Other live [m3]	Hydrozoans [m3]	Tunicates [m3]	Bivalves [m3]	All sponges [m3]	All corals [m3]	Other [m3]	n
Kalki	2.16771e-05	4.64935e-06	6.90229e-06	1.02168e-05	2.28218e-05	0	7.13813e-06	0	8.03256e-06	5.48458e-05	0	0	0	3.64954e-06	0	0.000168566	0.00625131	0.00640428					0.000550893	0	0.000127263	0.000510859	3.58562e-06	0	0.000371429	0.000375015	1.16431e-05	0.000993621	0.000257608	0.000376522	0.00642596	5.94951e-05	0.00163939	16
Jeremi	9.10544e-05	0	0	1.32219e-05	3.59506e-05	0	0	0	1.70877e-05	6.42844e-05	0	0	0	0	3.65927e-05	4.13878e-05	0.00718089	0.0072517					0.00114487	0	0.000181255	0.000910415	4.19991e-06	0	0.000184629	0.000188829	0	0.00064212	0.000344458	0.00110633	0.00734275	6.42844e-05	0.00209291	15
Santa Martha	0	0	0	0	3.76138e-05	0	0	0	0	4.01001e-05	0	0	0	0	0	0.000269073	0.00411126	0.00432792					0.000439664	0	9.0195e-05	0.000387043	9.01582e-06	0	5.80876e-06	1.48246e-05	5.35744e-06	0.000635456	0.000195446	0.000125183	0.00432792	4.01001e-05	0.000961443	16
Porto Marie	5.77341e-05	1.28486e-05	2.32284e-05	0	7.46538e-05	0	8.93343e-06	0	1.49056e-06	0.000115474	0	0	6.51939e-05	1.52332e-05	0	0	0.0048511	0.0051165					0.000450494	0	0.00010094	0.000412067	1.99102e-06	0	0	1.99102e-06	3.33234e-06	0.000823643	0.000384173	0.000437411	0.00517423	0.000128323	0.00164856	16
Kokomo	0.00111701	0.000121539	0	2.97505e-06	6.21741e-05	0	0	0	0	6.86558e-05	0	0	8.40951e-06	4.50218e-06	2.78409e-05	0.000113777	0.00409263	0.00425898					0.000462653	1.02675e-06	0.000120347	0.000455142	3.3716e-06	0	3.08094e-05	3.4181e-05	0	0.000564801	0.000244282	0.000577347	0.005376	0.000190195	0.00138643	16
Snake Bay	6.27907e-05	0.000156137	0	0	0	0	2.34933e-06	3.73974e-05	4.08298e-06	3.59542e-05	0	1.34422e-05	5.86795e-05	0	0.000133188	1.17227e-05	0.00354682	0.00392555					0.000331685	0	0.000111207	0.000370434	4.51703e-06	0	0	4.51703e-06	2.51084e-06	0.0004069	0.000311605	0.000418382	0.00398834	0.000192091	0.0011394	16
Carmabi	0.000628673	6.78481e-05	0	1.44779e-05	7.35097e-05	0	3.89695e-06	4.11711e-05	4.71346e-05	0.000169382	0	6.94935e-06	0	0	0	5.30514e-05	0.00515235	0.00522543					0.000373329	5.22498e-06	0.000104103	0.000386961	1.30986e-06	0	1.11263e-05	1.24362e-05	3.70324e-05	0.000621043	0.000364201	0.00038055	0.00585411	0.00023723	0.00140283	16
Water factory	0.000582472	0.000130218	3.28885e-06	2.18857e-05	9.88659e-06	0	0	0	2.42959e-05	5.34277e-05	0	1.4279e-05	1.05046e-06	1.11769e-05	4.52644e-05	0.000269134	0.00386047	0.00424185					0.000125685	0	6.06374e-05	0.000173988	9.5591e-07	0	2.75613e-05	2.85172e-05	8.03547e-06	0.000596922	0.000577979	0.000336899	0.00482432	0.000183646	0.00151983	16
Sea Aquarium	0.000618634	8.52346e-05	0	4.88982e-05	1.85708e-05	0	0	0	9.67106e-05	0.000146032	0	0	2.68026e-05	2.49174e-06	0	0.000107374	0.00547694	0.0056547					0.000130322	0	8.51192e-05	0.000220835	1.37273e-06	0	0	1.37273e-06	2.69654e-06	0.00061772	0.000148652	0.000100195	0.00627333	0.000231267	0.000869264	16
Jan Thiel	8.58416e-05	0.000109305	0	0	1.88482e-05	0	0	0	1.83093e-06	2.17459e-05	0.000466014	1.36595e-05	8.69447e-05	1.37465e-05	0	0.000365618	0.00438513	0.00522499					0.000482638	0	9.48863e-05	0.000417377	1.72349e-06	0	0	1.72349e-06	0	0.000337093	8.1666e-05	0.00026027	0.00531083	0.000131051	0.000679029	16
East	0	0	0	1.47459e-05	3.57018e-06	0	0	0	0	1.5563e-05	0	0	1.29901e-06	1.70365e-05	0	8.46126e-05	0.00494331	0.00509576					0.000565857	1.36558e-06	0.000124517	0.000515631	3.47838e-07	0	5.6951e-05	5.72988e-05	0	0.00107413	9.40662e-05	0.000342499	0.00509576	1.5563e-05	0.0015107	16
Eastpoint	0	0	0	1.89437e-05	3.74493e-05	0	0	0	0	5.50284e-05	0	0	0	0	0	0.000147272	0.00515597	0.00527455					0.000685011	3.77861e-06	0.000166645	0.0006565	1.11183e-05	0	0.000495361	0.000506479	0	0.000665472	0.000109569	0.000151488	0.00527455	5.50284e-05	0.000926529	16
Curacao	0.000273106	5.7615e-05	2.80641e-06	1.2636e-05	3.2976e-05	0	1.82698e-06	7.02505e-06	1.82482e-05	7.22601e-05	4.23784e-05	4.53523e-06	2.28156e-05	5.96214e-06	2.18583e-05	0.000145396	0.00491796	0.00518791					0.000454856	9.17999e-07	0.000112504	0.000436758	3.76886e-06	0	7.50951e-05	7.8864e-05	6.02731e-06	0.000670224	0.000267069	0.000366726	0.00546102	0.000129875	0.00131005	191
SDs
site	Massive sponges [m3]	Gorgonians [m3]	Massive coral [m3]	Branching coral [m3]	Encrusting coral [m3]	Foliose coral [m3]	Sheeting coral [m3]	Stalking coral [m3]	Solitary coral [m3]	Scleractinian corals [m3]	Plakortis [m3]	Clathria [m3]	Halisarca caerulea [m3]	Monanchora arbuscula [m3]	Phorbas amaranthus [m3]	Scopalina ruetzleri [m3]	Other encrusting sponges [m3]	Encrusting sponges [m3]	Siphonodictyon [m3]	Cliona [m3]	Other excavating sponges [m3]	Excavating sponges [m3]	Peyssonnelia [m3]	Halimeda [m3]	CCA [m3]	Calcifying algae [m3]	Macroalgae [m3]	Turf [m3]	Benthic cyanobacteria [m3]	Non-calcifying phototrophs [m3]	Other live [m3]	Hydrozoans [m3]	Tunicates [m3]	Bivalves [m3]	All sponges [m3]	All corals [m3]	Other [m3]
Kalki	8.67083e-05	1.85974e-05	4.81314e-05	5.15058e-05	0.000149733	0	4.97005e-05	0	5.59626e-05	0.000185283	0	0	0	2.0318e-05	0	0.00105345	0.00819566	0.0083785					0.000744242	0	0.00016176	0.000610073	1.49265e-05	0	0.00268145	0.0026815	8.14314e-05	0.00172421	0.000358828	0.000728658	0.00837895	0.000186214	0.00190768
Jeremi	0.000242082	0	0	4.88431e-05	0.000201165	0	0	0	8.93197e-05	0.000232517	0	0	0	0	0.000180729	0.000288424	0.00965599	0.0097261					0.0014528	0	0.000269071	0.00107915	1.59303e-05	0	0.00127335	0.00127345	0	0.00108758	0.000426816	0.00195558	0.00972911	0.000232517	0.002278
Santa Martha	0	0	0	0	0.000255268	0	0	0	0	0.000272403	0	0	0	0	0	0.000942196	0.00570987	0.00594429					0.000555589	0	0.000138008	0.000486826	2.61238e-05	0	4.10545e-05	4.86613e-05	2.66346e-05	0.00112169	0.000317975	0.000221098	0.00594429	0.000272403	0.00118697
Porto Marie	0.000230936	5.13943e-05	0.000161436	0	0.000260837	0	6.1992e-05	0	1.03499e-05	0.000346439	0	0	0.000452358	0.000105696	0	0	0.00574803	0.00596297					0.000468921	0	0.000110485	0.000412368	1.25421e-05	0	0	1.25421e-05	2.32288e-05	0.00182211	0.00103871	0.00051148	0.00596744	0.000350231	0.00215897
Kokomo	0.00413834	0.000373969	0	2.07276e-05	0.000187245	0	0	0	0	0.000200939	0	0	5.85652e-05	3.13533e-05	0.000193996	0.000598299	0.00539589	0.00557771					0.000575848	7.15028e-06	0.000131241	0.000515774	1.61559e-05	0	0.000215448	0.000216053	0	0.000961212	0.000313869	0.000718903	0.00694526	0.000424534	0.00124067
Snake Bay	0.000196802	0.000335854	0	0	0	0	1.6365e-05	0.000260652	2.14727e-05	0.000210027	0	7.83415e-05	0.000277053	0	0.00092819	6.1888e-05	0.00482873	0.00522711					0.000466936	0	0.000116284	0.000431424	1.15642e-05	0	0	1.15642e-05	1.75686e-05	0.000751086	0.000424191	0.00062035	0.00523081	0.000396118	0.00106264
Carmabi	0.00178887	0.000271393	0	6.82605e-05	0.000361763	0	2.70509e-05	0.00019245	0.000227378	0.000465788	0	4.82338e-05	0	0	0	0.000278967	0.00599569	0.00605009					0.000486343	3.62651e-05	0.000121273	0.000409905	4.8419e-06	0	7.7995e-05	7.81452e-05	0.000150538	0.00101986	0.000432242	0.000513776	0.00630901	0.000539085	0.00123027
Water factory	0.00127241	0.000358677	1.69405e-05	7.4878e-05	6.88302e-05	0	0	0	9.18294e-05	0.000128785	0	7.48763e-05	7.31291e-06	7.78081e-05	0.000315289	0.000935928	0.00494345	0.00538345					0.000246708	0	7.38734e-05	0.000225586	3.9137e-06	0	0.00019689	0.000196929	3.23998e-05	0.00108894	0.000586753	0.000843659	0.00553178	0.000381097	0.00149763
Sea Aquarium	0.00218111	0.000303842	0	0.000115124	8.63074e-05	0	0	0	0.000190949	0.000223792	0	0	0.00013096	1.73141e-05	0	0.000515841	0.00659118	0.00677106					0.000317168	0	0.000101118	0.000305883	7.35916e-06	0	0	7.35916e-06	1.88239e-05	0.00100684	0.000194818	0.000177445	0.00711369	0.000377363	0.00104092
Jan Thiel	0.000203715	0.000381518	0	0	9.94305e-05	0	0	0	1.2715e-05	0.00010655	0.00234576	6.72534e-05	0.000426808	9.53927e-05	0	0.00116792	0.00534061	0.00607132					0.000434184	0	0.000125703	0.000402782	8.2693e-06	0	0	8.2693e-06	0	0.000532722	0.000112381	0.000325848	0.00607474	0.000396117	0.000634507
East	0	0	0	5.67071e-05	2.47825e-05	0	0	0	0	5.18046e-05	0	0	9.0167e-06	7.3314e-05	0	0.000345434	0.00580179	0.00598252					0.00067538	7.39619e-06	0.000118908	0.000546813	2.41485e-06	0	0.00040057	0.000400577	0	0.00167099	0.000143125	0.000499515	0.00598252	5.18046e-05	0.00174991
Eastpoint	0	0	0	7.10804e-05	0.000260502	0	0	0	0	0.000282553	0	0	0	0	0	0.000588013	0.00657875	0.00674541					0.000765782	2.19973e-05	0.000200981	0.000687845	4.78589e-05	0	0.00202247	0.00202304	0	0.00112841	0.000216445	0.000233253	0.00674541	0.000282553	0.00117242
Curacao	0.00149987	0.000241541	4.9398e-05	6.05439e-05	0.000193379	0	2.40023e-05	0.000103094	0.00010386	0.000256483	0.000740938	4.45491e-05	0.000216869	5.61996e-05	0.000334832	0.000721413	0.00631985	0.00660088					0.000607575	1.2205e-05	0.000139245	0.000510399	1.85292e-05	0	0.000742259	0.00074249	5.09408e-05	0.00121455	0.000478175	0.000664999	0.00676914	0.000352314	0.00146581
SEs
site	Massive sponges [m3]	Gorgonians [m3]	Massive coral [m3]	Branching coral [m3]	Encrusting coral [m3]	Foliose coral [m3]	Sheeting coral [m3]	Stalking coral [m3]	Solitary coral [m3]	Scleractinian corals [m3]	Plakortis [m3]	Clathria [m3]	Halisarca caerulea [m3]	Monanchora arbuscula [m3]	Phorbas amaranthus [m3]	Scopalina ruetzleri [m3]	Other encrusting sponges [m3]	Encrusting sponges [m3]	Siphonodictyon [m3]	Cliona [m3]	Other excavating sponges [m3]	Excavating sponges [m3]	Peyssonnelia [m3]	Halimeda [m3]	CCA [m3]	Calcifying algae [m3]	Macroalgae [m3]	Turf [m3]	Benthic cyanobacteria [m3]	Non-calcifying phototrophs [m3]	Other live [m3]	Hydrozoans [m3]	Tunicates [m3]	Bivalves [m3]	All sponges [m3]	All corals [m3]	Other [m3]
Kalki	2.16771e-05	4.64935e-06	7.22522e-06	8.22389e-06	2.31293e-05	0	7.80561e-06	0	9.37586e-06	2.89381e-05	0	0	0	2.9778e-06	0	0.000156419	0.00178952	0.00183162					0.000132995	0	2.94134e-05	0.000190967	2.21217e-06	0	0.000390476	0.000390482	1.21878e-05	0.000627459	6.87119e-05	0.0001341	0.00183175	2.93092e-05	0.000645412
Jeremi	6.25054e-05	0	0	8.41553e-06	3.18522e-05	0	0	0	1.64148e-05	3.61106e-05	0	0	0	0	2.70888e-05	4.2642e-05	0.00210789	0.00212628					0.000271324	0	4.72753e-05	0.000342656	2.38222e-06	0	0.000185799	0.000185814	0	0.00040518	8.78663e-05	0.000377248	0.0021272	3.61106e-05	0.000560542
Santa Martha	0	0	0	0	3.94402e-05	0	0	0	0	4.03324e-05	0	0	0	0	0	0.000150411	0.00127344	0.00133436					0.000110482	0	2.52149e-05	0.000151198	4.07251e-06	0	6.00775e-06	7.25799e-06	4.15407e-06	0.000407176	6.03943e-05	4.39799e-05	0.00133436	4.03324e-05	0.000413994
Porto Marie	5.77341e-05	1.28486e-05	2.4089e-05	0	4.54793e-05	0	9.68556e-06	0	1.72683e-06	5.34959e-05	0	0	6.5513e-05	1.53053e-05	0	0	0.00120656	0.00126274					7.71192e-05	0	1.78275e-05	0.000141169	1.81679e-06	0	0	1.81679e-06	3.4558e-06	0.000536619	0.000158163	0.000110469	0.00126406	5.50172e-05	0.000570255
Kokomo	0.00103459	9.34922e-05	0	3.16389e-06	3.52004e-05	0	0	0	0	3.22271e-05	0	0	8.54293e-06	4.57289e-06	2.85318e-05	8.99306e-05	0.00118336	0.0012279					0.000107297	1.04283e-06	2.57518e-05	0.000169098	2.38195e-06	0	3.14108e-05	3.15009e-05	0	0.000356154	6.29325e-05	0.000165705	0.00160565	9.88908e-05	0.000397825
Snake Bay	4.92005e-05	8.39635e-05	0	0	0	0	2.57195e-06	4.09413e-05	3.93587e-06	3.12069e-05	0	1.14804e-05	4.09317e-05	0	0.000136549	9.30383e-06	0.00104363	0.00114384					8.34992e-05	0	2.34238e-05	0.00013866	1.79488e-06	0	0	1.79488e-06	2.6316e-06	0.000260179	8.31227e-05	0.000129935	0.0011449	8.95753e-05	0.000302477
Carmabi	0.000447218	6.78481e-05	0	1.09241e-05	5.80052e-05	0	4.22851e-06	3.26164e-05	4.27805e-05	7.30371e-05	0	6.98868e-06	0	0	0	4.14764e-05	0.00128405	0.00129929					7.77513e-05	5.2545e-06	1.96947e-05	0.000134696	7.07744e-07	0	1.12969e-05	1.1319e-05	2.36748e-05	0.000382828	7.96494e-05	0.000103908	0.0013741	9.96884e-05	0.000405289
Water factory	0.000318103	8.96693e-05	2.62128e-06	1.31697e-05	1.05555e-05	0	0	0	1.9567e-05	2.14684e-05	0	1.09921e-05	1.06599e-06	1.13404e-05	4.6339e-05	0.0001472	0.00109248	0.00119586					3.98075e-05	0	1.36218e-05	6.62146e-05	5.80416e-07	0	2.86738e-05	2.86797e-05	5.17757e-06	0.000379954	0.000131772	0.000142637	0.00123744	9.22035e-05	0.000426733
Sea Aquarium	0.000545277	7.59605e-05	0	2.32581e-05	1.40527e-05	0	0	0	6.30273e-05	4.17815e-05	0	0	1.91409e-05	2.51436e-06	0	7.74694e-05	0.00143465	0.00147796					4.80533e-05	0	1.73327e-05	8.33053e-05	1.0726e-06	0	0	1.0726e-06	2.80779e-06	0.000382635	3.60496e-05	3.26932e-05	0.00157534	8.66931e-05	0.000385727
Jan Thiel	5.09287e-05	9.53795e-05	0	0	1.57367e-05	0	0	0	2.12176e-06	1.5798e-05	0.000355003	9.77379e-06	6.20515e-05	1.38169e-05	0	0.000181705	0.00110963	0.00129321					7.49423e-05	0	1.97478e-05	0.000142411	1.20167e-06	0	0	1.20167e-06	0	0.000206445	1.9526e-05	6.81031e-05	0.00129421	9.6679e-05	0.000218263
East	0	0	0	9.49367e-06	3.78191e-06	0	0	0	0	7.92667e-06	0	0	1.3068e-06	1.06909e-05	0	5.23364e-05	0.00123863	0.001277					0.000110139	1.07443e-06	2.03485e-05	0.000179662	3.49841e-07	0	5.80229e-05	5.8024e-05	0	0.000657252	2.43306e-05	9.7527e-05	0.001277	7.92667e-06	0.000664894
Eastpoint	0	0	0	1.21027e-05	3.98936e-05	0	0	0	0	4.21351e-05	0	0	0	0	0	9.02968e-05	0.00142562	0.00145988					0.000141535	3.2116e-06	3.59188e-05	0.000236061	7.04836e-06	0	0.000298482	0.000298565	0	0.000416832	3.60775e-05	4.65958e-05	0.00145988	4.21351e-05	0.000420977
Curacao	0.000108527	1.74773e-05	2.18408e-06	4.74764e-06	1.36836e-05	0	1.24942e-06	5.17108e-06	1.14082e-05	1.55568e-05	3.23298e-05	1.86727e-06	9.10484e-06	2.35731e-06	1.42991e-05	3.95145e-05	0.00110119	0.00116098					3.34321e-05	5.10183e-07	7.49825e-06	0.000140158	7.84928e-07	0	3.10539e-05	3.10638e-05	2.63612e-06	0.000400729	3.67883e-05	7.17901e-05	0.00116604	2.33981e-05	0.000408776

## Sheet: communities
	reef [dm3]			exposed [dm3]			cryptic [dm3]			total reef [proportion]			open reef [proportion]			cryptic reef [proportion]
group	mean	sd	se	mean	sd	se	mean	sd	se	mean	sd	se	mean	sd	se	mean	sd	se
non-calcifying phototrophs	3.20785	6.74117	0.319292	3.12899	3.86263	0.219015	0.078864	0.74249	0.0310638	0.200313	0.420951	0.0199381	0.363937	0.449269	0.025474	0.0106335	0.100112	0.00418844
massive sponges	3.52896	17.0929	1.2368	3.25585	17.0559	1.23412	0.273106	1.49987	0.108527	0.220365	1.06736	0.0772315	0.378693	1.9838	0.143543	0.0368238	0.202233	0.0146331
scleractinian corals	1.09386	4.16907	0.249484	1.0216	1.45374	0.173748	0.0722601	0.256483	0.0155568	0.0683058	0.260336	0.0155789	0.118824	0.169086	0.0202088	0.00974308	0.0345824	0.00209758
gorgonians	0.940139	1.97505	0.142909	0.882524	1.97029	0.142565	0.057615	0.241541	0.0174773	0.0587067	0.123331	0.00892393	0.102648	0.229167	0.0165819	0.00776843	0.0325678	0.00235652
calcifying algae	0.60671	1.40518	0.211464	0.169952	0.358444	0.0585043	0.436758	0.510399	0.140158	0.0378858	0.0877461	0.0132048	0.0197673	0.0416911	0.00680472	0.0588895	0.0688188	0.018898
encrusting sponges	5.29849	32.7874	2.4696	0.11058	0.678741	0.0512478	5.18791	6.60088	1.16098	0.330863	2.0474	0.154213	0.0128617	0.0789453	0.00596071	0.699504	0.89002	0.156539
other	1.33816	1.50064	0.409089	0.0281127	0.125392	0.00892912	1.31005	1.46581	0.408776	0.083561	0.0937071	0.0255455	0.00326983	0.0145845	0.00103856	0.176638	0.19764	0.0551167
total	16.0142	37.9227	2.83289	8.59761	17.6755	1.2758	7.41656	6.99327	1.24415	1			0.536875	1.10374	0.0796671	0.463125	0.436693	0.0776904
