# Supplementary material for: Implications of 2D versus 3D surveys to measure the abundance and composition of benthic coral reef communities
Source: Coral Reefs. 2021 Jun 16;40(4):1137–53. doi: 10.1007/s00338-021-02118-6 (PMC8550779; doi:10.1007/s00338-021-02118-6)
Supplement: Supplementary file 8 — Online resource 8 (XLSX 74 kb) [file 338_2021_2118_MOESM8_ESM.xlsx]

## Sheet: reef summaries
means
site	Agelas clathrodes [kg m-2]	Agelas conifera [kg m-2]	Agelas sventres [kg m-2]	Aiolochroia crassa [kg m-2]	Aplysina archeri [kg m-2]	Aplysina cauliformis [kg m-2]	Aplysina lacunosa [kg m-2]	Ectyoplasia ferox [kg m-2]	Ircinia campana [kg m-2]	Ircinia strobilina [kg m-2]	Ircinia felix [kg m-2]	Xestospongia muta [kg m-2]	Callyspongia plicifera [kg m-2]	Callyspongia vaginalis [kg m-2]	Niphates erecta [kg m-2]	Biemna sp [kg m-2]	Desmapsamma anchorata [kg m-2]	Neofibularia nolitangere [kg m-2]	Other massive sponges [kg m-2]	All massive sponges [kg m-2]	High microbial abundance massive sponges [kg m-2]	Low microbial abundance massive sponges [kg m-2]	Gorgonians [kg m-2]	Massive coral [kg m-2]	Branching coral [kg m-2]	Encrusting coral [kg m-2]	Foliose coral [kg m-2]	Sheeting coral [kg m-2]	Stalking coral [kg m-2]	Solitary coral [kg m-2]	Scleractinian corals [kg m-2]	Plakortis sp [kg m-2]	Clathria sp [kg m-2]	Halisarca caerulea [kg m-2]	Monanchora arbuscula [kg m-2]	Phorbas amaranthus [kg m-2]	Scopalina ruetzleri [kg m-2]	Encrusting sponges [kg m-2]	Encrusting sponges [kg m-2]	Peyssonnellia spp [kg m-2]	Halimeda sp [kg m-2]	Crustose coralline algae [kg m-2]	Calcifying algae [kg m-2]	Macroalgae [kg m-2]	Turf algae [kg m-2]	Benthic cyanobacteria [kg m-2]	Non-calcifying phototrophs [kg m-2]	Other live [kg m-2]	Hydrozoa spp [kg m-2]
Kalki	0	0	0	0.274772	0	0	0.134216	0	0	0	0	0	0	0	4.58659e-05	0	0	0	0	0.193171	0.234497	3.59752e-05	0.0126156	0.169269	0.00738679	0.0907182	0.0314744	0.111413	0.0408365	0.00275523	0.481715	0	7.7406e-05	0	0.000309888	0.000938231	0.0259892	0.700822	0.732048	0.108589	7.38064e-05	0.127227	0.193932	0.0510684	0.00817833	0.00126717	0.0605139	0.00169681	0.0465441
Jeremi	0	0.0300141	0	0	0.0149387	0	0	0	0	0.00982528	0	0	0	0	0.00102095	3.626e-05	0	0	0.00149105	0.0612995	0.0620819	0.000800786	0.0451644	0.275986	0.0105254	0.0749462	0.0043399	0.00717806	0.0215634	0.00586121	0.338029	0	0	0	0	0.00252105	0.01734	0.802245	0.824597	0.219453	0	0.125849	0.273098	0.0708512	0.00357549	0.00141422	0.0758409	0.00114118	0.0300788
Santa Martha	0	0.00279213	0	0.003684	0.0233436	0	0.127211	0	0.0676839	0.000134943	0.00228404	0	0	0.00266496	0.00274838	0	0	0	0.0011058	0.178873	0.20493	0.004721	0.112965	0.273584	0.00806073	0.0619901	0.0340999	0.0119182	0.0448536	0	0.452658	0	0.000342062	0	0	0	0.0265525	0.459398	0.489479	0.0790679	0	0.0727573	0.123147	0.0525659	0.0122478	0.00143017	0.0662439	0.00152905	0.0297666
Porto Marie	0	0.159429	0	0	0	0.0211494	0	0	0	0.00833587	0	0	0	0	0.126468	0	0	0	0.000477011	0.384212	0.193065	0.0991956	0.00159054	0.280433	0.00787061	0.167676	0.0124989	0.0331242	0.00590293	0.000511275	0.477755	0	0	0.00363992	0.00129348	0	0.000233833	0.545257	0.575039	0.0977597	0	0.111877	0.17205	0.0567771	0.0115162	0.00132469	0.069618	0.0047201	0.0385819
Kokomo	0	0	0	0.00587344	0.000188337	0	0	0.000763886	0	0.0028428	0	0	0	0.00255878	0.00552896	0.00017051	0.00014753	0	0.00182572	0.126311	0.0233622	0.00679976	0.0826753	0.135146	0.00441443	0.0702459	0.011207	0.0265869	0.0393681	0	0.27543	0	0.000114361	0.000469521	0.000382287	0.00203434	0.0199063	0.457419	0.487549	0.0846533	0.00124146	0.0819195	0.138062	0.0683412	0.0137308	0.000571848	0.0826438	0.00228316	0.026457
Snake Bay	0	0.526036	0	0	0.000166171	0	0	0	0.00456609	0.0216196	0	0	0	0.000990606	0.00137314	0	0	0.00733814	0.037835	0.530008	0.577132	0.00203059	0.142843	0.15925	0.000921645	0.048543	0.00444927	0.0320859	0.217241	0.00140049	0.372105	0	0.000997283	0.00327621	0.000142741	0.00975467	0.00408714	0.399311	0.446538	0.0712933	0.00210112	0.0911259	0.138455	0.0266879	0.0129001	0.00204446	0.0416325	0.00153203	0.0190604
Carmabi	0	0	0	0	0	0	0.00195965	0	0.0267316	0.00691075	0	0.514126	0	0	0.000677169	0	0.00643683	0	0	1.22016	1.41751	0.000531141	0.0196148	0.108908	0.005078	0.0536075	0.00206746	0.0356147	0.238152	0.0161675	0.373539	0.00239948	0.000589114	0.000214613	0.000452733	0.000432195	0.0160885	0.576967	0.603143	0.0727707	0.00303655	0.0758306	0.127666	0.0510296	0.013942	0.000725863	0.0656975	0.00289446	0.0290915
Water factory	0.0148423	0	0	0.0824184	0	0	0	0	0.0465683	0.00609132	0	0	0.000419067	9.39723e-05	0.0105456	7.64859e-05	0	0.0358149	0.163259	0.447411	0.196658	0.00891002	0.251041	0.182436	0.0063051	0.0544086	6.90154e-05	0.0207788	0.319506	0.00833367	0.45856	0	0.00105937	5.86494e-05	0.00094905	0.00311848	0.0275701	0.439795	0.487027	0.0370277	0.00253638	0.0689787	0.0944648	0.0214132	0.017091	0.000135457	0.0386396	0.00318413	0.0279616
Sea Aquarium	0	0.0212815	0	0	0	0	0	0	0	0.00737508	0.0117278	0	0	0	0	0	0	0.000426934	0.00170305	0.0937055	0.0510005	0	0.24742	0.553992	0.0611389	0.0479187	0.0147101	0.0115539	0.339049	0.0331724	0.885132	0	3.14033e-05	0.00149645	0.00110977	0	0.013541	0.615382	0.645506	0.0280609	0.00391931	0.0687939	0.0906604	0.0158224	0.00540655	7.8797e-05	0.0213077	0.00185719	0.0289358
Jan Thiel	0	0	0	0.0844276	0	0	0	0	0	0	0	0	0	0.000355353	0.0051712	0	0	0	0.0109522	0.0637489	0.0442108	0.00439812	0.0499379	0.0563	0.00367471	0.0196504	0.00281147	0.000546493	0.125525	0.000628023	0.171333	0.0659448	0.00101341	0.00485431	0.0015121	0.00124775	0.03354	0.490332	0.590401	0.0906466	0.00305048	0.07068	0.136035	0.0479112	0.0102383	0.000641705	0.0587912	0.0011324	0.0157904
East	0	0	0	0	0.000242008	0	0	0	0	0.000647726	0	0	0	0	8.59986e-05	0	0	0	0	0.00128052	0.00138464	6.74534e-05	0.192466	0.311511	0.00759336	0.0921574	0.0149707	0.0325396	0.215176	0	0.576968	0	0	7.25266e-05	0.0014466	0	0.00758784	0.552661	0.57	0.120971	0.00035146	0.0944348	0.173901	0.0375992	0.00389787	0.000354173	0.0418512	0.000400874	0.0503156
Eastpoint	0	0	0	0	0.115563	0	0	0	0	0	0	0	0	0	0	0	0	0	0.000875177	0.0886069	0.107515	0	0.112876	0.441342	0.017161	0.0326876	0.030221	0.0161043	0.179194	0	0.636933	0	0	0	0	0	0.0142482	0.57876	0.593698	0.129397	0.00319112	0.111574	0.201409	0.0394966	0.00296784	0.00164128	0.0441057	0.000751487	0.0311726
Curacao	0.00124333	0.0617949	0	0.0377948	0.0128593	0.00177168	0.0220638	6.39904e-05	0.0121927	0.00529167	0.00117377	0.0430681	3.51051e-05	0.000558214	0.0128671	2.35384e-05	0.00055157	0.00365068	0.0183816	0.283556	0.260479	0.0106756	0.106252	0.245014	0.0119578	0.0661817	0.0135217	0.0276183	0.148906	0.00625925	0.456303	0.00622885	0.000386859	0.00129459	0.000675599	0.00182021	0.0181449	0.551573	0.589696	0.090916	0.00167338	0.0907144	0.151449	0.0450526	0.00959217	0.00093849	0.0555833	0.00188498	0.0313953
SDs
site	Agelas clathrodes [kg m-2]	Agelas conifera [kg m-2]	Agelas sventres [kg m-2]	Aiolochroia crassa [kg m-2]	Aplysina archeri [kg m-2]	Aplysina cauliformis [kg m-2]	Aplysina lacunosa [kg m-2]	Ectyoplasia ferox [kg m-2]	Ircinia campana [kg m-2]	Ircinia strobilina [kg m-2]	Ircinia felix [kg m-2]	Xestospongia muta [kg m-2]	Callyspongia plicifera [kg m-2]	Callyspongia vaginalis [kg m-2]	Niphates erecta [kg m-2]	Biemna sp [kg m-2]	Desmapsamma anchorata [kg m-2]	Neofibularia nolitangere [kg m-2]	Other massive sponges [kg m-2]	All massive sponges [kg m-2]	High microbial abundance massive sponges [kg m-2]	Low microbial abundance massive sponges [kg m-2]	Gorgonians [kg m-2]	Massive coral [kg m-2]	Branching coral [kg m-2]	Encrusting coral [kg m-2]	Foliose coral [kg m-2]	Sheeting coral [kg m-2]	Stalking coral [kg m-2]	Solitary coral [kg m-2]	Scleractinian corals [kg m-2]	Plakortis sp [kg m-2]	Clathria sp [kg m-2]	Halisarca caerulea [kg m-2]	Monanchora arbuscula [kg m-2]	Phorbas amaranthus [kg m-2]	Scopalina ruetzleri [kg m-2]	Encrusting sponges [kg m-2]	Encrusting sponges [kg m-2]	Peyssonnellia spp [kg m-2]	Halimeda sp [kg m-2]	Crustose coralline algae [kg m-2]	Calcifying algae [kg m-2]	Macroalgae [kg m-2]	Turf algae [kg m-2]	Benthic cyanobacteria [kg m-2]	Non-calcifying phototrophs [kg m-2]	Other live [kg m-2]	Hydrozoa spp [kg m-2]
Kalki	0	0	0	1.09944	0	0	0.538581	0	0	0	0	0	0	0	0.000184418	0	0	0	0	0.53291	0.648486	0.000144481	0.0498566	1.32566	0.0522713	0.657625	0.109991	0.854315	0.283731	0.0191875	1.79107	0	0.000537851	0	0.00172531	0.00348198	0.191226	2.01468	2.48577	0.505496	0.000591865	0.286628	0.407482	0.217755	0.0100199	0.00971761	0.218202	0.0126761	0.0643321
Jeremi	0	0.116832	0	0	0.0496437	0	0	0	0	0.0167495	0	0	0	0	0.00317761	0.000140817	0	0	0.00411006	0.114565	0.136666	0.00248753	0.0965074	0.573475	0.0750659	0.462368	0.0305077	0.0130745	0.118065	0.0306143	1.32591	0	0	0	0	0.0124637	0.143301	5.38397	4.03125	0.48809	0	0.232996	0.411913	0.27427	0.00418615	0.00998713	0.274484	0.00339758	0.0399938
Santa Martha	0	0.0112215	0	0.0147407	0.0936055	0	0.51047	0	0.27159	0.000540421	0.00686931	0	0	0.0106787	0.00587333	0	0	0	0.00222384	0.450175	0.548324	0.0108084	0.268168	0.552495	0.048103	0.460949	0.0890329	0.0589454	0.269686	0	3.14395	0	0.00237453	0	0	0	0.139416	1.9265	1.58123	0.391531	0	0.21095	0.312687	0.15941	0.00976261	0.0106836	0.160065	0.00860902	0.0422545
Porto Marie	0	0.349663	0	0	0	0.0846151	0	0	0	0.0254719	0	0	0	0	0.50124	0	0	0	0.00168248	0.9655	0.389598	0.392679	0.00605093	2.04143	0.0444566	0.699202	0.087829	0.292656	0.00912382	0.00354859	1.58138	0	0	0.0252746	0.00897508	0	0.00162293	1.72079	1.75033	0.168332	0	0.284843	0.420609	0.360476	0.0103991	0.00294054	0.360638	0.0404385	0.0751434
Kokomo	0	0	0	0.0235013	0.000518953	0	0	0.00305602	0	0.00890935	0	0	0	0.0102533	0.0100768	0.000683782	0.000590243	0	0.00316406	0.339333	0.0504914	0.0137322	0.189373	0.321507	0.0441325	0.29656	0.0606095	0.124631	0.208296	0	0.919076	0	0.000793417	0.0032722	0.00266234	0.0200026	0.145966	1.8625	2.43185	0.450238	0.0103478	0.246206	0.325398	0.330965	0.00983201	0.00420134	0.331138	0.00686489	0.0354517
Snake Bay	0	1.00479	0	0	0.000666327	0	0	0	0.018322	0.0865827	0	0	0	0.00396945	0.00223527	0	0	0.0293755	0.142836	0.87642	1.0392	0.00397124	0.44654	0.637947	0.00647425	0.135327	0.0206276	0.278898	1.66451	0.00735981	2.26257	0	0.00581694	0.0154929	0.000829111	0.0797041	0.0274517	1.20033	1.27873	0.141468	0.0112045	0.29818	0.291965	0.0787908	0.0117261	0.00362239	0.0797409	0.0114916	0.0289471
Carmabi	0	0	0	0	0	0	0.00786366	0	0.107264	0.0203027	0	2.05854	0	0	0.00142831	0	0.0257526	0	0	4.53236	5.54191	0.00111555	0.0572756	0.314902	0.0272044	0.371702	0.00704141	0.284783	1.68838	0.0779236	1.27344	0.0166423	0.00578189	0.00148952	0.00313993	0.00300065	0.0936189	2.16029	1.76872	0.172201	0.0241979	0.123404	0.290113	0.194923	0.0125846	0.00563325	0.19541	0.0135634	0.0367513
Water factory	0.059379	0	0	0.329779	0	0	0	0	0.133629	0.011422	0	0	0.000774348	0.000376556	0.0129538	0.000306725	0	0.113037	0.338892	0.530717	0.413443	0.0100827	0.397461	1.03401	0.0460064	0.423899	0.000479116	0.151394	0.944526	0.0314529	1.39053	0	0.0055607	0.000408592	0.00660701	0.0217326	0.167585	1.25705	2.30167	0.0950695	0.0137612	0.199959	0.249204	0.10101	0.0152931	0.00122164	0.102169	0.0181452	0.0417289
Sea Aquarium	0	0.0855295	0	0	0	0	0	0	0	0.0203035	0.0282523	0	0	0	0	0	0	0.00170907	0.00688784	0.18825	0.0982343	0	0.409708	0.805177	0.245851	0.271445	0.0527076	0.077798	0.727205	0.0651513	1.67999	0	0.00021799	0.00732259	0.00855991	0	0.0976681	2.22924	3.06484	0.0943431	0.0172864	0.144002	0.189017	0.0889815	0.00653533	0.000403491	0.0892221	0.0140399	0.0360929
Jan Thiel	0	0	0	0.337818	0	0	0	0	0	0	0	0	0	0.00142393	0.0131396	0	0	0	0.0436756	0.190281	0.178183	0.0115172	0.107401	0.189976	0.0191807	0.129084	0.0135525	0.00222217	0.366952	0.00435947	0.904994	0.330685	0.00499526	0.0238644	0.0128191	0.00865804	0.147878	1.85385	1.78376	0.217159	0.0104561	0.308572	0.253177	0.232695	0.0120466	0.00177524	0.233014	0.00325279	0.0186614
East	0	0	0	0	0.000970429	0	0	0	0	0.00259402	0	0	0	0	0.000345784	0	0	0	0	0.00388305	0.00471502	0.000270902	0.299276	0.599566	0.0617772	0.678768	0.0619055	0.170701	0.491366	0	2.04337	0	0	0.00050379	0.00622571	0	0.0610537	1.97291	1.87148	0.333204	0.00339822	0.134937	0.234401	0.263591	0.00435284	0.00263826	0.26364	0.00123627	0.0577925
Eastpoint	0	0	0	0	0.463395	0	0	0	0	0	0	0	0	0	0	0	0	0	0.00271523	0.357367	0.433318	0	0.179493	0.712235	0.0907165	0.252686	0.0937646	0.118249	0.489513	0	3.36352	0	0	0	0	0	0.0924447	3.12918	3.01205	0.3696	0.0205859	0.200977	0.308436	0.174517	0.00309886	0.00859403	0.174756	0.00221723	0.0415249
Curacao	0.0171834	0.331063	0	0.345146	0.137014	0.0244855	0.213638	0.000884377	0.0927577	0.0279604	0.00879013	0.595263	0.00024609	0.00442712	0.144513	0.000219318	0.00745324	0.0342631	0.110437	1.38386	1.6508	0.113397	0.249348	4.35038	0.104665	0.438772	0.0620835	0.394086	2.25392	0.035602	1.77232	0.184948	0.00652843	0.0334233	0.00883227	0.0351315	0.145393	7.89726	3.68856	0.360043	0.0243374	0.256508	0.343612	0.22692	0.0113787	0.00965915	0.22741	0.0179876	0.0463877
SEs
site	Agelas clathrodes [kg m-2]	Agelas conifera [kg m-2]	Agelas sventres [kg m-2]	Aiolochroia crassa [kg m-2]	Aplysina archeri [kg m-2]	Aplysina cauliformis [kg m-2]	Aplysina lacunosa [kg m-2]	Ectyoplasia ferox [kg m-2]	Ircinia campana [kg m-2]	Ircinia strobilina [kg m-2]	Ircinia felix [kg m-2]	Xestospongia muta [kg m-2]	Callyspongia plicifera [kg m-2]	Callyspongia vaginalis [kg m-2]	Niphates erecta [kg m-2]	Biemna sp [kg m-2]	Desmapsamma anchorata [kg m-2]	Neofibularia nolitangere [kg m-2]	Other massive sponges [kg m-2]	All massive sponges [kg m-2]	High microbial abundance massive sponges [kg m-2]	Low microbial abundance massive sponges [kg m-2]	Gorgonians [kg m-2]	Massive coral [kg m-2]	Branching coral [kg m-2]	Encrusting coral [kg m-2]	Foliose coral [kg m-2]	Sheeting coral [kg m-2]	Stalking coral [kg m-2]	Solitary coral [kg m-2]	Scleractinian corals [kg m-2]	Plakortis sp [kg m-2]	Clathria sp [kg m-2]	Halisarca caerulea [kg m-2]	Monanchora arbuscula [kg m-2]	Phorbas amaranthus [kg m-2]	Scopalina ruetzleri [kg m-2]	Encrusting sponges [kg m-2]	Encrusting sponges [kg m-2]	Peyssonnellia spp [kg m-2]	Halimeda sp [kg m-2]	Crustose coralline algae [kg m-2]	Calcifying algae [kg m-2]	Macroalgae [kg m-2]	Turf algae [kg m-2]	Benthic cyanobacteria [kg m-2]	Non-calcifying phototrophs [kg m-2]	Other live [kg m-2]	Hydrozoa spp [kg m-2]
Kalki	0	0	0	0.27524	0	0	0.136488	0	0	0	0	0	0	0	4.71245e-05	0	0	0	0	0.130958	0.160621	3.62069e-05	0.0125264	0.198833	0.008535	0.104723	0.0174017	0.13537	0.0453061	0.00280954	0.277557	0	7.84967e-05	0	0.000253043	0.000538543	0.0305548	0.321347	0.523817	0.117861	0.000105237	0.0653228	0.094151	0.0328375	0.00284463	0.00146153	0.0329929	0.00187461	0.0196711
Jeremi	0	0.0307653	0	0	0.0129439	0	0	0	0	0.0044379	0	0	0	0	0.000848256	3.67512e-05	0	0	0.00105461	0.0284439	0.0347464	0.000644424	0.0251304	0.106163	0.011725	0.0732993	0.00454978	0.00365455	0.0209297	0.00454074	0.204646	0	0	0	0	0.00189363	0.0251771	0.791341	0.903585	0.102078	0	0.0484731	0.0916711	0.0416446	0.00131616	0.00149894	0.0416924	0.000532046	0.0126906
Santa Martha	0	0.00286202	0	0.00369028	0.0235738	0	0.129364	0	0.0685338	0.000135807	0.00172194	0	0	0.00269006	0.00158033	0	0	0	0.000550666	0.110236	0.135725	0.00272203	0.0679651	0.0997659	0.00833699	0.0717794	0.0158782	0.010246	0.0489296	0	0.465865	0	0.000345909	0	0	0	0.0212501	0.294238	0.268562	0.0881749	0	0.0487961	0.0740928	0.0254702	0.00362068	0.00160055	0.025776	0.00130109	0.0129892
Porto Marie	0	0.0932106	0	0	0	0.0211726	0	0	0	0.00642466	0	0	0	0	0.128162	0	0	0	0.000419323	0.236411	0.0956992	0.0984124	0.00152088	0.30064	0.00734859	0.120437	0.0130858	0.0445013	0.00237534	0.000516242	0.237339	0	0	0.0036895	0.00130026	0	0.000238252	0.25902	0.288072	0.0309834	0	0.0679531	0.101779	0.0525814	0.00314711	0.000486875	0.0526777	0.00590877	0.0174396
Kokomo	0	0	0	0.00588344	0.000131754	0	0	0.000764515	0	0.00224619	0	0	0	0.00258288	0.00277997	0.00017282	0.000147692	0	0.000780855	0.0833089	0.0124309	0.00346555	0.0480432	0.0576889	0.0066812	0.0518019	0.00905483	0.0257217	0.0343353	0	0.144276	0	0.000115451	0.000481024	0.000388483	0.00292771	0.0270401	0.281446	0.547445	0.0969841	0.00168432	0.057691	0.0744188	0.0493594	0.0036771	0.000631283	0.0495002	0.00107248	0.0111458
Snake Bay	0	0.272937	0	0	0.000167809	0	0	0	0.00462342	0.021758	0	0	0	0.000999936	0.000630484	0	0	0.00736864	0.0356128	0.208552	0.254089	0.00100283	0.112524	0.105657	0.000978909	0.0299626	0.00326201	0.0428366	0.250825	0.00109079	0.337093	0	0.000859769	0.0023263	0.000120418	0.0117565	0.00408702	0.189851	0.22256	0.0267079	0.00179849	0.0723767	0.0686218	0.0139766	0.00370319	0.000613508	0.0144719	0.00169892	0.00827969
Carmabi	0	0	0	0	0	0	0.00199283	0	0.0270673	0.00512454	0	0.516841	0	0	0.00038501	0	0.00644388	0	0	1.12249	1.37907	0.00028133	0.0144495	0.0558319	0.00487229	0.0657253	0.00177244	0.0442279	0.252333	0.0114455	0.197704	0.0024094	0.000839601	0.00021724	0.000454475	0.000441063	0.0139169	0.322593	0.295156	0.0288997	0.00370775	0.0231534	0.0673112	0.029798	0.00437116	0.00084984	0.0301289	0.00204216	0.0116303
Water factory	0.0148554	0	0	0.0825589	0	0	0	0	0.0340169	0.00292251	0	0	0.00019578	9.48574e-05	0.00393886	7.75221e-05	0	0.0284124	0.083966	0.119949	0.101699	0.00259589	0.102416	0.158818	0.00868575	0.0688553	6.97733e-05	0.0243154	0.176114	0.00475816	0.232851	0	0.000824969	6.00231e-05	0.000963403	0.00321706	0.0337331	0.199268	0.535747	0.0162643	0.00232894	0.0468955	0.058894	0.0176682	0.00470488	0.00019397	0.0182849	0.00272316	0.0120268
Sea Aquarium	0	0.0218141	0	0	0	0	0	0	0	0.00513148	0.00709262	0	0	0	0	0	0	0.000428709	0.00171792	0.0455391	0.0240876	0	0.105305	0.160645	0.0429542	0.0440586	0.00852619	0.0126119	0.135873	0.0106002	0.283322	0	3.17541e-05	0.00108698	0.00124478	0	0.018189	0.336962	0.709361	0.0167433	0.00305912	0.0315386	0.0396364	0.0137884	0.0018501	7.68868e-05	0.0139122	0.00206543	0.0117016
Jan Thiel	0	0	0	0.0845714	0	0	0	0	0	0	0	0	0	0.0003587	0.00346401	0	0	0	0.0108925	0.0468791	0.0443522	0.00289553	0.0273002	0.0316042	0.00322043	0.0204151	0.002763	0.00056923	0.0627491	0.000634365	0.134411	0.048115	0.000734845	0.00352386	0.0018563	0.0012713	0.0223693	0.275349	0.293711	0.0359881	0.00177082	0.0741448	0.0572307	0.0342682	0.00347814	0.000295908	0.0344455	0.000509989	0.00621485
East	0	0	0	0	0.000244395	0	0	0	0	0.000651872	0	0	0	0	8.83585e-05	0	0	0	0	0.000957097	0.00117157	6.7888e-05	0.0771991	0.108319	0.00952616	0.104639	0.0098773	0.0275463	0.0915377	0	0.305449	0	0	7.35936e-05	0.000908957	0	0.00894738	0.294969	0.303615	0.0771991	0.000571266	0.0298354	0.0524657	0.038506	0.00129216	0.000392554	0.0385297	0.000192225	0.0197614
Eastpoint	0	0	0	0	0.116702	0	0	0	0	0	0	0	0	0	0	0	0	0	0.000676098	0.088633	0.107859	0	0.046239	0.135163	0.0148274	0.0390466	0.0169263	0.019199	0.0968447	0	0.497723	0	0	0	0	0	0.0137361	0.661725	0.67018	0.060775	0.00315971	0.043728	0.0672519	0.0262517	0.000994924	0.00130237	0.0263028	0.000348818	0.0129351
Curacao	0.00124443	0.0276466	0	0.0250697	0.0100745	0.00177362	0.0159787	6.40431e-05	0.00698034	0.00210882	0.000640008	0.0432956	1.80248e-05	0.000329271	0.0108815	1.63313e-05	0.000539905	0.00250113	0.00831568	0.101883	0.120896	0.00828979	0.033808	0.185857	0.00614686	0.0297748	0.00326816	0.0185655	0.0976001	0.00163484	0.0957618	0.0077165	0.000276434	0.00140482	0.000370202	0.00150523	0.00886445	0.570768	0.298957	0.0284111	0.00108603	0.0228879	0.0320545	0.00986241	0.00155774	0.000412917	0.00999321	0.000845607	0.0116345
[truncated: 5 more columns]

## Sheet: exposed summaries
means
site	Massive sponges [kg m-2]	High microbial abundance massive sponges [kg m-2]	Low microbial abundance massive sponges [kg m-2]	Gorgonians [kg m-2]	Massive coral [kg m-2]	Branching coral [kg m-2]	Encrusting coral [kg m-2]	Foliose coral [kg m-2]	Sheeting coral [kg m-2]	Stalking coral [kg m-2]	Solitary coral [kg m-2]	Scleractinian corals [kg m-2]	Plakortis sp [kg m-2]	Clathria sp [kg m-2]	Halisarca caerulea [kg m-2]	Monanchora arbuscula [kg m-2]	Phorbas amaranthus [kg m-2]	Scopalina ruetzleri [kg m-2]	Encrusting sponges [kg m-2]	Encrusting sponges [kg m-2]	Peyssonnellia spp [kg m-2]	Halimeda sp [kg m-2]	Crustose coralline algae [kg m-2]	Calcifying algae [kg m-2]	Macroalgae [kg m-2]	Turf algae [kg m-2]	Benthic cyanobacteria [kg m-2]	Non-calcifying phototrophs [kg m-2]	Other live [kg m-2]	All sponges [kg m-2]	All corals [kg m-2]	Other combined [kg m-2]
Kalki	0.19143	0.234497	3.59752e-05	0.0120902	0.164863	0.00508598	0.0816516	0.0314744	0.107465	0.0408365	0	0.458836	0	7.7406e-05	0	0	0.000938231	0.0115804	0.00508195	0.019283	0.0125563	7.38064e-05	0.0632785	0.0664094	0.0494346	0.00817833	0.00074604	0.058359	0.00105396	0.210713	0.470926	0.00105396
Jeremi	0.0539832	0.0620819	0.000800786	0.0451644	0.275986	0.00754789	0.0606639	0.0043399	0.00717806	0.0215634	0	0.311213	0	0	0	0	0	0.0138022	0.00304733	0.0175178	0.0198781	0	0.0347702	0.0458377	0.0688276	0.00357549	0.00110031	0.0735034	0.00114118	0.071501	0.356377	0.00114118
Santa Martha	0.178873	0.20493	0.004721	0.112965	0.273584	0.00806073	0.0470471	0.0340999	0.0119182	0.0448536	0	0.43593	0	0.000342062	0	0	0	0.0035525	0.00183567	0.00780251	0.00242512	0	0.0274351	0.0265322	0.0486784	0.0122478	0.00142096	0.0623472	0.00123325	0.186675	0.548895	0.00123325
Porto Marie	0.379573	0.193065	0.0991956	0.000138421	0.265602	0.00787061	0.138018	0.0124989	0.0281839	0.00590293	0	0.429585	0	0	0	0	0	0.000233833	0.00535286	0.00559802	0.0192291	0	0.0611558	0.0691883	0.0559006	0.0115162	0.00132469	0.0687415	0.00453611	0.385171	0.429723	0.00453611
Kokomo	0.0365574	0.0233622	0.00679976	0.0689393	0.135146	0.00374445	0.0455457	0.011207	0.0265869	0.0393681	0	0.24679	0	0.000114361	0	0	0.000116242	0.0101808	0.00192886	0.0135446	0.00400312	0.00104574	0.021446	0.0244483	0.0668587	0.0137308	0.00052817	0.0811177	0.00228316	0.0501021	0.315729	0.00228316
Snake Bay	0.524963	0.577132	0.00203059	0.125197	0.15925	0.000921645	0.048543	0.00444927	0.0307867	0.200337	0	0.357107	0	0	0	0.000142741	0.000578718	0.00308509	0.00456761	0.00964334	0.0134737	0.00210112	0.0352455	0.0459861	0.0247415	0.0129001	0.00204446	0.0396861	0.0013934	0.534607	0.482304	0.0013934
Carmabi	1.16964	1.41751	0.000531141	0.0119468	0.108908	0.00181759	0.024404	0.00206746	0.0334596	0.219542	0	0.302881	0.00239948	7.35372e-05	0.000214613	0.000452733	0.000432195	0.0115537	0.0035356	0.0215775	0.00769154	0.0020406	0.0235199	0.0310718	0.0504624	0.013942	0.000706157	0.0651106	0.00084978	1.19122	0.314828	0.00084978
Water factory	0.400609	0.196658	0.00891002	0.236324	0.180336	0.00137645	0.0504809	6.90154e-05	0.0207788	0.319506	0	0.436273	0	0	0	0	0	0.00456488	0.0101438	0.0149296	0.0151181	0.00253638	0.0385089	0.0510335	0.021	0.017091	9.21373e-05	0.0381831	0.00274047	0.415538	0.672597	0.00274047
Sea Aquarium	0.0439974	0.0510005	0	0.237787	0.553992	0.0501271	0.040541	0.0147101	0.0115539	0.339049	0	0.824215	0	3.14033e-05	0	0.000898194	0	0.00436275	0.00582582	0.0161659	0.00534301	0.00391931	0.0260223	0.0355349	0.0152305	0.00540655	7.8797e-05	0.0207158	0.0017083	0.0601633	1.062	0.0017083
Jan Thiel	0.0568514	0.0442108	0.00439812	0.0375845	0.0563	0.00367471	0.0121625	0.00281147	0.000546493	0.125525	0	0.162261	0	0	0	0.00034486	0.00124775	0.00228736	0.00228772	0.00888539	0.00651271	0.00305048	0.0230005	0.0318482	0.047166	0.0102383	0.000641705	0.058046	0.0011324	0.0657368	0.199846	0.0011324
East	0.00128052	0.00138464	6.74534e-05	0.192466	0.311511	0.0042726	0.0907391	0.0149707	0.0325396	0.215176	0	0.570476	0	0	0	0	0	0.000355259	0.00249412	0.00286658	0.0223299	9.11612e-05	0.0318663	0.0451873	0.0374407	0.00389787	0.000243871	0.0415825	0.000400874	0.0041471	0.762942	0.000400874
Eastpoint	0.0886069	0.107515	0	0.112876	0.441342	0.0128949	0.01781	0.030221	0.0161043	0.179194	0	0.613978	0	0	0	0	0	0.0016596	0.00492589	0.00666584	0.00998468	0.00247087	0.0278368	0.0375313	0.0345984	0.00296784	0.000912784	0.038479	0.000751487	0.0952727	0.726855	0.000751487
Curacao	0.261612	0.260479	0.0106756	0.0997408	0.243222	0.00911218	0.0530811	0.0135217	0.026608	0.14573	0	0.42616	0.000231953	5.03873e-05	2.07462e-05	0.000169345	0.000314286	0.00571662	0.00422795	0.012307	0.011625	0.0014984	0.034182	0.0424239	0.0433975	0.00959217	0.000811183	0.0538009	0.00155219	0.273919	0.5259	0.00155219
SDs
site	Massive sponges [kg m-2]	High microbial abundance massive sponges [kg m-2]	Low microbial abundance massive sponges [kg m-2]	Gorgonians [kg m-2]	Massive coral [kg m-2]	Branching coral [kg m-2]	Encrusting coral [kg m-2]	Foliose coral [kg m-2]	Sheeting coral [kg m-2]	Stalking coral [kg m-2]	Solitary coral [kg m-2]	Scleractinian corals [kg m-2]	Plakortis sp [kg m-2]	Clathria sp [kg m-2]	Halisarca caerulea [kg m-2]	Monanchora arbuscula [kg m-2]	Phorbas amaranthus [kg m-2]	Scopalina ruetzleri [kg m-2]	Encrusting sponges [kg m-2]	Encrusting sponges [kg m-2]	Peyssonnellia spp [kg m-2]	Halimeda sp [kg m-2]	Crustose coralline algae [kg m-2]	Calcifying algae [kg m-2]	Macroalgae [kg m-2]	Turf algae [kg m-2]	Benthic cyanobacteria [kg m-2]	Non-calcifying phototrophs [kg m-2]	Other live [kg m-2]	All sponges [kg m-2]	All corals [kg m-2]	Other combined [kg m-2]
Kalki	0.533307	0.648486	0.000144481	0.0498058	0.591437	0.0252794	0.251825	0.109991	0.345443	0.283731	0	0.726774	0	0.000537851	0	0	0.00348198	0.0451081	0.0139614	0.0634318	0.0559397	0.000591865	0.117729	0.123144	0.0465963	0.0100199	0.00239944	0.0477218	0.00285617	0.537066	0.728479	0.00285617
Jeremi	0.113757	0.136666	0.00248753	0.0965074	0.573475	0.0460743	0.157711	0.0305077	0.0130745	0.118065	0	0.48216	0	0	0	0	0	0.0614505	0.0202672	0.0842007	0.0363242	0	0.038492	0.052657	0.0547274	0.00418615	0.00282707	0.05496	0.00339758	0.141529	0.491723	0.00339758
Santa Martha	0.450175	0.548324	0.0108084	0.268168	0.552495	0.048103	0.143037	0.0890329	0.0589454	0.269686	0	0.64538	0	0.00237453	0	0	0	0.0139396	0.00749232	0.024114	0.0116119	0	0.0675743	0.0611672	0.0442133	0.00976261	0.00378828	0.0454365	0.00336263	0.45082	0.698877	0.00336263
Porto Marie	0.96661	0.389598	0.392679	0.000293736	0.58502	0.0444566	0.314414	0.087829	0.154158	0.00912382	0	0.615449	0	0	0	0	0	0.00162293	0.0165489	0.0167089	0.0263952	0	0.140602	0.161148	0.0449235	0.0103991	0.00294054	0.046205	0.0227972	0.966755	0.615449	0.0227972
Kokomo	0.0594069	0.0504914	0.0137322	0.183826	0.321507	0.0268587	0.134817	0.0606095	0.124631	0.208296	0	0.402957	0	0.000793417	0	0	0.000806876	0.0521168	0.00767751	0.0665844	0.0207009	0.00478999	0.0600686	0.0531181	0.0480109	0.00983201	0.00123666	0.0490229	0.00686489	0.0892338	0.442907	0.00686489
Snake Bay	0.878247	1.0392	0.00397124	0.439182	0.637947	0.00647425	0.135327	0.0206276	0.160106	0.63975	0	0.612935	0	0	0	0.000829111	0.00247254	0.0128435	0.0130674	0.0262852	0.0188555	0.0112045	0.109291	0.0865235	0.0365909	0.0117261	0.00362239	0.0385943	0.00388008	0.87864	0.754036	0.00388008
Carmabi	4.53779	5.54191	0.00111555	0.0475294	0.314902	0.00463992	0.119222	0.00704141	0.132864	1.17162	0	0.617555	0.0166423	0.000510296	0.00148952	0.00313993	0.00300065	0.028998	0.0130708	0.0620186	0.0151999	0.00798995	0.0267426	0.0658514	0.0492612	0.0125846	0.00245207	0.0509024	0.00206135	4.53821	0.619382	0.00206135
Water factory	0.498025	0.413443	0.0100827	0.390133	0.432549	0.00887589	0.176609	0.000479116	0.151394	0.944526	0	0.814121	0	0	0	0	0	0.0227991	0.0278391	0.0695892	0.0250337	0.0137612	0.101306	0.12214	0.0494038	0.0152931	0.000528299	0.0517193	0.011188	0.502864	0.902772	0.011188
Sea Aquarium	0.0833262	0.0982343	0	0.405814	0.805177	0.163756	0.131358	0.0527076	0.077798	0.727205	0	0.95805	0	0.00021799	0	0.00300766	0	0.0235079	0.0207424	0.0760168	0.0123969	0.0172864	0.0448611	0.0602831	0.0259557	0.00653533	0.000403491	0.0267688	0.00508749	0.112791	1.04045	0.00508749
Jan Thiel	0.190975	0.178183	0.0115172	0.0973195	0.189976	0.0191807	0.0476231	0.0135525	0.00222217	0.366952	0	0.324117	0	0	0	0.0016795	0.00865804	0.00698485	0.0085026	0.0263283	0.0144645	0.0104561	0.0956843	0.0549987	0.0364341	0.0120466	0.00177524	0.038415	0.00325279	0.192782	0.338412	0.00325279
East	0.00388305	0.00471502	0.000270902	0.299276	0.599566	0.0306455	0.223586	0.0619055	0.170701	0.491366	0	0.712426	0	0	0	0	0	0.00246553	0.0087715	0.00924615	0.0554439	0.000730167	0.0338945	0.0482884	0.0369057	0.00435284	0.000659472	0.0371674	0.00123627	0.0100284	0.772734	0.00123627
Eastpoint	0.357367	0.433318	0	0.179493	0.712235	0.0480935	0.0600776	0.0937646	0.118249	0.489513	0	0.78124	0	0	0	0	0	0.00850195	0.0263461	0.0333996	0.0262498	0.00686821	0.0372603	0.0488935	0.0348329	0.00309886	0.00309063	0.0351068	0.00221723	0.358924	0.801595	0.00221723
Curacao	1.37936	1.6508	0.113397	0.245902	0.575474	0.0667749	0.164241	0.0620835	0.148189	0.541802	0	0.68515	0.00556754	0.000691417	0.000497997	0.00153405	0.00369105	0.0360092	0.0604386	0.0763711	0.0433434	0.00883454	0.0869142	0.0872705	0.0482808	0.0113787	0.0025638	0.0496698	0.00695559	1.38147	0.727941	0.00695559
SEs
site	Massive sponges [kg m-2]	High microbial abundance massive sponges [kg m-2]	Low microbial abundance massive sponges [kg m-2]	Gorgonians [kg m-2]	Massive coral [kg m-2]	Branching coral [kg m-2]	Encrusting coral [kg m-2]	Foliose coral [kg m-2]	Sheeting coral [kg m-2]	Stalking coral [kg m-2]	Solitary coral [kg m-2]	Scleractinian corals [kg m-2]	Plakortis sp [kg m-2]	Clathria sp [kg m-2]	Halisarca caerulea [kg m-2]	Monanchora arbuscula [kg m-2]	Phorbas amaranthus [kg m-2]	Scopalina ruetzleri [kg m-2]	Encrusting sponges [kg m-2]	Encrusting sponges [kg m-2]	Peyssonnellia spp [kg m-2]	Halimeda sp [kg m-2]	Crustose coralline algae [kg m-2]	Calcifying algae [kg m-2]	Macroalgae [kg m-2]	Turf algae [kg m-2]	Benthic cyanobacteria [kg m-2]	Non-calcifying phototrophs [kg m-2]	Other live [kg m-2]	All sponges [kg m-2]	All corals [kg m-2]	Other combined [kg m-2]
Kalki	0.1311	0.160621	3.62069e-05	0.0125087	0.0976338	0.00451227	0.0526998	0.0174017	0.0718649	0.0453061	0	0.127203	0	7.84967e-05	0	0	0.000538543	0.00859616	0.00213152	0.0133295	0.0132925	0.000105237	0.0290387	0.0293975	0.0090875	0.00284463	0.00040944	0.00953112	0.000461159	0.131776	0.127817	0.000461159
Jeremi	0.0284879	0.0347464	0.000644424	0.0251304	0.106163	0.00730165	0.0322521	0.00454978	0.00365455	0.0209297	0	0.0847932	0	0	0	0	0	0.0143209	0.00294577	0.0188868	0.00797898	0	0.00987874	0.0122154	0.0108184	0.00131616	0.000492318	0.0109092	0.000532046	0.03418	0.0884388	0.000532046
Santa Martha	0.110236	0.135725	0.00272203	0.0679651	0.0997659	0.00833699	0.0279291	0.0158782	0.010246	0.0489296	0	0.116028	0	0.000345909	0	0	0	0.00212526	0.0011043	0.00392924	0.00263591	0	0.0167341	0.0147579	0.00861987	0.00362068	0.000649509	0.00937195	0.00053685	0.110306	0.134469	0.00053685
Porto Marie	0.236815	0.0956992	0.0984124	7.46974e-05	0.0995582	0.00734859	0.0698189	0.0130858	0.0251469	0.00237534	0	0.101137	0	0	0	0	0	0.000238252	0.00246128	0.00272912	0.00516191	0	0.0355612	0.0399011	0.00892155	0.00314711	0.000486875	0.00947288	0.00338928	0.236831	0.101137	0.00338928
Kokomo	0.0141104	0.0124309	0.00346555	0.0464587	0.0576889	0.00420261	0.0263374	0.00905483	0.0257217	0.0343353	0	0.0686174	0	0.000115451	0	0	0.000118555	0.0113838	0.001129	0.014993	0.00449291	0.000941018	0.0143954	0.0122854	0.0101691	0.0036771	0.000228824	0.0108159	0.00107248	0.0205886	0.0828659	0.00107248
Snake Bay	0.209237	0.254089	0.00100283	0.11049	0.105657	0.000978909	0.0299626	0.00326201	0.0266718	0.109957	0	0.107469	0	0	0	0.000120418	0.00037537	0.00195102	0.00197567	0.00443102	0.00376023	0.00179849	0.0270004	0.020848	0.00846379	0.00370319	0.000613508	0.00925882	0.000619851	0.209283	0.154135	0.000619851
Carmabi	1.12472	1.37907	0.00028133	0.0119409	0.0558319	0.00122103	0.0243019	0.00177244	0.0243921	0.178587	0	0.103802	0.0024094	7.4285e-05	0.00021724	0.000454475	0.000441063	0.00472027	0.00193046	0.0102412	0.00261128	0.00141407	0.00565607	0.0157464	0.0112499	0.00437116	0.000423714	0.0120767	0.000335368	1.12477	0.104487	0.000335368
Water factory	0.113682	0.101699	0.00259589	0.100291	0.0784544	0.00176036	0.038205	6.97733e-05	0.0243154	0.176114	0	0.150904	0	0	0	0	0	0.00505814	0.00421702	0.0162055	0.00462387	0.00232894	0.0247218	0.0299256	0.0117552	0.00470488	9.31353e-05	0.0126621	0.00169579	0.114831	0.181191	0.00169579
Sea Aquarium	0.0200712	0.0240876	0	0.10414	0.160645	0.0303822	0.0251184	0.00852619	0.0126119	0.135873	0	0.172601	0	3.17541e-05	0	0.000440528	0	0.00500039	0.00307631	0.0176122	0.00251169	0.00305912	0.010701	0.0137092	0.0058857	0.0018501	7.68868e-05	0.00617011	0.000799954	0.0267029	0.201584	0.000799954
Jan Thiel	0.0471969	0.0443522	0.00289553	0.0246118	0.0316042	0.00322043	0.00854297	0.002763	0.00056923	0.0627491	0	0.0540405	0	0	0	0.00024324	0.0012713	0.00109151	0.00125081	0.00429674	0.00238786	0.00177082	0.0236528	0.012762	0.00763294	0.00347814	0.000295908	0.00839326	0.000509989	0.0473921	0.0593811	0.000509989
East	0.000957097	0.00117157	6.7888e-05	0.0771991	0.108319	0.00479477	0.0478607	0.0098773	0.0275463	0.0915377	0	0.119812	0	0	0	0	0	0.000361901	0.00129526	0.00148549	0.013588	0.000129677	0.00863952	0.0119227	0.00727967	0.00129216	0.000113724	0.00739434	0.000192225	0.00176712	0.142529	0.000192225
Eastpoint	0.088633	0.107859	0	0.046239	0.135163	0.0085376	0.0113094	0.0169263	0.019199	0.0968447	0	0.13396	0	0	0	0	0	0.00126757	0.00556955	0.00743847	0.00422233	0.00125652	0.00912848	0.0107605	0.00695042	0.000994924	0.000484299	0.00703795	0.000348818	0.0889446	0.141715	0.000348818
Curacao	0.101304	0.120896	0.00828979	0.0322013	0.0464065	0.00430376	0.019955	0.00326816	0.0103345	0.0340053	0	0.061682	0.000232296	2.94537e-05	2.09455e-05	6.43999e-05	0.000164867	0.0025224	0.00436995	0.00620929	0.00354842	0.000503562	0.00834574	0.00867531	0.00295498	0.00155774	0.000129863	0.00334295	0.000429665	0.101494	0.0695816	0.000429665

## Sheet: cryptic summaries
means
site	Massive sponges [kg m-2]	Gorgonians [kg m-2]	Massive coral [kg m-2]	Branching coral [kg m-2]	Encrusting coral [kg m-2]	Foliose coral [kg m-2]	Sheeting coral [kg m-2]	Stalking coral [kg m-2]	Solitary coral [kg m-2]	Scleractinian corals [kg m-2]	Plakortis sp [kg m-2]	Clathria sp [kg m-2]	Halisarca caerulea [kg m-2]	Monanchora arbuscula [kg m-2]	Phorbas amaranthus [kg m-2]	Scopalina ruetzleri [kg m-2]	Encrusting sponges [kg m-2]	Encrusting sponges [kg m-2]	Peyssonnellia spp [kg m-2]	Halimeda sp [kg m-2]	Crustose coralline algae [kg m-2]	Calcifying algae [kg m-2]	Macroalgae [kg m-2]	Turf algae [kg m-2]	Benthic cyanobacteria [kg m-2]	Non-calcifying phototrophs [kg m-2]	Other live [kg m-2]	Hydrozoa spp [kg m-2]	Didemnum sp [kg m-2]	Lithophaga sp [kg m-2]	All sponges [kg m-2]	All corals [kg m-2]	Other combined [kg m-2]
Kalki	0.00174178	0.000525459	0.00440675	0.00230081	0.00906653	0	0.0039475	0	0.00275523	0.0228789	0	0	0	0.000309888	0	0.0144088	0.69574	0.712765	0.0960322	0	0.0639487	0.127522	0.00163373	0	0.00052113	0.00215486	0.000642852	0.0465441	0.00355262	0.0128031	0.714507	0.0234043	0.0635427
Jeremi	0.00731634	0	0	0.00297755	0.0142823	0	0	0	0.00586121	0.0268162	0	0	0	0	0.00252105	0.00353778	0.799198	0.807079	0.199575	0	0.0910792	0.227261	0.00202352	0	0.000313911	0.00233743	0	0.0300788	0.00475036	0.0376194	0.814395	0.0268162	0.0724485
Santa Martha	0	0	0	0	0.014943	0	0	0	0	0.0167277	0	0	0	0	0	0.023	0.457563	0.481676	0.0766428	0	0.0453222	0.096615	0.00388751	0	9.20852e-06	0.00389672	0.000295802	0.0297666	0.00269537	0.00425667	0.481676	0.0167277	0.0370145
Porto Marie	0.00463901	0.00145212	0.0148301	0	0.029658	0	0.00494033	0	0.000511275	0.0481699	0	0	0.00363992	0.00129348	0	0	0.539904	0.569441	0.0785306	0	0.0507214	0.102862	0.000876499	0	0	0.000876499	0.000183989	0.0385819	0.00529806	0.0148736	0.57408	0.049622	0.0589375
Kokomo	0.0897534	0.013736	0	0.000669978	0.0247001	0	0	0	0	0.0286397	0	0	0.000469521	0.000382287	0.00191809	0.00972549	0.45549	0.474004	0.0806501	0.000195713	0.0604735	0.113614	0.00148248	0	4.36778e-05	0.00152616	0	0.026457	0.00336885	0.0196319	0.563758	0.0423757	0.0494577
Snake Bay	0.00504532	0.0176462	0	0	0	0	0.00129921	0.0169041	0.00140049	0.0149983	0	0.000997283	0.00327621	0	0.00917595	0.00100204	0.394744	0.436894	0.0578196	0	0.0558805	0.0924689	0.00194638	0	0	0.00194638	0.000138632	0.0190604	0.00429729	0.0142265	0.44194	0.0326445	0.0377228
Carmabi	0.0505148	0.00766804	0	0.00326042	0.0292035	0	0.00215508	0.0186099	0.0161675	0.0706575	0	0.000515577	0	0	0	0.00453477	0.573431	0.581565	0.0650792	0.000995953	0.0523108	0.0965945	0.000567164	0	1.97067e-05	0.000586871	0.00204468	0.0290915	0.00502264	0.0129401	0.63208	0.0783255	0.0490989
Water factory	0.0468024	0.0147169	0.00209976	0.00492865	0.00392769	0	0	0	0.00833367	0.0222873	0	0.00105937	5.86494e-05	0.00094905	0.00311848	0.0230052	0.429651	0.472097	0.0219096	0	0.0304698	0.0434313	0.000413151	0	4.33192e-05	0.000456471	0.000443664	0.0279616	0.0079708	0.0114558	0.5189	0.0370042	0.0478318
Sea Aquarium	0.0497081	0.00963301	0	0.0110118	0.00737771	0	0	0	0.0331724	0.0609171	0	0	0.00149645	0.000211577	0	0.00917822	0.609556	0.62934	0.0227179	0	0.0427717	0.0551255	0.000591898	0	0	0.000591898	0.000148884	0.0289358	0.00205003	0.00340701	0.679048	0.0705501	0.0345418
Jan Thiel	0.00689749	0.0123534	0	0	0.00748792	0	0	0	0.000628023	0.00907128	0.0659448	0.00101341	0.00485431	0.00116724	0	0.0312526	0.488044	0.581515	0.0841339	0	0.0476795	0.104187	0.000745249	0	0	0.000745249	0	0.0157904	0.00112624	0.00885013	0.588413	0.0214247	0.0257668
East	0	0	0	0.00332076	0.00141834	0	0	0	0	0.00649208	0	0	7.25266e-05	0.0014466	0	0.00723258	0.550167	0.567134	0.0986408	0.000260298	0.0625685	0.128714	0.000158426	0	0.000110302	0.000268728	0	0.0503156	0.00129725	0.0116462	0.567134	0.00649208	0.0632591
Eastpoint	0	0	0	0.00426611	0.0148776	0	0	0	0	0.022955	0	0	0	0	0	0.0125886	0.573834	0.587032	0.119412	0.000720255	0.0837375	0.163878	0.00489827	0	0.000728491	0.00562676	0	0.0311726	0.00151105	0.00515116	0.587032	0.022955	0.0378349
Curacao	0.0219444	0.00651152	0.00179175	0.00284561	0.0131005	0	0.00101035	0.00317541	0.00625925	0.0301432	0.0059969	0.000336472	0.00127384	0.000506254	0.00150592	0.0124283	0.547345	0.577389	0.079291	0.000174983	0.0565324	0.109025	0.00165511	0	0.000127306	0.00178242	0.000332787	0.0313953	0.0036831	0.01247	0.599334	0.0366547	0.0478812
SDs
site	Massive sponges [kg m-2]	Gorgonians [kg m-2]	Massive coral [kg m-2]	Branching coral [kg m-2]	Encrusting coral [kg m-2]	Foliose coral [kg m-2]	Sheeting coral [kg m-2]	Stalking coral [kg m-2]	Solitary coral [kg m-2]	Scleractinian corals [kg m-2]	Plakortis sp [kg m-2]	Clathria sp [kg m-2]	Halisarca caerulea [kg m-2]	Monanchora arbuscula [kg m-2]	Phorbas amaranthus [kg m-2]	Scopalina ruetzleri [kg m-2]	Encrusting sponges [kg m-2]	Encrusting sponges [kg m-2]	Peyssonnellia spp [kg m-2]	Halimeda sp [kg m-2]	Crustose coralline algae [kg m-2]	Calcifying algae [kg m-2]	Macroalgae [kg m-2]	Turf algae [kg m-2]	Benthic cyanobacteria [kg m-2]	Non-calcifying phototrophs [kg m-2]	Other live [kg m-2]	Hydrozoa spp [kg m-2]	Didemnum sp [kg m-2]	Lithophaga sp [kg m-2]	All sponges [kg m-2]	All corals [kg m-2]	Other combined [kg m-2]
Kalki	0.00704451	0.0021725	0.0307866	0.0118537	0.060213	0	0.0276213	0	0.0191875	0.0791635	0	0	0	0.00172531	0	0.0900608	1.11141	1.13699	0.132998	0	0.0841448	0.140249	0.00681312	0	0.00370459	0.00775516	0.00450463	0.0643321	0.00490937	0.0245078	1.13702	0.0791933	0.0691639
Jeremi	0.0199373	0	0	0.011445	0.081259	0	0	0	0.0306143	0.0990478	0	0	0	0	0.0124637	0.0246571	1.29884	1.30934	0.260458	0	0.138712	0.247749	0.00769874	0	0.0020971	0.00797924	0	0.0399938	0.00582721	0.0656298	1.30949	0.0990478	0.0770762
Santa Martha	0	0	0	0	0.102572	0	0	0	0	0.11432	0	0	0	0	0	0.0805762	0.760426	0.794327	0.0996286	0	0.0710419	0.112899	0.0112725	0	6.46056e-05	0.0112727	0.0014761	0.0422545	0.00435973	0.00741997	0.794327	0.11432	0.0431472
Porto Marie	0.0187621	0.00600374	0.103261	0	0.108028	0	0.0344535	0	0.00354859	0.148944	0	0	0.0252746	0.00897508	0	0	0.807518	0.842948	0.0851755	0	0.0581381	0.0911287	0.00552261	0	0	0.00552261	0.00128499	0.0751434	0.0142946	0.0168696	0.843157	0.149064	0.0783396
Kokomo	0.336822	0.0446401	0	0.00472175	0.0786138	0	0	0	0	0.0865175	0	0	0.0032722	0.00266234	0.013372	0.0511527	0.730397	0.756657	0.103349	0.00136364	0.0690828	0.117391	0.00710738	0	0.000305116	0.00711392	0	0.0354517	0.00428823	0.0237987	0.828238	0.0973551	0.0429138
Snake Bay	0.0160984	0.0422066	0	0	0	0	0.0090949	0.117882	0.00735981	0.0883284	0	0.00581694	0.0154929	0	0.0639793	0.00529122	0.647011	0.705299	0.0832829	0	0.0614473	0.0987219	0.00498767	0	0	0.00498767	0.000971861	0.0289471	0.00580146	0.0207022	0.705483	0.0978943	0.036071
Carmabi	0.146876	0.0317033	0	0.0157574	0.14683	0	0.0150341	0.0870947	0.0779236	0.201367	0	0.00358055	0	0	0	0.0238508	0.848061	0.857409	0.0870696	0.00691618	0.0634848	0.0919182	0.00209789	0	0.000137158	0.00210237	0.00835833	0.0367513	0.0058959	0.017078	0.869898	0.203848	0.0417964
Water factory	0.105999	0.0433608	0.0108525	0.0176563	0.0276418	0	0	0	0.0314529	0.0562513	0	0.0055607	0.000408592	0.00660701	0.0217326	0.0800407	0.675636	0.738005	0.0435219	0	0.0385412	0.052559	0.0016932	0	0.000304823	0.00172042	0.0017991	0.0417289	0.00797081	0.0285018	0.745578	0.0710238	0.0511901
Sea Aquarium	0.177756	0.035787	0	0.0284419	0.0351188	0	0	0	0.0651513	0.103888	0	0	0.00732259	0.00147021	0	0.0441047	0.920679	0.947545	0.0557211	0	0.0528541	0.0719167	0.00317318	0	0	0.00317318	0.00104131	0.0360929	0.00266267	0.00595542	0.964074	0.109879	0.0366925
Jan Thiel	0.0168801	0.0450125	0	0	0.0402463	0	0	0	0.00435947	0.0449623	0.330685	0.00499526	0.0238644	0.0081002	0	0.0998897	0.742776	0.859238	0.0799139	0	0.0652148	0.0880799	0.00357715	0	0	0.00357715	0	0.0186614	0.00153726	0.0107901	0.859404	0.0636218	0.0216111
East	0	0	0	0.0132485	0.00995314	0	0	0	0	0.0221495	0	0	0.00050379	0.00622571	0	0.0295377	0.817983	0.843368	0.121511	0.001411	0.0634296	0.122651	0.00110022	0	0.000767613	0.00134154	0	0.0577925	0.00196072	0.016659	0.843368	0.0221495	0.0601776
Eastpoint	0	0	0	0.0166362	0.104618	0	0	0	0	0.119112	0	0	0	0	0	0.0502811	0.900225	0.922321	0.138365	0.00419605	0.104933	0.153835	0.0210956	0	0.00294777	0.0213005	0	0.0415249	0.00297323	0.00779488	0.922321	0.119112	0.0423547
Curacao	0.121229	0.0281351	0.0315473	0.0139654	0.0779994	0	0.0132922	0.0466056	0.035602	0.109343	0.104816	0.00330607	0.012113	0.00477207	0.0230706	0.0616801	0.862729	0.904118	0.108636	0.00232677	0.0725651	0.116869	0.00814463	0	0.00125067	0.0082401	0.00281626	0.0463877	0.00656289	0.0223324	0.912209	0.112905	0.0519765
SEs
site	Massive sponges [kg m-2]	Gorgonians [kg m-2]	Massive coral [kg m-2]	Branching coral [kg m-2]	Encrusting coral [kg m-2]	Foliose coral [kg m-2]	Sheeting coral [kg m-2]	Stalking coral [kg m-2]	Solitary coral [kg m-2]	Scleractinian corals [kg m-2]	Plakortis sp [kg m-2]	Clathria sp [kg m-2]	Halisarca caerulea [kg m-2]	Monanchora arbuscula [kg m-2]	Phorbas amaranthus [kg m-2]	Scopalina ruetzleri [kg m-2]	Encrusting sponges [kg m-2]	Encrusting sponges [kg m-2]	Peyssonnellia spp [kg m-2]	Halimeda sp [kg m-2]	Crustose coralline algae [kg m-2]	Calcifying algae [kg m-2]	Macroalgae [kg m-2]	Turf algae [kg m-2]	Benthic cyanobacteria [kg m-2]	Non-calcifying phototrophs [kg m-2]	Other live [kg m-2]	Hydrozoa spp [kg m-2]	Didemnum sp [kg m-2]	Lithophaga sp [kg m-2]	All sponges [kg m-2]	All corals [kg m-2]	Other combined [kg m-2]
Kalki	0.00174723	0.000545601	0.00451964	0.00187663	0.00922264	0	0.00416189	0	0.00280954	0.0118973	0	0	0	0.000253043	0	0.0134008	0.199164	0.248516	0.0286896	0	0.0183522	0.0320215	0.00100937	0	0.000551594	0.00115025	0.000665439	0.0196711	0.00087707	0.00404596	0.248522	0.0119098	0.020113
Jeremi	0.00505569	0	0	0.0019353	0.0127152	0	0	0	0.00454074	0.0148719	0	0	0	0	0.00189363	0.00365168	0.234597	0.286194	0.0589113	0	0.0283621	0.0579279	0.0011506	0	0.000307105	0.00119088	0	0.0126906	0.00111277	0.0112414	0.286238	0.0148719	0.0169899
Santa Martha	0	0	0	0	0.0157227	0	0	0	0	0.0167581	0	0	0	0	0	0.012937	0.141727	0.176867	0.0235125	0	0.0148319	0.0266211	0.00175664	0	9.50143e-06	0.00175667	0.000224685	0.0129892	0.000787165	0.00132196	0.176867	0.0167581	0.0130819
Porto Marie	0.00465353	0.00150778	0.0150626	0	0.0182521	0	0.00516089	0	0.000516242	0.0218972	0	0	0.0036895	0.00130026	0	0	0.134284	0.180685	0.0192799	0	0.0124381	0.0207465	0.000799945	0	0	0.000799945	0.000188642	0.0174396	0.00211458	0.0028533	0.180745	0.021949	0.0177986
Kokomo	0.0834335	0.0112423	0	0.000717945	0.0141492	0	0	0	0	0.013198	0	0	0.000481024	0.000388483	0.00198077	0.00771111	0.131702	0.166168	0.0234794	0.00020036	0.0165314	0.0281406	0.00104775	0	4.48041e-05	0.0010487	0	0.0111458	0.000798449	0.0046206	0.185938	0.0173371	0.012092
Snake Bay	0.00397346	0.0106948	0	0	0	0	0.00137147	0.0173382	0.00109079	0.0129488	0	0.000859769	0.0023263	0	0.00947965	0.000797738	0.116151	0.154265	0.0177595	0	0.0151299	0.0232883	0.000773741	0	0	0.000773741	0.000143686	0.00827969	0.00106103	0.00374973	0.154316	0.0167944	0.00915206
Carmabi	0.0361565	0.00796198	0	0.00249728	0.0231844	0	0.00225328	0.0129083	0.0114455	0.0298067	0	0.000522025	0	0	0	0.00355665	0.142909	0.18537	0.0177444	0.00100971	0.0133093	0.0203719	0.000306582	0	1.98638e-05	0.000307224	0.00126778	0.0116303	0.000974343	0.00282243	0.188863	0.0308518	0.0120742
Water factory	0.0258272	0.0109373	0.00161472	0.00303598	0.00420738	0	0	0	0.00475816	0.00873152	0	0.000824969	6.00231e-05	0.000963403	0.00321706	0.0126643	0.121588	0.163027	0.0079385	0	0.00858613	0.0113379	0.000251002	0	4.47408e-05	0.000254958	0.000277394	0.0120268	0.0016293	0.00447027	0.16506	0.0139952	0.0129367
Sea Aquarium	0.0439902	0.00899726	0	0.00543471	0.00561977	0	0	0	0.0106002	0.0165583	0	0	0.00108698	0.000213605	0	0.00664675	0.15967	0.206904	0.00928182	0	0.0113491	0.0141208	0.000462463	0	0	0.000462463	0.000153283	0.0117016	0.00045201	0.000960556	0.211529	0.0188448	0.0117506
Jan Thiel	0.00412847	0.0113192	0	0	0.00628584	0	0	0	0.000634365	0.00654015	0.048115	0.000734845	0.00352386	0.00117381	0	0.0156541	0.123496	0.184836	0.0197454	0	0.0128165	0.0207685	0.000519742	0	0	0.000519742	0	0.00621485	0.000244088	0.00180263	0.184882	0.0130727	0.0064756
East	0	0	0	0.00218222	0.00150754	0	0	0	0	0.00325537	0	0	7.35936e-05	0.000908957	0	0.0044964	0.137853	0.181635	0.0258834	0.000207511	0.0147598	0.0272191	0.000159383	0	0.000110846	0.000194139	0	0.0197614	0.000308915	0.00270891	0.181635	0.00325537	0.0199486
Eastpoint	0	0	0	0.00278279	0.0159017	0	0	0	0	0.0174567	0	0	0	0	0	0.0077584	0.158664	0.200261	0.0324088	0.000619122	0.0229935	0.037588	0.00310648	0	0.000444418	0.00313811	0	0.0129351	0.000473567	0.00133959	0.200261	0.0174567	0.0130129
Curacao	0.00889172	0.00268599	0.00134297	0.00113292	0.00555499	0	0.000625678	0.00199659	0.00163484	0.00590483	0.00438235	0.00014407	0.000535717	0.000200815	0.00100358	0.00346568	0.122557	0.173074	0.0151218	9.98101e-05	0.0103292	0.0176793	0.000344924	0	5.25206e-05	0.0003489	0.000136008	0.0116345	0.000345091	0.001328	0.173302	0.00648703	0.0117159

## Sheet: communities
	total reef [kg m-2 reef]			exposed reef [kg m-2 reef]			cryptic reef [kg m-2 reef]			total reef [proportion]			open reef [proportion]			cryptic reef [proportion]
group	mean	sd	se	mean	sd	se	mean	sd	se	mean	sd	se	mean	sd	se	mean	sd	se
non-calcifying phototrophs	0.0555833	0.22741	0.00999321	0.0538009	0.0496698	0.00334295	0.00178242	0.0082401	0.0003489	0.0328453	0.134381	0.0059052	0.0599388	0.0553364	0.00372434	0.00224295	0.0103691	0.000439047
massive sponges	0.283556	1.38386	0.101883	0.261612	1.37936	0.101304	0.0219444	0.121229	0.00889172	0.16756	0.81775	0.0602048	0.291458	1.53673	0.112861	0.0276143	0.152551	0.0111891
scleractinian corals	0.456303	1.77232	0.0957618	0.42616	0.68515	0.061682	0.0301432	0.109343	0.00590483	0.269639	1.0473	0.0565877	0.474779	0.763316	0.0687191	0.0379314	0.137594	0.00743048
gorgonians	0.106252	0.249348	0.033808	0.0997408	0.245902	0.0322013	0.00651152	0.0281351	0.00268599	0.0627867	0.147345	0.0199779	0.11112	0.273956	0.035875	0.00819392	0.0354045	0.00337998
calcifying algae	0.151449	0.343612	0.0320545	0.0424239	0.0872705	0.00867531	0.109025	0.116869	0.0176793	0.0894943	0.203047	0.0189417	0.0472639	0.0972268	0.00966505	0.137194	0.147064	0.0222471
encrusting sponges	0.589696	3.68856	0.298957	0.012307	0.0763711	0.00620929	0.577389	0.904118	0.173074	0.348464	2.17965	0.17666	0.013711	0.0850841	0.00691769	0.726571	1.13772	0.217791
other	0.0494334	0.0549288	0.0117456	0.00155219	0.00695559	0.000429665	0.0478812	0.0519765	0.0117159	0.0292112	0.0324586	0.00694074	0.00172928	0.00774912	0.000478684	0.0602525	0.0654058	0.014743
total	1.69227	4.34702	0.333667	0.897596	1.56477	0.123407	0.794677	0.928063	0.174716	1			0.530409	0.924654	0.0729237	0.469591	0.548412	0.103243
