# Supplementary material for: Implications of 2D versus 3D surveys to measure the abundance and composition of benthic coral reef communities
Source: Coral Reefs. 2021 Jun 16;40(4):1137–53. doi: 10.1007/s00338-021-02118-6 (PMC8550779; doi:10.1007/s00338-021-02118-6)
Supplement: Supplementary file 9 — Online resource 9 (XLSX 74 kb) [file 338_2021_2118_MOESM9_ESM.xlsx]

## Sheet: reef summaries
means
site	Agelas clathrodes [kg m-2]	Agelas conifera [kg m-2]	Agelas sventres [kg m-2]	Aiolochroia crassa [kg m-2]	Aplysina archeri [kg m-2]	Aplysina cauliformis [kg m-2]	Aplysina lacunosa [kg m-2]	Ectyoplasia ferox [kg m-2]	Ircinia campana [kg m-2]	Ircinia strobilina [kg m-2]	Ircinia felix [kg m-2]	Xestospongia muta [kg m-2]	Callyspongia plicifera [kg m-2]	Callyspongia vaginalis [kg m-2]	Niphates erecta [kg m-2]	Biemna sp [kg m-2]	Desmapsamma anchorata [kg m-2]	Neofibularia nolitangere [kg m-2]	Other massive sponges [kg m-2]	All massive sponges [kg m-2]	High microbial abundance massive sponges [kg m-2]	Low microbial abundance massive sponges [kg m-2]	Gorgonians [kg m-2]	Massive coral [kg m-2]	Branching coral [kg m-2]	Encrusting coral [kg m-2]	Foliose coral [kg m-2]	Sheeting coral [kg m-2]	Stalking coral [kg m-2]	Solitary coral [kg m-2]	Scleractinian corals [kg m-2]	Plakortis sp [kg m-2]	Clathria sp [kg m-2]	Halisarca caerulea [kg m-2]	Monanchora arbuscula [kg m-2]	Phorbas amaranthus [kg m-2]	Scopalina ruetzleri [kg m-2]	Encrusting sponges [kg m-2]	Encrusting sponges [kg m-2]	Peyssonnellia spp [kg m-2]	Halimeda sp [kg m-2]	Crustose coralline algae [kg m-2]	Calcifying algae [kg m-2]	Macroalgae [kg m-2]	Turf algae [kg m-2]	Benthic cyanobacteria [kg m-2]	Non-calcifying phototrophs [kg m-2]	Other live [kg m-2]	Hydrozoa spp [kg m-2]
Kalki	0	0	0	0.126742	0	0	0.0596929	0	0	0	0	0	0	0	2.03071e-05	0	0	0	0	0.0855231	0.104689	1.62666e-05	0.00568131	0.0557673	0.00130249	0.0268166	0.00439025	0.0337962	0.00825525	0.00121867	0.144486	0	3.64621e-05	0	0.000137094	0.000467262	0.0110697	0.321989	0.336336	0.0429435	2.43622e-05	0.0220745	0.0557954	0.0223804	0.00286218	0.000509472	0.025752	0.000763977	0.0254492
Jeremi	0	0.0138567	0	0	0.00698752	0	0	0	0	0.00391691	0	0	0	0	0.000452024	1.36907e-05	0	0	0.000660133	0.0271392	0.0277158	0.000362085	0.0203393	0.0909261	0.00185592	0.0221543	0.000605357	0.00217741	0.00435913	0.00259248	0.101389	0	0	0	0	0.00125554	0.00738569	0.368588	0.378857	0.0867872	0	0.0218355	0.0785721	0.0322426	0.00118643	0.000571714	0.0340007	0.000513808	0.0164464
Santa Martha	0	0.00128905	0	0.0016993	0.0109189	0	0.0565771	0	0.0293417	5.37958e-05	0.000868027	0	0	0.00127643	0.00121685	0	0	0	0.000489572	0.0791926	0.0914887	0.00213466	0.0508726	0.0901346	0.00142133	0.0183244	0.00475648	0.00361528	0.00906732	0	0.13577	0	0.000161129	0	0	0	0.0113096	0.211068	0.224889	0.031269	0	0.0126237	0.0354302	0.0212678	0.00466081	0.000577472	0.0265061	0.000688444	0.0162757
Porto Marie	0	0.0736039	0	0	0	0.00977661	0	0	0	0.00332315	0	0	0	0	0.0559936	0	0	0	0.000211188	0.170103	0.0861914	0.0448525	0.00071628	0.092391	0.0013878	0.0495655	0.00174343	0.010048	0.0011933	0.000226142	0.143298	0	0	0.00160731	0.000572231	0	9.95974e-05	0.250515	0.264199	0.0386611	0	0.0194112	0.0494998	0.023994	0.00420001	0.000529416	0.0287235	0.00212519	0.0210957
Kokomo	0	0	0	0.00270921	8.80943e-05	0	0	0.000358049	0	0.0011333	0	0	0	0.00122557	0.00244795	6.43795e-05	6.41325e-05	0	0.000808304	0.0559218	0.0104298	0.00307459	0.0372319	0.0445251	0.000778384	0.0207649	0.00156323	0.00806491	0.00795842	0	0.0826125	0	5.38699e-05	0.00020733	0.000169123	0.00101315	0.00847877	0.210159	0.224002	0.0334779	0.000409783	0.0142134	0.0397214	0.0288322	0.00507817	0.000230033	0.0341404	0.00102798	0.014466
Snake Bay	0	0.242857	0	0	7.77259e-05	0	0	0	0.00197945	0.0086188	0	0	0	0.000474467	0.000607957	0	0	0.00307922	0.0167507	0.234651	0.257654	0.000918155	0.0643279	0.0524663	0.000162511	0.0143495	0.000620613	0.00973299	0.0439162	0.000619453	0.11161	0	0.000469771	0.0014467	6.31482e-05	0.00485807	0.00174085	0.183461	0.205159	0.0281944	0.000693543	0.0158108	0.0398344	0.0107635	0.00489637	0.000827145	0.016487	0.000689787	0.0104218
Carmabi	0	0	0	0	0	0	0.000871557	0	0.0115884	0.00275501	0	0.205614	0	0	0.000299817	0	0.00279814	0	0	0.540203	0.632829	0.000240162	0.00883331	0.0358808	0.00089539	0.0158465	0.000288383	0.0108034	0.0481433	0.00715107	0.112039	0.00110889	0.000277503	9.47684e-05	0.000200288	0.000215244	0.00685263	0.265084	0.277111	0.0287787	0.00100231	0.013157	0.0367304	0.0209293	0.00509055	0.00029356	0.0263134	0.00130321	0.0159065
Water factory	0.00658475	0	0	0.0380167	0	0	0	0	0.0201879	0.00242834	0	0	0.000182974	4.50096e-05	0.00466907	2.88788e-05	0	0.0150286	0.0722797	0.198083	0.0877958	0.00402877	0.113053	0.0601052	0.00111176	0.0160833	9.62672e-06	0.00630309	0.0645893	0.00368608	0.137541	0	0.000499018	2.58983e-05	0.000419858	0.00155308	0.011743	0.202062	0.223762	0.0146434	0.000837216	0.0119681	0.0271781	0.00873754	0.00636661	5.46838e-05	0.0151588	0.00143363	0.0152887
Sea Aquarium	0	0.00982509	0	0	0	0	0	0	0	0.00294012	0.00445705	0	0	0	0	0	0	0.00017915	0.000753993	0.0414864	0.0227686	0	0.111423	0.182517	0.0107805	0.0141649	0.00205186	0.00350479	0.0685401	0.0146725	0.265487	0	1.47926e-05	0.000660798	0.00049096	0	0.00576756	0.282734	0.296575	0.0110973	0.0012937	0.0119361	0.0260836	0.00616835	0.00179649	3.13279e-05	0.00799617	0.000836186	0.0158214
Jan Thiel	0	0	0	0.0389435	0	0	0	0	0	0	0	0	0	0.000170202	0.00228955	0	0	0	0.00484888	0.0282236	0.0197374	0.00198867	0.022489	0.0185485	0.000647952	0.00580872	0.000392162	0.000165774	0.0253753	0.000277781	0.0513896	0.0304756	0.000477366	0.00214356	0.000668949	0.000621409	0.0142858	0.22528	0.271257	0.0358481	0.00100691	0.0122633	0.0391382	0.0195767	0.00377755	0.00025952	0.0236138	0.000509854	0.00863384
East	0	0	0	0	0.000113199	0	0	0	0	0.00025822	0	0	0	0	3.80759e-05	0	0	0	0	0.000566927	0.000618156	3.04999e-05	0.0866747	0.10263	0.00133892	0.027242	0.00208822	0.00987061	0.0434987	0	0.173056	0	0	3.20261e-05	0.000639971	0	0.00323192	0.253917	0.261884	0.0478403	0.000116011	0.0163849	0.0500324	0.0164722	0.00128667	0.000143291	0.0179022	0.000180491	0.0275114
Eastpoint	0	0	0	0	0.0540542	0	0	0	0	0	0	0	0	0	0	0	0	0	0.000387468	0.0392291	0.0479987	0	0.0508325	0.145404	0.00302595	0.00966255	0.00421542	0.0048851	0.0362248	0	0.191042	0	0	0	0	0	0.00606881	0.265908	0.272772	0.0511725	0.00105333	0.0193586	0.0579466	0.0167086	0.000945353	0.000661255	0.0183152	0.000338351	0.0170445
Curacao	0.000551602	0.028529	0	0.0174334	0.00601491	0.000818983	0.0098129	2.99937e-05	0.00528565	0.00210956	0.00044608	0.0172242	1.53276e-05	0.000267366	0.00569692	8.8874e-06	0.000239771	0.00153189	0.00813811	0.125539	0.116288	0.00482712	0.0478496	0.080722	0.00210848	0.0195635	0.00188609	0.0083778	0.0301018	0.00276854	0.136864	0.00287859	0.00018223	0.000571663	0.000298883	0.000906509	0.00772854	0.253417	0.270933	0.0359546	0.000552355	0.0157393	0.0435728	0.0189734	0.00339772	0.000379381	0.0227505	0.000848698	0.0171662
SDs
site	Agelas clathrodes [kg m-2]	Agelas conifera [kg m-2]	Agelas sventres [kg m-2]	Aiolochroia crassa [kg m-2]	Aplysina archeri [kg m-2]	Aplysina cauliformis [kg m-2]	Aplysina lacunosa [kg m-2]	Ectyoplasia ferox [kg m-2]	Ircinia campana [kg m-2]	Ircinia strobilina [kg m-2]	Ircinia felix [kg m-2]	Xestospongia muta [kg m-2]	Callyspongia plicifera [kg m-2]	Callyspongia vaginalis [kg m-2]	Niphates erecta [kg m-2]	Biemna sp [kg m-2]	Desmapsamma anchorata [kg m-2]	Neofibularia nolitangere [kg m-2]	Other massive sponges [kg m-2]	All massive sponges [kg m-2]	High microbial abundance massive sponges [kg m-2]	Low microbial abundance massive sponges [kg m-2]	Gorgonians [kg m-2]	Massive coral [kg m-2]	Branching coral [kg m-2]	Encrusting coral [kg m-2]	Foliose coral [kg m-2]	Sheeting coral [kg m-2]	Stalking coral [kg m-2]	Solitary coral [kg m-2]	Scleractinian corals [kg m-2]	Plakortis sp [kg m-2]	Clathria sp [kg m-2]	Halisarca caerulea [kg m-2]	Monanchora arbuscula [kg m-2]	Phorbas amaranthus [kg m-2]	Scopalina ruetzleri [kg m-2]	Encrusting sponges [kg m-2]	Encrusting sponges [kg m-2]	Peyssonnellia spp [kg m-2]	Halimeda sp [kg m-2]	Crustose coralline algae [kg m-2]	Calcifying algae [kg m-2]	Macroalgae [kg m-2]	Turf algae [kg m-2]	Benthic cyanobacteria [kg m-2]	Non-calcifying phototrophs [kg m-2]	Other live [kg m-2]	Hydrozoa spp [kg m-2]
Kalki	0	0	0	0.507107	0	0	0.23957	0	0	0	0	0	0	0	8.16669e-05	0	0	0	0	0.236603	0.290131	6.53362e-05	0.0225575	0.437426	0.00916875	0.19503	0.0153456	0.259555	0.0573854	0.00848975	0.542895	0	0.000253438	0	0.00076339	0.00173257	0.0814563	0.926607	1.14294	0.199848	0.000195357	0.049409	0.120177	0.0954728	0.00385491	0.00389615	0.09563	0.00572042	0.0357131
Jeremi	0	0.0539147	0	0	0.0232049	0	0	0	0	0.00663361	0	0	0	0	0.00140734	5.3146e-05	0	0	0.00182481	0.0510337	0.0612197	0.00112498	0.0441533	0.193036	0.0131681	0.137292	0.00425564	0.00407455	0.0238863	0.0135493	0.401477	0	0	0	0	0.0062041	0.0610407	2.47411	1.85281	0.192767	0	0.0400375	0.124216	0.124884	0.00155511	0.00402826	0.124959	0.00155168	0.0222287
Santa Martha	0	0.00517855	0	0.00679903	0.0437632	0	0.227065	0	0.117703	0.000215187	0.00261037	0	0	0.00511412	0.0026022	0	0	0	0.000989796	0.199984	0.245355	0.00488889	0.122327	0.186203	0.00841955	0.13668	0.0124238	0.0179477	0.0545539	0	0.945867	0	0.00111889	0	0	0	0.0593915	0.885556	0.727095	0.154797	0	0.0364578	0.0915137	0.0645251	0.00519398	0.00431034	0.0648771	0.00389178	0.0234388
Porto Marie	0	0.16121	0	0	0	0.0391194	0	0	0	0.0101339	0	0	0	0	0.221968	0	0	0	0.000746177	0.428913	0.174633	0.177576	0.00273874	0.673769	0.00777461	0.208717	0.0122516	0.0888792	0.00186263	0.00157012	0.480641	0	0	0.0111598	0.00397094	0	0.000691323	0.791298	0.804937	0.0664217	0	0.049171	0.123262	0.15235	0.0044369	0.00117601	0.15242	0.0182389	0.0414042
Kokomo	0	0	0	0.0108398	0.000242497	0	0	0.00143257	0	0.00354491	0	0	0	0.00491037	0.00446572	0.000258074	0.000256545	0	0.00141084	0.150681	0.0226205	0.00621201	0.0864654	0.107681	0.00776143	0.0885043	0.00845498	0.0379639	0.0421435	0	0.279284	0	0.000373863	0.00144481	0.00117793	0.0099605	0.062177	0.856164	1.11769	0.178014	0.00341553	0.0425626	0.0954907	0.139657	0.00489502	0.00168923	0.139753	0.00313435	0.0196993
Snake Bay	0	0.463049	0	0	0.000311526	0	0	0	0.00794046	0.0344759	0	0	0	0.001901	0.000990836	0	0	0.0123256	0.0633335	0.391065	0.466284	0.00179651	0.202597	0.211414	0.00113554	0.0408773	0.00287763	0.0847043	0.336624	0.00325729	0.681331	0	0.00274135	0.00684009	0.000366848	0.0396873	0.0116938	0.552016	0.58813	0.0558522	0.00369811	0.051577	0.0860928	0.0317928	0.00558977	0.00146007	0.0323135	0.00518579	0.0160283
Carmabi	0	0	0	0	0	0	0.00349788	0	0.0464864	0.00807601	0	0.82354	0	0	0.000632829	0	0.0111932	0	0	2.00975	2.47678	0.000504622	0.0260142	0.104916	0.00475311	0.110268	0.000982407	0.0865108	0.341474	0.0344912	0.386758	0.00769094	0.00272401	0.000657685	0.00138923	0.00149402	0.0398806	0.993151	0.813451	0.06802	0.00798701	0.0211445	0.085261	0.0799721	0.00573323	0.00227731	0.0802097	0.00614235	0.020462
Water factory	0.026357	0	0	0.152108	0	0	0	0	0.0578967	0.00452883	0	0	0.000338019	0.000180335	0.00574717	0.000115765	0	0.047427	0.150787	0.238537	0.185262	0.00456556	0.184152	0.341667	0.00807237	0.12566	6.68339e-05	0.0460036	0.191457	0.0139282	0.423692	0	0.00262088	0.00018041	0.00292321	0.0108207	0.0713887	0.57816	1.0579	0.0375594	0.00454197	0.0345581	0.0728438	0.0412328	0.00689898	0.000492647	0.0418088	0.00820192	0.0231159
Sea Aquarium	0	0.0394706	0	0	0	0	0	0	0	0.00807384	0.0107354	0	0	0	0	0	0	0.000717107	0.00305348	0.083788	0.0440495	0	0.189375	0.276909	0.0426456	0.080668	0.00735353	0.0236472	0.147763	0.0289413	0.524057	0	0.000102718	0.00323294	0.00378718	0	0.0416036	1.02489	1.40867	0.0372881	0.00570528	0.0247975	0.0557669	0.0346919	0.00237049	0.000160431	0.0347732	0.00633551	0.0201046
Jan Thiel	0	0	0	0.155816	0	0	0	0	0	0	0	0	0	0.000681931	0.00582038	0	0	0	0.0193627	0.084447	0.0796284	0.00520903	0.0491276	0.0631077	0.00334957	0.0383091	0.00189061	0.000677819	0.0743863	0.00192891	0.272871	0.152818	0.00235455	0.0105362	0.00567151	0.00431082	0.0630002	0.852258	0.820319	0.0857807	0.00345071	0.0534466	0.0751623	0.0951013	0.0050126	0.000714681	0.095236	0.0014871	0.0104164
East	0	0	0	0	0.000453703	0	0	0	0	0.0010329	0	0	0	0	0.000153125	0	0	0	0	0.00172317	0.00210795	0.000122505	0.138802	0.202519	0.01085	0.20128	0.00863633	0.0519535	0.0997823	0	0.620031	0	0	0.000222444	0.00275494	0	0.0260066	0.907062	0.860536	0.131657	0.00112167	0.0230332	0.0714808	0.11549	0.00159546	0.00106692	0.115506	0.000564069	0.0322968
Eastpoint	0	0	0	0	0.21665	0	0	0	0	0	0	0	0	0	0	0	0	0	0.0012048	0.158427	0.193646	0	0.0831427	0.243035	0.0158459	0.0749089	0.0130825	0.035931	0.0992709	0	1.01416	0	0	0	0	0	0.0393794	1.43811	1.38434	0.146047	0.00679466	0.0345163	0.0928863	0.0738415	0.00114646	0.00345793	0.0739313	0.00101287	0.0230783
Curacao	0.00762373	0.152808	0	0.159202	0.0640838	0.0113189	0.095018	0.00041453	0.0402082	0.011139	0.00334055	0.23807	0.000107446	0.00212038	0.0639845	8.28021e-05	0.00323993	0.0143772	0.048923	0.613231	0.737282	0.0512749	0.113776	1.4337	0.0183924	0.130208	0.00866091	0.119597	0.455686	0.0157553	0.536745	0.0854716	0.00307539	0.0147589	0.00390749	0.0174958	0.0619322	3.62851	1.69507	0.142326	0.00803328	0.0443224	0.10099	0.0955958	0.0045543	0.00390285	0.0957838	0.00811016	0.0257033
SEs
site	Agelas clathrodes [kg m-2]	Agelas conifera [kg m-2]	Agelas sventres [kg m-2]	Aiolochroia crassa [kg m-2]	Aplysina archeri [kg m-2]	Aplysina cauliformis [kg m-2]	Aplysina lacunosa [kg m-2]	Ectyoplasia ferox [kg m-2]	Ircinia campana [kg m-2]	Ircinia strobilina [kg m-2]	Ircinia felix [kg m-2]	Xestospongia muta [kg m-2]	Callyspongia plicifera [kg m-2]	Callyspongia vaginalis [kg m-2]	Niphates erecta [kg m-2]	Biemna sp [kg m-2]	Desmapsamma anchorata [kg m-2]	Neofibularia nolitangere [kg m-2]	Other massive sponges [kg m-2]	All massive sponges [kg m-2]	High microbial abundance massive sponges [kg m-2]	Low microbial abundance massive sponges [kg m-2]	Gorgonians [kg m-2]	Massive coral [kg m-2]	Branching coral [kg m-2]	Encrusting coral [kg m-2]	Foliose coral [kg m-2]	Sheeting coral [kg m-2]	Stalking coral [kg m-2]	Solitary coral [kg m-2]	Scleractinian corals [kg m-2]	Plakortis sp [kg m-2]	Clathria sp [kg m-2]	Halisarca caerulea [kg m-2]	Monanchora arbuscula [kg m-2]	Phorbas amaranthus [kg m-2]	Scopalina ruetzleri [kg m-2]	Encrusting sponges [kg m-2]	Encrusting sponges [kg m-2]	Peyssonnellia spp [kg m-2]	Halimeda sp [kg m-2]	Crustose coralline algae [kg m-2]	Calcifying algae [kg m-2]	Macroalgae [kg m-2]	Turf algae [kg m-2]	Benthic cyanobacteria [kg m-2]	Non-calcifying phototrophs [kg m-2]	Other live [kg m-2]	Hydrozoa spp [kg m-2]
Kalki	0	0	0	0.126925	0	0	0.0607496	0	0	0	0	0	0	0	2.0885e-05	0	0	0	0	0.0580271	0.0717733	1.63744e-05	0.00567099	0.0658063	0.00147528	0.0313964	0.00243436	0.0414877	0.00918816	0.00124931	0.0841036	0	3.7118e-05	0	0.000112207	0.000264858	0.013028	0.147641	0.24086	0.0465232	3.47238e-05	0.0109758	0.0283476	0.0143968	0.00105677	0.000583971	0.0144473	0.000849912	0.0111045
Jeremi	0	0.014174	0	0	0.00603923	0	0	0	0	0.00171355	0	0	0	0	0.000376133	1.38477e-05	0	0	0.000466911	0.0126151	0.0155336	0.000291467	0.011507	0.0364379	0.00202355	0.0220953	0.000635146	0.00117233	0.00424873	0.00202692	0.0619516	0	0	0	0	0.000936212	0.0107312	0.363577	0.415291	0.0399551	0	0.00793214	0.0288807	0.0189611	0.000456814	0.000603854	0.0189762	0.000248781	0.00716468
Santa Martha	0	0.00131857	0	0.00170174	0.0110062	0	0.0575787	0	0.0296762	5.38015e-05	0.000654071	0	0	0.00128761	0.000701897	0	0	0	0.000243797	0.0488537	0.0606526	0.00123148	0.0310469	0.0343938	0.00143377	0.021518	0.00222388	0.00317188	0.00992411	0	0.140182	0	0.00016357	0	0	0	0.00907169	0.135186	0.123559	0.0348086	0	0.00831067	0.0219675	0.0103089	0.00167446	0.000645046	0.0104639	0.000592672	0.00731845
Porto Marie	0	0.0427571	0	0	0	0.00979393	0	0	0	0.00253385	0	0	0	0	0.0568015	0	0	0	0.000185647	0.104771	0.042799	0.0445067	0.000688821	0.0995912	0.00125641	0.0368945	0.00182677	0.0136133	0.000491765	0.00022958	0.0721671	0	0	0.00162759	0.000576117	0	0.000101622	0.119005	0.132571	0.0119808	0	0.0115253	0.0302064	0.0222228	0.00127062	0.000195442	0.02226	0.00267483	0.00980646
Kokomo	0	0	0	0.0027131	6.13899e-05	0	0	0.000358547	0	0.000886352	0	0	0	0.00123631	0.0012359	6.51179e-05	6.41528e-05	0	0.000345709	0.0369155	0.00555813	0.0015681	0.0219686	0.0196536	0.00116459	0.0158408	0.00126475	0.00792928	0.00697698	0	0.0438099	0	5.45944e-05	0.000212204	0.000172123	0.00145519	0.0115264	0.129309	0.251604	0.0382898	0.000555732	0.00984286	0.0222219	0.0208279	0.00159265	0.00025351	0.0208903	0.000501212	0.00629315
Snake Bay	0	0.124982	0	0	7.8347e-05	0	0	0	0.00200201	0.00861972	0	0	0	0.000478624	0.000280525	0	0	0.00309087	0.0157669	0.0925579	0.113688	0.000453782	0.0510998	0.0353055	0.000168573	0.00928993	0.00045576	0.0131055	0.0508554	0.000486864	0.101528	0	0.000407147	0.00102517	5.33891e-05	0.00583852	0.00174333	0.0872263	0.102425	0.0103948	0.000593027	0.0123935	0.0206247	0.00563874	0.00166018	0.000247609	0.00588327	0.000770218	0.00466623
Carmabi	0	0	0	0	0	0	0.000886986	0	0.0117205	0.00201933	0	0.207054	0	0	0.000171013	0	0.00279902	0	0	0.497182	0.615953	0.00012729	0.00656966	0.018831	0.000834438	0.0196736	0.000247531	0.0135489	0.0511894	0.00511826	0.0600188	0.00111327	0.000396265	9.58331e-05	0.00020137	0.000218796	0.0059392	0.148214	0.135842	0.0112679	0.00122323	0.00364704	0.0201321	0.0122249	0.00181275	0.000343448	0.0123634	0.000935105	0.00658921
Water factory	0.00660874	0	0	0.0380714	0	0	0	0	0.0147143	0.00113266	0	0	8.54047e-05	4.54039e-05	0.00175693	2.921e-05	0	0.0119153	0.0371744	0.0533839	0.045476	0.00117631	0.0475506	0.0527579	0.00151035	0.0205948	9.74091e-06	0.00745803	0.0360622	0.00214015	0.0707612	0	0.000391131	2.64791e-05	0.000426852	0.00159601	0.014382	0.0915527	0.246231	0.00635807	0.00076804	0.00799102	0.0174263	0.00721132	0.00200898	7.81538e-05	0.00748634	0.00124031	0.00678197
Sea Aquarium	0	0.01005	0	0	0	0	0	0	0	0.00201883	0.00269333	0	0	0	0	0	0	0.000179827	0.000760578	0.0201938	0.0107745	0	0.0487745	0.0567605	0.00716286	0.0133145	0.00119244	0.00387465	0.028135	0.00493706	0.0877695	0	1.50156e-05	0.000479059	0.000551369	0	0.00775355	0.154816	0.326024	0.00658032	0.00100849	0.0052544	0.0120543	0.00537575	0.000632845	3.05786e-05	0.00541296	0.000936344	0.00662443
Jan Thiel	0	0	0	0.0389995	0	0	0	0	0	0	0	0	0	0.000171693	0.00153725	0	0	0	0.00482247	0.0207693	0.019809	0.00130981	0.0125079	0.0106188	0.000548238	0.0061405	0.000385757	0.000175095	0.012884	0.00028211	0.0405386	0.0222281	0.000348746	0.00155305	0.00082207	0.000630639	0.00955897	0.126508	0.13517	0.0140315	0.000583182	0.0127683	0.0174779	0.0140051	0.00140794	0.000118927	0.0140762	0.000239089	0.0035249
East	0	0	0	0	0.000114103	0	0	0	0	0.000258247	0	0	0	0	3.91593e-05	0	0	0	0	0.000424024	0.00052335	3.0702e-05	0.0358793	0.0375036	0.00165167	0.031386	0.00138057	0.00853288	0.0189045	0	0.0927274	0	0	3.24652e-05	0.000403706	0	0.00381498	0.135522	0.139698	0.0303641	0.00018851	0.00473254	0.0168524	0.016871	0.00043964	0.000158748	0.0168775	8.97042e-05	0.0112098
Eastpoint	0	0	0	0	0.0544862	0	0	0	0	0	0	0	0	0	0	0	0	0	0.00029933	0.0392555	0.0481729	0	0.0214631	0.0474333	0.00252153	0.0116956	0.00236768	0.00588636	0.0198407	0	0.150121	0	0	0	0	0	0.00585983	0.304026	0.308011	0.0237931	0.00104215	0.00717081	0.0212061	0.0111074	0.000326724	0.000522689	0.0111245	0.000163158	0.00731037
Curacao	0.000553612	0.0126237	0	0.0115568	0.00469784	0.000820434	0.00711722	3.00354e-05	0.00301522	0.000806568	0.00024299	0.0173448	7.86412e-06	0.000157409	0.00482479	6.1392e-06	0.00023451	0.00104868	0.00368161	0.0452387	0.0540811	0.00374947	0.0159931	0.0619003	0.000971073	0.00959522	0.000462761	0.00581967	0.0199109	0.000779769	0.0308719	0.00356567	0.00013122	0.000619803	0.000164625	0.000745144	0.00379862	0.262237	0.137575	0.0109789	0.000357825	0.00342197	0.0112978	0.00415469	0.00061048	0.000166562	0.0042026	0.000396552	0.00662854
[truncated: 5 more columns]

## Sheet: exposed summaries
means
site	Massive sponges [kg m-2]	High microbial abundance massive sponges [kg m-2]	Low microbial abundance massive sponges [kg m-2]	Gorgonians [kg m-2]	Massive coral [kg m-2]	Branching coral [kg m-2]	Encrusting coral [kg m-2]	Foliose coral [kg m-2]	Sheeting coral [kg m-2]	Stalking coral [kg m-2]	Solitary coral [kg m-2]	Scleractinian corals [kg m-2]	Plakortis sp [kg m-2]	Clathria sp [kg m-2]	Halisarca caerulea [kg m-2]	Monanchora arbuscula [kg m-2]	Phorbas amaranthus [kg m-2]	Scopalina ruetzleri [kg m-2]	Encrusting sponges [kg m-2]	Encrusting sponges [kg m-2]	Peyssonnellia spp [kg m-2]	Halimeda sp [kg m-2]	Crustose coralline algae [kg m-2]	Calcifying algae [kg m-2]	Macroalgae [kg m-2]	Turf algae [kg m-2]	Benthic cyanobacteria [kg m-2]	Non-calcifying phototrophs [kg m-2]	Other live [kg m-2]	All sponges [kg m-2]	All corals [kg m-2]	Other combined [kg m-2]
Kalki	0.0847519	0.104689	1.62666e-05	0.00544468	0.0543154	0.000896797	0.0241365	0.00439025	0.0325988	0.00825525	0	0.137624	0	3.64621e-05	0	0	0.000467262	0.00493249	0.00233487	0.00885947	0.00496564	2.43622e-05	0.0109791	0.0191064	0.0216644	0.00286218	0.000299949	0.0248265	0.000474537	0.0936114	0.143068	0.000474537
Jeremi	0.0239001	0.0277158	0.000362085	0.0203393	0.0909261	0.0013309	0.0179324	0.000605357	0.00217741	0.00435913	0	0.0933454	0	0	0	0	0	0.00587883	0.00140008	0.00804846	0.00786122	0	0.00603279	0.0131878	0.0313217	0.00118643	0.000444811	0.032953	0.000513808	0.0319485	0.113685	0.000513808
Santa Martha	0.0791926	0.0914887	0.00213466	0.0508726	0.0901346	0.00142133	0.0139073	0.00475648	0.00361528	0.00906732	0	0.130753	0	0.000161129	0	0	0	0.00151313	0.000843388	0.00358482	0.000959062	0	0.00476011	0.00763348	0.0196949	0.00466081	0.000573754	0.0249295	0.000555261	0.0827774	0.181626	0.000555261
Porto Marie	0.168049	0.0861914	0.0448525	6.23363e-05	0.0875051	0.0013878	0.0407985	0.00174343	0.00854934	0.0011933	0	0.12885	0	0	0	0	0	9.95974e-05	0.00245934	0.00257198	0.00760454	0	0.0106108	0.0199059	0.0236236	0.00420001	0.000529416	0.028353	0.00204235	0.170621	0.128912	0.00204235
Kokomo	0.0161851	0.0104298	0.00307459	0.031046	0.0445251	0.000660249	0.0134635	0.00156323	0.00806491	0.00795842	0	0.0740223	0	5.38699e-05	0	0	5.78916e-05	0.00433636	0.000886206	0.00622302	0.00158312	0.000345182	0.00372097	0.00703392	0.0282068	0.00507817	0.000212463	0.0334974	0.00102798	0.0224082	0.105068	0.00102798
Snake Bay	0.232418	0.257654	0.000918155	0.0563811	0.0524663	0.000162511	0.0143495	0.000620613	0.00933888	0.040499	0	0.107111	0	0	0	6.31482e-05	0.000288216	0.00131405	0.00209857	0.00443058	0.00532846	0.000693543	0.00611525	0.0132305	0.00997849	0.00489637	0.000827145	0.015702	0.000627369	0.236848	0.163492	0.000627369
Carmabi	0.517838	0.632829	0.000240162	0.0053801	0.0358808	0.00032049	0.00721389	0.000288383	0.0101497	0.0443812	0	0.0908463	0.00110889	3.46398e-05	9.47684e-05	0.000200288	0.000215244	0.00492112	0.00162441	0.00991366	0.00304178	0.000673565	0.0040808	0.00893954	0.0206967	0.00509055	0.00028559	0.0260729	0.000382608	0.527752	0.0962264	0.000382608
Water factory	0.177362	0.0877958	0.00402877	0.106426	0.0594134	0.000242706	0.0149223	9.62672e-06	0.00630309	0.0645893	0	0.130856	0	0	0	0	0	0.00194434	0.00466049	0.00685935	0.00597877	0.000837216	0.00668147	0.0146827	0.00856895	0.00636661	3.71959e-05	0.0149728	0.00123387	0.184221	0.237282	0.00123387
Sea Aquarium	0.019479	0.0227686	0	0.107085	0.182517	0.00883878	0.011984	0.00205186	0.00350479	0.0685401	0	0.247215	0	1.47926e-05	0	0.000397359	0	0.00185824	0.00267664	0.00742735	0.002113	0.0012937	0.00451499	0.0102236	0.0059376	0.00179649	3.13279e-05	0.00776542	0.000769152	0.0269064	0.3543	0.000769152
Jan Thiel	0.0251699	0.0197374	0.00198867	0.0169258	0.0185485	0.000647952	0.00359527	0.000392162	0.000165774	0.0253753	0	0.0486688	0	0	0	0.000152565	0.000621409	0.000974264	0.00105108	0.00408235	0.00257558	0.00100691	0.00399068	0.00916293	0.0192722	0.00377755	0.00025952	0.0233093	0.000509854	0.0292523	0.0655945	0.000509854
East	0.000566927	0.000618156	3.04999e-05	0.0866747	0.10263	0.000753376	0.0268227	0.00208822	0.00987061	0.0434987	0	0.171109	0	0	0	0	0	0.000151317	0.00114591	0.00131703	0.0088308	3.00907e-05	0.00552894	0.0130007	0.0164028	0.00128667	9.86648e-05	0.0177882	0.000180491	0.00188396	0.257784	0.000180491
Eastpoint	0.0392291	0.0479987	0	0.0508325	0.145404	0.00227372	0.00526468	0.00421542	0.0048851	0.0362248	0	0.184157	0	0	0	0	0	0.000706878	0.00226317	0.00306258	0.00394865	0.000815591	0.00482981	0.010798	0.0146365	0.000945353	0.000367752	0.0159496	0.000338351	0.0422917	0.23499	0.000338351
Curacao	0.115824	0.116288	0.00482712	0.0449172	0.0801317	0.00160673	0.0156909	0.00188609	0.00807132	0.0294599	0	0.127823	0.000107194	2.3735e-05	9.16105e-06	7.49178e-05	0.000156522	0.0024349	0.00194251	0.00565437	0.00459733	0.000494596	0.00593073	0.0122056	0.0182764	0.00339772	0.000327918	0.022002	0.000698863	0.121478	0.17274	0.000698863
SDs
site	Massive sponges [kg m-2]	High microbial abundance massive sponges [kg m-2]	Low microbial abundance massive sponges [kg m-2]	Gorgonians [kg m-2]	Massive coral [kg m-2]	Branching coral [kg m-2]	Encrusting coral [kg m-2]	Foliose coral [kg m-2]	Sheeting coral [kg m-2]	Stalking coral [kg m-2]	Solitary coral [kg m-2]	Scleractinian corals [kg m-2]	Plakortis sp [kg m-2]	Clathria sp [kg m-2]	Halisarca caerulea [kg m-2]	Monanchora arbuscula [kg m-2]	Phorbas amaranthus [kg m-2]	Scopalina ruetzleri [kg m-2]	Encrusting sponges [kg m-2]	Encrusting sponges [kg m-2]	Peyssonnellia spp [kg m-2]	Halimeda sp [kg m-2]	Crustose coralline algae [kg m-2]	Calcifying algae [kg m-2]	Macroalgae [kg m-2]	Turf algae [kg m-2]	Benthic cyanobacteria [kg m-2]	Non-calcifying phototrophs [kg m-2]	Other live [kg m-2]	All sponges [kg m-2]	All corals [kg m-2]	Other combined [kg m-2]
Kalki	0.236767	0.290131	6.53362e-05	0.0225262	0.196283	0.00441017	0.0757719	0.0153456	0.105716	0.0573854	0	0.230408	0	0.000253438	0	0	0.00173257	0.0192186	0.00642189	0.0291668	0.0221151	0.000195357	0.0202322	0.0365667	0.0206082	0.00385491	0.00094936	0.0209871	0.0013082	0.238556	0.231506	0.0013082
Jeremi	0.0506078	0.0612197	0.00112498	0.0441533	0.193036	0.00806713	0.0477893	0.00425564	0.00407455	0.0238863	0	0.15322	0	0	0	0	0	0.0261796	0.0093135	0.0387001	0.0143366	0	0.00649746	0.0163868	0.0252376	0.00155511	0.00112316	0.0253104	0.00155168	0.0637091	0.159455	0.00155168
Santa Martha	0.199984	0.245355	0.00488889	0.122327	0.186203	0.00841955	0.0430602	0.0124238	0.0179477	0.0545539	0	0.20615	0	0.00111889	0	0	0	0.00593903	0.00344411	0.0110891	0.00459082	0	0.0116609	0.0179657	0.0179782	0.00519398	0.00151988	0.0187751	0.00153986	0.200291	0.239712	0.00153986
Porto Marie	0.429369	0.174633	0.177576	0.000134417	0.196466	0.00777461	0.0959672	0.0122516	0.0469063	0.00186263	0	0.197377	0	0	0	0	0	0.000691323	0.00761024	0.00768429	0.0104018	0	0.0242434	0.0473121	0.0190877	0.0044369	0.00117601	0.0196318	0.0103162	0.429437	0.197377	0.0103162
Kokomo	0.0265151	0.0226205	0.00621201	0.083633	0.107681	0.00471186	0.0406257	0.00845498	0.0379639	0.0421435	0	0.127353	0	0.000373863	0	0	0.000401742	0.022202	0.00352933	0.0306029	0.00818456	0.00158092	0.0103785	0.0156413	0.0204368	0.00489502	0.000495111	0.0210207	0.00313435	0.0404918	0.152359	0.00313435
Snake Bay	0.39181	0.466284	0.00179651	0.198955	0.211414	0.00113554	0.0408773	0.00287763	0.0487319	0.129628	0	0.1928	0	0	0	0.000366848	0.00123056	0.00547187	0.00601014	0.0120907	0.00743156	0.00369811	0.0188978	0.0256699	0.0147866	0.00558977	0.00146007	0.0158751	0.0017756	0.391997	0.277047	0.0017756
Carmabi	2.0119	2.47678	0.000504622	0.0215033	0.104916	0.000784736	0.035495	0.000982407	0.0405378	0.237045	0	0.191668	0.00769094	0.000240455	0.000657685	0.00138923	0.00149402	0.0123598	0.00600914	0.0285241	0.00600092	0.00263695	0.00452078	0.0194132	0.0203047	0.00573323	0.000989647	0.0211218	0.000948095	2.0121	0.19287	0.000948095
Water factory	0.223545	0.185262	0.00456556	0.180356	0.144834	0.00155522	0.0529333	6.68339e-05	0.0460036	0.191457	0	0.254287	0	0	0	0	0	0.00971262	0.0128053	0.0319852	0.00987617	0.00454197	0.0174936	0.0358219	0.0201903	0.00689898	0.000212706	0.0213375	0.00507588	0.225822	0.311753	0.00507588
Sea Aquarium	0.0371121	0.0440495	0	0.187297	0.276909	0.0281606	0.0394597	0.00735353	0.0236472	0.147763	0	0.317084	0	0.000102718	0	0.00133114	0	0.0100143	0.00953652	0.0349393	0.00489656	0.00570528	0.00769727	0.0180071	0.0101268	0.00237049	0.000160431	0.0104018	0.00232345	0.0509712	0.36827	0.00232345
Jan Thiel	0.0847121	0.0796284	0.00520903	0.0443033	0.0631077	0.00334957	0.0142343	0.00189061	0.000677819	0.0743863	0	0.100734	0	0	0	0.000743155	0.00431082	0.00297647	0.00390894	0.0121084	0.00571258	0.00345071	0.0165702	0.0164078	0.015017	0.0050126	0.000714681	0.0158477	0.0014871	0.0855731	0.110046	0.0014871
East	0.00172317	0.00210795	0.000122505	0.138802	0.202519	0.00537619	0.0679359	0.00863633	0.0519535	0.0997823	0	0.232958	0	0	0	0	0	0.00105025	0.00403285	0.00425165	0.0219029	0.000241007	0.00570792	0.0151963	0.0162422	0.00159546	0.000265936	0.0163225	0.000564069	0.00458757	0.271174	0.000564069
Eastpoint	0.158427	0.193646	0	0.0831427	0.243035	0.00831976	0.0180251	0.0130825	0.035931	0.0992709	0	0.254714	0	0	0	0	0	0.00362187	0.0121083	0.0153506	0.0103711	0.0022664	0.00634544	0.0149678	0.0147894	0.00114646	0.00124129	0.0148856	0.00101287	0.159169	0.26794	0.00101287
Curacao	0.61116	0.737282	0.0512749	0.112067	0.192775	0.0117169	0.0494132	0.00866091	0.045085	0.109715	0	0.216877	0.00257297	0.00032572	0.000219903	0.000678701	0.00183807	0.0153392	0.0277694	0.0350963	0.0171329	0.00291594	0.0150033	0.0257652	0.0204683	0.0045543	0.00103126	0.0209942	0.00315161	0.612167	0.24412	0.00315161
SEs
site	Massive sponges [kg m-2]	High microbial abundance massive sponges [kg m-2]	Low microbial abundance massive sponges [kg m-2]	Gorgonians [kg m-2]	Massive coral [kg m-2]	Branching coral [kg m-2]	Encrusting coral [kg m-2]	Foliose coral [kg m-2]	Sheeting coral [kg m-2]	Stalking coral [kg m-2]	Solitary coral [kg m-2]	Scleractinian corals [kg m-2]	Plakortis sp [kg m-2]	Clathria sp [kg m-2]	Halisarca caerulea [kg m-2]	Monanchora arbuscula [kg m-2]	Phorbas amaranthus [kg m-2]	Scopalina ruetzleri [kg m-2]	Encrusting sponges [kg m-2]	Encrusting sponges [kg m-2]	Peyssonnellia spp [kg m-2]	Halimeda sp [kg m-2]	Crustose coralline algae [kg m-2]	Calcifying algae [kg m-2]	Macroalgae [kg m-2]	Turf algae [kg m-2]	Benthic cyanobacteria [kg m-2]	Non-calcifying phototrophs [kg m-2]	Other live [kg m-2]	All sponges [kg m-2]	All corals [kg m-2]	Other combined [kg m-2]
Kalki	0.058089	0.0717733	1.63744e-05	0.00566062	0.0327402	0.000768836	0.0162759	0.00243436	0.0225348	0.00918816	0	0.0398143	0	3.7118e-05	0	0	0.000264858	0.00367105	0.000979314	0.00612947	0.00524644	3.47238e-05	0.00483832	0.00892884	0.00400263	0.00105677	0.000160056	0.00414288	0.000216696	0.0584115	0.0402146	0.000216696
Jeremi	0.0126296	0.0155336	0.000291467	0.011507	0.0364379	0.0012511	0.0101569	0.000635146	0.00117233	0.00424873	0	0.0265783	0	0	0	0	0	0.00610797	0.00135342	0.00868053	0.00311193	0	0.00153014	0.00403146	0.00495832	0.000456814	0.000195104	0.00498314	0.000248781	0.0153251	0.0289624	0.000248781
Santa Martha	0.0488537	0.0606526	0.00123148	0.0310469	0.0343938	0.00143377	0.00869133	0.00222388	0.00317188	0.00992411	0	0.0364423	0	0.00016357	0	0	0	0.000908893	0.000507366	0.00180822	0.00104048	0	0.00283876	0.00439719	0.00349714	0.00167446	0.000259273	0.00388601	0.000252369	0.0488872	0.0478743	0.000252369
Porto Marie	0.104947	0.042799	0.0445067	3.42386e-05	0.0342424	0.00125641	0.0221237	0.00182677	0.00777366	0.000491765	0	0.0321516	0	0	0	0	0	0.000101622	0.00113082	0.00125606	0.00197788	0	0.00601863	0.0118606	0.00378107	0.00127062	0.000195442	0.00399364	0.00154916	0.104955	0.0321516	0.00154916
Kokomo	0.00626295	0.00555813	0.0015681	0.021162	0.0196536	0.000725538	0.00821755	0.00126475	0.00792928	0.00697698	0	0.021472	0	5.45944e-05	0	0	5.88105e-05	0.0048544	0.000518713	0.00689077	0.0017737	0.000310318	0.00245181	0.00368825	0.00430813	0.00159265	9.10285e-05	0.00459399	0.000501212	0.00931167	0.0301476	0.000501212
Snake Bay	0.0928558	0.113688	0.000453782	0.0500915	0.0353055	0.000168573	0.00928993	0.00045576	0.00825433	0.0225179	0	0.0334289	0	0	0	5.33891e-05	0.000185117	0.000834023	0.000907711	0.0020398	0.00144431	0.000593027	0.00461882	0.00631697	0.00341615	0.00166018	0.000247609	0.00380625	0.000290875	0.0928782	0.0602217	0.000290875
Carmabi	0.498152	0.615953	0.00012729	0.00540555	0.018831	0.000202484	0.0073206	0.000247531	0.00760967	0.036317	0	0.0320279	0.00111327	3.51276e-05	9.58331e-05	0.00020137	0.000218796	0.00202797	0.00088694	0.00471393	0.00101272	0.000466011	0.000830734	0.00472405	0.00462323	0.00181275	0.000170884	0.00496886	0.000159059	0.498174	0.0324809	0.000159059
Water factory	0.0505662	0.045476	0.00117631	0.0464593	0.0266957	0.000305412	0.0116636	9.74091e-06	0.00745803	0.0360622	0	0.0465376	0	0	0	0	0	0.00215699	0.00193749	0.00744816	0.00178494	0.00076804	0.00420319	0.00888619	0.00479938	0.00200898	3.74521e-05	0.00520303	0.000780357	0.0511118	0.0657587	0.000780357
Sea Aquarium	0.0089023	0.0107745	0	0.0481614	0.0567605	0.00496255	0.00778529	0.00119244	0.00387465	0.028135	0	0.0556597	0	1.50156e-05	0	0.000196148	0	0.00213219	0.00141339	0.00809467	0.000983331	0.00100849	0.00176441	0.00423104	0.00229527	0.000632845	3.05786e-05	0.00238111	0.000373934	0.0120322	0.0736038	0.000373934
Jan Thiel	0.020907	0.019809	0.00130981	0.0112182	0.0106188	0.000548238	0.00262115	0.000385757	0.000175095	0.012884	0	0.016701	0	0	0	0.000107946	0.000630639	0.000467873	0.000574677	0.00197761	0.000928697	0.000583182	0.00407194	0.0039198	0.0031318	0.00140794	0.000118927	0.00343578	0.000239089	0.0210003	0.0201189	0.000239089
East	0.000424024	0.00052335	3.0702e-05	0.0358793	0.0375036	0.000827765	0.0150867	0.00138057	0.00853288	0.0189045	0	0.0386213	0	0	0	0	0	0.000154362	0.0005951	0.000683554	0.00534153	4.27878e-05	0.00132135	0.00394437	0.00319702	0.00043964	4.58938e-05	0.00322744	8.97042e-05	0.000804389	0.0527155	8.97042e-05
Eastpoint	0.0392555	0.0481729	0	0.0214631	0.0474333	0.00141306	0.00349768	0.00236768	0.00588636	0.0198407	0	0.0429687	0	0	0	0	0	0.000541246	0.0025589	0.0034187	0.00164907	0.000413519	0.00145815	0.00349283	0.00294591	0.000326724	0.000193433	0.00297028	0.000163158	0.039404	0.0480309	0.000163158
Curacao	0.0449634	0.0540811	0.00374947	0.0152125	0.0177434	0.000664305	0.00664744	0.000462761	0.00343884	0.00735636	0	0.0213072	0.000107333	1.4034e-05	9.23983e-06	2.8796e-05	8.08786e-05	0.00108238	0.00200775	0.00285747	0.00136966	0.00016508	0.001233	0.00309381	0.0012483	0.00061048	5.16382e-05	0.00139054	0.000213926	0.0450541	0.0261804	0.000213926

## Sheet: cryptic summaries
means
site	Massive sponges [kg m-2]	High microbial abundance massive sponges [kg m-2]	Low microbial abundance massive sponges [kg m-2]	Gorgonians [kg m-2]	Massive coral [kg m-2]	Branching coral [kg m-2]	Encrusting coral [kg m-2]	Foliose coral [kg m-2]	Sheeting coral [kg m-2]	Stalking coral [kg m-2]	Solitary coral [kg m-2]	Scleractinian corals [kg m-2]	Plakortis sp [kg m-2]	Clathria sp [kg m-2]	Halisarca caerulea [kg m-2]	Monanchora arbuscula [kg m-2]	Phorbas amaranthus [kg m-2]	Scopalina ruetzleri [kg m-2]	Encrusting sponges [kg m-2]	Encrusting sponges [kg m-2]	Peyssonnellia spp [kg m-2]	Halimeda sp [kg m-2]	Crustose coralline algae [kg m-2]	Calcifying algae [kg m-2]	Macroalgae [kg m-2]	Turf algae [kg m-2]	Benthic cyanobacteria [kg m-2]	Non-calcifying phototrophs [kg m-2]	Other live [kg m-2]	Hydrozoa spp [kg m-2]	Didemnum sp [kg m-2]	Lithophaga sp [kg m-2]	All sponges [kg m-2]	All corals [kg m-2]	Other combined [kg m-2]
Kalki	0.000771142	0	0	0.000236635	0.00145184	0.000405696	0.00268009	0	0.00119744	0	0.00121867	0.0068623	0	0	0	0.000137094	0	0.0061372	0.319654	0.327476	0.0379779	0	0.0110954	0.036689	0.000715972	0	0.000209523	0.000925495	0.000289439	0.0254492	0.00106196	0.00276836	0.328248	0.00709893	0.029569
Jeremi	0.00323917	0	0	0	0	0.000525023	0.00422188	0	0	0	0.00259248	0.00804325	0	0	0	0	0.00125554	0.00150686	0.367187	0.370808	0.0789259	0	0.0158027	0.0653843	0.000920852	0	0.000126902	0.00104775	0	0.0164464	0.00142	0.00813427	0.374047	0.00804325	0.0260006
Santa Martha	0	0	0	0	0	0	0.00441719	0	0	0	0	0.00501732	0	0	0	0	0	0.00979648	0.210225	0.221304	0.0303099	0	0.0078636	0.0277967	0.00157286	0	3.71821e-06	0.00157658	0.000133182	0.0162757	0.000805709	0.000920401	0.221304	0.00501732	0.018135
Porto Marie	0.00205384	0	0	0.000653944	0.00488591	0	0.008767	0	0.00149861	0	0.000226142	0.0144481	0	0	0.00160731	0.000572231	0	0	0.248056	0.261627	0.0310565	0	0.00880039	0.0295939	0.000370409	0	0	0.000370409	8.28398e-05	0.0210957	0.00158372	0.00321604	0.263681	0.0151021	0.0259783
Kokomo	0.0397367	0	0	0.00618588	0	0.000118135	0.00730143	0	0	0	0	0.0085902	0	0	0.00020733	0.000169123	0.000955258	0.00414241	0.209273	0.217779	0.0318947	6.46013e-05	0.0104924	0.0326874	0.000625438	0	1.75699e-05	0.000643008	0	0.014466	0.00100703	0.00424492	0.257515	0.0147761	0.019718
Snake Bay	0.00223372	0	0	0.00794678	0	0	0	0	0.000394106	0.00341723	0.000619453	0.00449859	0	0.000469771	0.0014467	0	0.00456985	0.000426804	0.181363	0.200729	0.022866	0	0.00969551	0.0266039	0.000784995	0	0	0.000784995	6.24179e-05	0.0104218	0.00128456	0.00307614	0.202963	0.0124454	0.0148449
Carmabi	0.0223645	0	0	0.00345322	0	0.0005749	0.00863264	0	0.000653724	0.00376206	0.00715107	0.021193	0	0.000242863	0	0	0	0.00193151	0.26346	0.267197	0.0257369	0.000328747	0.00907616	0.0277909	0.000232617	0	7.96994e-06	0.000240587	0.000920602	0.0159065	0.00150139	0.00279797	0.289562	0.0246463	0.0211265
Water factory	0.0207209	0	0	0.0066276	0.000691785	0.000869054	0.00116104	0	0	0	0.00368608	0.00668487	0	0.000499018	2.58983e-05	0.000419858	0.00155308	0.0097987	0.197401	0.216903	0.00866461	0	0.00528664	0.0124955	0.000168584	0	1.7488e-05	0.000186072	0.000199757	0.0152887	0.00238266	0.00247703	0.237624	0.0133125	0.0203482
Sea Aquarium	0.0220073	0	0	0.00433812	0	0.00194168	0.00218087	0	0	0	0.0146725	0.0182715	0	0	0.000660798	9.36014e-05	0	0.00390932	0.280058	0.289147	0.00898426	0	0.00742107	0.0158599	0.000230751	0	0	0.000230751	6.70342e-05	0.0158214	0.000612804	0.000736681	0.311155	0.0226096	0.0172379
Jan Thiel	0.00305373	0	0	0.00556321	0	0	0.00221345	0	0	0	0.000277781	0.00272084	0.0304756	0.000477366	0.00214356	0.000516383	0	0.0133115	0.224229	0.267174	0.0332725	0	0.00827261	0.0299753	0.000304512	0	0	0.000304512	0	0.00863384	0.00033666	0.00191362	0.270228	0.00828406	0.0108841
East	0	0	0	0	0	0.000585541	0.000419265	0	0	0	0	0.00194724	0	0	3.20261e-05	0.000639971	0	0.0030806	0.252771	0.260567	0.0390095	8.59201e-05	0.0108559	0.0370317	6.94064e-05	0	4.46258e-05	0.000114032	0	0.0275114	0.000387779	0.00251821	0.260567	0.00194724	0.0304174
Eastpoint	0	0	0	0	0	0.000752231	0.00439787	0	0	0	0	0.00688514	0	0	0	0	0	0.00536193	0.263645	0.269709	0.0472239	0.000237744	0.0145288	0.0471486	0.00207216	0	0.000293502	0.00236566	0	0.0170445	0.000451688	0.00111381	0.269709	0.00688514	0.01861
Curacao	0.00971548	0	0	0.00293239	0.000590306	0.000501759	0.00387255	0	0.00030648	0.000641922	0.00276854	0.00904117	0.0027714	0.000158495	0.000562501	0.000223966	0.000749987	0.00529363	0.251475	0.265278	0.0313573	5.7759e-05	0.00980862	0.0313671	0.000697031	0	5.14632e-05	0.000748495	0.000149835	0.0171662	0.00110097	0.00269634	0.274994	0.0119736	0.0211133
SDs
site	Massive sponges [kg m-2]	High microbial abundance massive sponges [kg m-2]	Low microbial abundance massive sponges [kg m-2]	Gorgonians [kg m-2]	Massive coral [kg m-2]	Branching coral [kg m-2]	Encrusting coral [kg m-2]	Foliose coral [kg m-2]	Sheeting coral [kg m-2]	Stalking coral [kg m-2]	Solitary coral [kg m-2]	Scleractinian corals [kg m-2]	Plakortis sp [kg m-2]	Clathria sp [kg m-2]	Halisarca caerulea [kg m-2]	Monanchora arbuscula [kg m-2]	Phorbas amaranthus [kg m-2]	Scopalina ruetzleri [kg m-2]	Encrusting sponges [kg m-2]	Encrusting sponges [kg m-2]	Peyssonnellia spp [kg m-2]	Halimeda sp [kg m-2]	Crustose coralline algae [kg m-2]	Calcifying algae [kg m-2]	Macroalgae [kg m-2]	Turf algae [kg m-2]	Benthic cyanobacteria [kg m-2]	Non-calcifying phototrophs [kg m-2]	Other live [kg m-2]	Hydrozoa spp [kg m-2]	Didemnum sp [kg m-2]	Lithophaga sp [kg m-2]	All sponges [kg m-2]	All corals [kg m-2]	Other combined [kg m-2]
Kalki	0.00312293	0	0	0.000982546	0.0101626	0.0020695	0.0178683	0	0.00839443	0	0.00848975	0.0240341	0	0	0	0.00076339	0	0.0383642	0.512372	0.524169	0.052415	0	0.0143204	0.0439331	0.00298721	0	0.00148463	0.0033358	0.00203346	0.0357131	0.00151413	0.00529847	0.524178	0.0240542	0.0361929
Jeremi	0.00885245	0	0	0	0	0.00198215	0.0241474	0	0	0	0.0135493	0.0300269	0	0	0	0	0.0062041	0.0105032	0.59871	0.603555	0.102602	0	0.0237245	0.0777155	0.00350556	0	0.000845628	0.00360611	0	0.0222287	0.00181181	0.0141884	0.60362	0.0300269	0.0264331
Santa Martha	0	0	0	0	0	0	0.0304307	0	0	0	0	0.0343969	0	0	0	0	0	0.0343323	0.350473	0.366115	0.0392455	0	0.0121605	0.0350484	0.00456303	0	2.60625e-05	0.00456311	0.000668014	0.0234388	0.00133356	0.00160411	0.366115	0.0343969	0.0235409
Porto Marie	0.00831752	0	0	0.00271529	0.0340868	0	0.032344	0	0.0104709	0	0.00157012	0.0453559	0	0	0.0111598	0.00397094	0	0	0.37245	0.388823	0.0334943	0	0.00983233	0.0297298	0.00233406	0	0	0.00233406	0.000580075	0.0414042	0.00430902	0.00364616	0.388912	0.0454371	0.0417912
Kokomo	0.14935	0	0	0.0202422	0	0.000828193	0.023629	0	0	0	0	0.0263648	0	0	0.00144481	0.00117793	0.00665791	0.0217911	0.336711	0.348827	0.0407063	0.000450092	0.0116812	0.0371534	0.00299911	0	0.000122672	0.00300162	0	0.0196993	0.0013297	0.00514407	0.379455	0.0332393	0.0204033
Snake Bay	0.00714232	0	0	0.0192493	0	0	0	0	0.00276404	0.0238419	0.00325729	0.0266053	0	0.00274135	0.00684009	0	0.0318552	0.00225406	0.298227	0.325126	0.0328307	0	0.0103683	0.0310724	0.0020129	0	0	0.0020129	0.000438712	0.0160283	0.00179186	0.00447525	0.325205	0.0328386	0.0167433
Carmabi	0.0651922	0	0	0.0143383	0	0.00274728	0.0436971	0	0.00456909	0.0176256	0.0344912	0.0614816	0	0.00168717	0	0	0	0.0101605	0.391184	0.395506	0.0343059	0.0022828	0.010767	0.02954	0.000860729	0	5.54425e-05	0.000862513	0.00379201	0.020462	0.00183953	0.00369159	0.400843	0.0631314	0.0212152
Water factory	0.0471259	0	0	0.0196913	0.0035881	0.0030494	0.00819926	0	0	0	0.0139282	0.017257	0	0.00262088	0.00018041	0.00292321	0.0108207	0.0341043	0.311508	0.340278	0.0171827	0	0.00654864	0.0162384	0.000691256	0	0.00012284	0.000702086	0.000816316	0.0231159	0.00252519	0.00616229	0.343526	0.026183	0.02407
Sea Aquarium	0.0788308	0	0	0.0162017	0	0.00481514	0.0104596	0	0	0	0.0289413	0.0326972	0	0	0.00323294	0.000650481	0	0.0187892	0.424612	0.437013	0.0220118	0	0.0089714	0.0220122	0.00123716	0	0	0.00123716	0.000470067	0.0201046	0.000824492	0.0012875	0.444066	0.0364911	0.0201681
Jan Thiel	0.00750019	0	0	0.0203825	0	0	0.0119674	0	0	0	0.00192891	0.0135665	0.152818	0.00235455	0.0105362	0.00358386	0	0.0425646	0.342544	0.396343	0.0313708	0	0.011115	0.0290471	0.00146197	0	0	0.00146197	0	0.0104164	0.000474476	0.00233229	0.396414	0.0244846	0.0106849
East	0	0	0	0	0	0.0022975	0.00295242	0	0	0	0	0.0067269	0	0	0.000222444	0.00275494	0	0.0125844	0.377295	0.389003	0.0478441	0.000465712	0.0106485	0.0394061	0.000482053	0	0.000310407	0.000573348	0	0.0322968	0.000601706	0.00360119	0.389003	0.0067269	0.0325026
Eastpoint	0	0	0	0	0	0.00288269	0.0310325	0	0	0	0	0.0359209	0	0	0	0	0	0.0214223	0.415064	0.425247	0.0544488	0.00138495	0.0178223	0.0495737	0.00892603	0	0.00118503	0.00900435	0	0.0230783	0.0009028	0.00168507	0.425247	0.0359209	0.0231574
Curacao	0.0537097	0	0	0.01272	0.0103967	0.00243568	0.0231682	0	0.00403421	0.00942254	0.0157553	0.0331607	0.0484394	0.00155758	0.00534858	0.00211126	0.0114891	0.0262763	0.397762	0.416864	0.0428104	0.000768016	0.0123374	0.0367597	0.00343119	0	0.000505321	0.0034682	0.00127027	0.0257033	0.00199951	0.00482804	0.42031	0.0355166	0.0262599
SEs
site	Massive sponges [kg m-2]	High microbial abundance massive sponges [kg m-2]	Low microbial abundance massive sponges [kg m-2]	Gorgonians [kg m-2]	Massive coral [kg m-2]	Branching coral [kg m-2]	Encrusting coral [kg m-2]	Foliose coral [kg m-2]	Sheeting coral [kg m-2]	Stalking coral [kg m-2]	Solitary coral [kg m-2]	Scleractinian corals [kg m-2]	Plakortis sp [kg m-2]	Clathria sp [kg m-2]	Halisarca caerulea [kg m-2]	Monanchora arbuscula [kg m-2]	Phorbas amaranthus [kg m-2]	Scopalina ruetzleri [kg m-2]	Encrusting sponges [kg m-2]	Encrusting sponges [kg m-2]	Peyssonnellia spp [kg m-2]	Halimeda sp [kg m-2]	Crustose coralline algae [kg m-2]	Calcifying algae [kg m-2]	Macroalgae [kg m-2]	Turf algae [kg m-2]	Benthic cyanobacteria [kg m-2]	Non-calcifying phototrophs [kg m-2]	Other live [kg m-2]	Hydrozoa spp [kg m-2]	Didemnum sp [kg m-2]	Lithophaga sp [kg m-2]	All sponges [kg m-2]	All corals [kg m-2]	Other combined [kg m-2]
Kalki	0.000773846	0	0	0.000246896	0.00149794	0.000317671	0.00277604	0	0.00127977	0	0.00124931	0.00361332	0	0	0	0.000112207	0	0.00571744	0.0915051	0.114568	0.0110618	0	0.00284981	0.0107271	0.000442547	0	0.000220136	0.000494275	0.000301987	0.0111045	0.0003392	0.000873324	0.114571	0.00362174	0.011148
Jeremi	0.00224009	0	0	0	0	0.000319497	0.00384805	0	0	0	0.00202692	0.00451	0	0	0	0	0.000936212	0.0015575	0.107785	0.131923	0.0227	0	0.00448585	0.0193304	0.000523896	0	0.000123643	0.000538289	0	0.00716468	0.000439844	0.00242596	0.131942	0.00451	0.00757703
Santa Martha	0	0	0	0	0	0	0.00472708	0	0	0	0	0.00504354	0	0	0	0	0	0.00553558	0.0651159	0.08151	0.00907785	0	0.00236832	0.00871744	0.000711026	0	3.82795e-06	0.000711036	0.000102649	0.00731845	0.000286409	0.000285329	0.08151	0.00504354	0.00733033
Porto Marie	0.00206104	0	0	0.000682301	0.00499278	0	0.00566058	0	0.00158736	0	0.00022958	0.00667562	0	0	0.00162759	0.000576117	0	0	0.0616963	0.0833556	0.00734017	0	0.00184063	0.00743465	0.000338087	0	0	0.000338087	8.56217e-05	0.00980646	0.000708917	0.00061405	0.0833811	0.00671039	0.00985157
Kokomo	0.0369548	0	0	0.00510225	0	0.000123686	0.00441901	0	0	0	0	0.00402182	0	0	0.000212204	0.000172123	0.000982684	0.00329202	0.06051	0.076602	0.00904041	6.60869e-05	0.00253429	0.00946135	0.000442116	0	1.79876e-05	0.000442482	0	0.00629315	0.000314035	0.000995966	0.0850501	0.00649677	0.0063792
Snake Bay	0.00176025	0	0	0.00488445	0	0	0	0	0.000421709	0.00351813	0.000486864	0.00390165	0	0.000407147	0.00102517	0	0.00470297	0.000340563	0.053365	0.0711115	0.00685711	0	0.00231311	0.00779548	0.000312235	0	0	0.000312235	6.52057e-05	0.00466623	0.000410328	0.000808766	0.0711333	0.00625146	0.00475399
Carmabi	0.0160194	0	0	0.00360296	0	0.000420318	0.00705774	0	0.000693035	0.00263082	0.00511826	0.00911037	0	0.000246848	0	0	0	0.00151848	0.0656587	0.0855138	0.00680591	0.000333039	0.00199559	0.00718873	0.000125784	0	8.02554e-06	0.00012604	0.000583348	0.00658921	0.000421204	0.000608059	0.0870013	0.00979694	0.00665621
Water factory	0.0114487	0	0	0.00497199	0.000537634	0.000497193	0.00126422	0	0	0	0.00214015	0.00267663	0	0.000391131	2.64791e-05	0.000426852	0.00159601	0.00541997	0.0558628	0.0751619	0.00308622	0	0.00132711	0.00376073	0.00010247	0	1.79944e-05	0.000104038	0.000127593	0.00678197	0.00068584	0.000965487	0.0760288	0.00564668	0.00688578
Sea Aquarium	0.0194852	0	0	0.00407606	0	0.00084957	0.00171496	0	0	0	0.00493706	0.00519121	0	0	0.000479059	9.46427e-05	0	0.00283892	0.0733594	0.0954247	0.00362184	0	0.00172477	0.00470614	0.000180305	0	0	0.000180305	6.95683e-05	0.00662443	0.000183522	0.000207244	0.0973937	0.00660023	0.00663057
Jan Thiel	0.00182973	0	0	0.00512915	0	0	0.00190775	0	0	0	0.00028211	0.00197452	0.0222281	0.000348746	0.00155305	0.00052009	0	0.00670615	0.0567397	0.0852696	0.00748934	0	0.00195532	0.00747391	0.000212416	0	0	0.000212416	0	0.0035249	9.98942e-05	0.000388146	0.0852892	0.00549608	0.00354761
East	0	0	0	0	0	0.000360812	0.000453095	0	0	0	0	0.000989605	0	0	3.24652e-05	0.000403706	0	0.00192236	0.063336	0.0837879	0.00990262	6.84128e-05	0.00215096	0.00959628	6.98322e-05	0	4.48215e-05	8.29789e-05	0	0.0112098	0.000121257	0.00058386	0.0837879	0.000989605	0.0112257
Eastpoint	0	0	0	0	0	0.000459641	0.00477844	0	0	0	0	0.00526682	0	0	0	0	0	0.0033172	0.0728975	0.0923361	0.0124268	0.000204149	0.00352936	0.0129157	0.00131441	0	0.000177883	0.0013264	0	0.00731037	0.000168579	0.000288911	0.0923361	0.00526682	0.00731802
Curacao	0.0039457	0	0	0.00124627	0.000447397	0.000163649	0.00180791	0	0.000197238	0.000407633	0.000779769	0.00192241	0.00202455	6.93147e-05	0.000235197	8.97162e-05	0.000495185	0.00150352	0.056308	0.0798837	0.00560564	3.28675e-05	0.00127868	0.00692408	0.000145309	0	2.11793e-05	0.000146844	6.42905e-05	0.00662854	0.000245817	0.000282734	0.0799811	0.00229104	0.00663943

## Sheet: communities
	total reef [kg m-2]			exposed reef [kg m-2]			cryptic reef [kg m-2]			total reef [proportion]			open reef [proportion]			cryptic reef [proportion]
group	mean	sd	se	mean	sd	se	mean	sd	se	mean	sd	se	mean	sd	se	mean	sd	se
non-calcifying phototrophs	0.0227505	0.0957838	0.0042026	0.022002	0.0209942	0.00139054	0.000748495	0.0034682	0.000146844	0.0339904	0.143106	0.0062789	0.0668502	0.063788	0.00422497	0.00220018	0.0101947	0.000431646
massive sponges	0.125539	0.613231	0.0452387	0.115824	0.61116	0.0449634	0.00971548	0.0537097	0.0039457	0.187562	0.916199	0.067589	0.351915	1.85693	0.136615	0.0285584	0.157878	0.0115983
scleractinian corals	0.136864	0.536745	0.0308719	0.127823	0.216877	0.0213072	0.00904117	0.0331607	0.00192241	0.204481	0.801925	0.0461242	0.388371	0.658951	0.0647389	0.0265763	0.0974752	0.00565089
gorgonians	0.0478496	0.113776	0.0159931	0.0449172	0.112067	0.0152125	0.00293239	0.01272	0.00124627	0.0714897	0.169987	0.0238945	0.136475	0.340499	0.0462211	0.00861969	0.0373901	0.00366338
calcifying algae	0.0435728	0.10099	0.0112978	0.0122056	0.0257652	0.00309381	0.0313671	0.0367597	0.00692408	0.0650999	0.150885	0.0168795	0.0370851	0.078284	0.00940011	0.092203	0.108054	0.0203532
encrusting sponges	0.270933	1.69507	0.137575	0.00565437	0.0350963	0.00285747	0.265278	0.416864	0.0798837	0.404788	2.53252	0.205545	0.01718	0.106635	0.00868203	0.77978	1.22536	0.234816
other	0.0218122	0.0274544	0.00665095	0.000698863	0.00315161	0.000213926	0.0211133	0.0262599	0.00663943	0.0325886	0.0410183	0.00993687	0.0021234	0.00957574	0.000649985	0.0620622	0.0771904	0.0195165
total	0.669321	1.88957	0.149572	0.329125	0.659892	0.0522191	0.340196	0.424234	0.080587	1			0.491729	0.985912	0.078018	0.508271	0.633828	0.120401
