# Supplementary material for: Implications of 2D versus 3D surveys to measure the abundance and composition of benthic coral reef communities
Source: Coral Reefs. 2021 Jun 16;40(4):1137–53. doi: 10.1007/s00338-021-02118-6 (PMC8550779; doi:10.1007/s00338-021-02118-6)
Supplement: Supplementary file 10 — Online resource 10 (XLSX 74 kb) [file 338_2021_2118_MOESM10_ESM.xlsx]

## Sheet: reef summaries
means
site	Agelas clathrodes [kg m-2]	Agelas conifera [kg m-2]	Agelas sventres [kg m-2]	Aiolochroia crassa [kg m-2]	Aplysina archeri [kg m-2]	Aplysina cauliformis [kg m-2]	Aplysina lacunosa [kg m-2]	Ectyoplasia ferox [kg m-2]	Ircinia campana [kg m-2]	Ircinia strobilina [kg m-2]	Ircinia felix [kg m-2]	Xestospongia muta [kg m-2]	Callyspongia plicifera [kg m-2]	Callyspongia vaginalis [kg m-2]	Niphates erecta [kg m-2]	Biemna sp [kg m-2]	Desmapsamma anchorata [kg m-2]	Neofibularia nolitangere [kg m-2]	Other massive sponges [kg m-2]	All massive sponges [kg m-2]	High microbial abundance massive sponges [kg m-2]	Low microbial abundance massive sponges [kg m-2]	Gorgonians [kg m-2]	Massive coral [kg m-2]	Branching coral [kg m-2]	Encrusting coral [kg m-2]	Foliose coral [kg m-2]	Sheeting coral [kg m-2]	Stalking coral [kg m-2]	Solitary coral [kg m-2]	Scleractinian corals [kg m-2]	Plakortis sp [kg m-2]	Clathria sp [kg m-2]	Halisarca caerulea [kg m-2]	Monanchora arbuscula [kg m-2]	Phorbas amaranthus [kg m-2]	Scopalina ruetzleri [kg m-2]	Encrusting sponges [kg m-2]	Encrusting sponges [kg m-2]	Peyssonnellia spp [kg m-2]	Halimeda sp [kg m-2]	Crustose coralline algae [kg m-2]	Calcifying algae [kg m-2]	Macroalgae [kg m-2]	Turf algae [kg m-2]	Benthic cyanobacteria [kg m-2]	Non-calcifying phototrophs [kg m-2]	Other live [kg m-2]	Hydrozoa spp [kg m-2]
Kalki	0	0	0	0.0327797	0	0	0.0155347	0	0	0	0	0	0	0	5.56944e-06	0	0	0	0	0.0222432	0.0273627	4.70239e-06	0.00140445	0.00834001	0.000241674	0.00355421	0.000852257	0.00447595	0.00155917	0.00020293	0.0222273	0	8.32467e-06	0	2.98698e-05	9.56857e-05	0.00234891	0.0618283	0.0645831	0.00442881	3.06195e-06	0.00309505	0.00651506	0.000937391	0.000220915	7.31285e-05	0.00123143	0.000204136	0.00855347
Jeremi	0	0.00394921	0	0	0.00182414	0	0	0	0	0.00113236	0	0	0	0	0.000123972	2.90446e-06	0	0	0.00017169	0.0070585	0.00724413	0.000104672	0.00502796	0.013598	0.000344361	0.00293628	0.000117515	0.000288374	0.000823308	0.000431695	0.0155973	0	0	0	0	0.000257109	0.00156719	0.070776	0.0727479	0.00895044	0	0.00306154	0.00917463	0.00162914	9.73816e-05	6.66764e-05	0.0017932	0.000137291	0.00552761
Santa Martha	0	0.000367385	0	0.000439494	0.00285046	0	0.0147238	0	0.00815513	1.55521e-05	0.000229944	0	0	0.000375451	0.000333733	0	0	0	0.00012733	0.0205968	0.0239126	0.000617093	0.0125759	0.0134797	0.000263723	0.00242868	0.00092335	0.000478805	0.00171254	0	0.0208865	0	3.67872e-05	0	0	0	0.00239981	0.0405293	0.043183	0.0032248	0	0.00176996	0.00413708	0.000743534	0.000348554	7.25496e-05	0.00116464	0.000183954	0.00547025
Porto Marie	0	0.0209774	0	0	0	0.00261189	0	0	0	0.000960707	0	0	0	0	0.0153568	0	0	0	5.49267e-05	0.0442411	0.022528	0.0129661	0.000177068	0.0138171	0.000257503	0.0065693	0.000338442	0.00133074	0.000225379	3.76568e-05	0.0220445	0	0	0.000404173	0.000124677	0	2.11338e-05	0.0481039	0.0507314	0.00398715	0	0.00272163	0.00577995	0.000895677	0.000317472	1.78697e-05	0.00123102	0.000567856	0.00709023
Kokomo	0	0	0	0.000700689	2.29976e-05	0	0	6.64342e-05	0	0.000327632	0	0	0	0.000360492	0.000671375	1.3658e-05	1.42318e-05	0	0.000210228	0.0145444	0.00272605	0.000888812	0.0092039	0.00665875	0.000144427	0.00275213	0.000303462	0.00106811	0.00150311	0	0.0127088	0	1.2299e-05	5.21353e-05	3.68482e-05	0.000207472	0.00179913	0.0403546	0.0430127	0.0034526	5.15034e-05	0.00199285	0.00463814	0.00107206	0.000382173	3.2639e-05	0.00148688	0.000274678	0.00486202
Snake Bay	0	0.069215	0	0	2.02909e-05	0	0	0	0.000550161	0.00249166	0	0	0	0.000139561	0.000166739	0	0	0.000745066	0.00435661	0.0610293	0.0673435	0.000265423	0.0159022	0.00784635	3.01535e-05	0.00190185	0.000120476	0.00128903	0.00829445	0.00010315	0.0171697	0	0.000107253	0.000363787	1.37586e-05	0.000994833	0.000369395	0.0352282	0.0393946	0.00290771	8.71676e-05	0.00221682	0.00465134	0.000375503	0.000366337	8.26156e-05	0.000824455	0.000184313	0.00350275
Carmabi	0	0	0	0	0	0	0.000226817	0	0.00322085	0.000796462	0	0.0468846	0	0	8.22279e-05	0	0.000620941	0	0	0.140498	0.165404	6.94267e-05	0.00218364	0.00536598	0.000166137	0.00210027	5.59822e-05	0.0014308	0.00909282	0.00119078	0.0172358	0.000201417	6.33566e-05	2.38304e-05	4.36384e-05	4.40775e-05	0.00145408	0.0509014	0.0532107	0.00296797	0.000125975	0.00184473	0.0042889	0.000741226	0.000384634	3.27956e-05	0.00115866	0.000348221	0.00534617
Water factory	0.00188362	0	0	0.00983235	0	0	0	0	0.00561094	0.000702023	0	0	5.52985e-05	1.32392e-05	0.00128054	6.12659e-06	0	0.00363641	0.0187989	0.0515184	0.0229474	0.00116465	0.0279473	0.00898875	0.000206284	0.00213165	1.86878e-06	0.000834777	0.012199	0.000613799	0.0211589	0	0.000113931	6.51238e-06	9.14779e-05	0.000318039	0.00249179	0.0387998	0.0429667	0.00151018	0.000105225	0.00167804	0.00317351	0.000307711	0.000478234	6.93356e-06	0.000792878	0.00038307	0.00513853
Sea Aquarium	0	0.00280019	0	0	0	0	0	0	0	0.000849976	0.00118069	0	0	0	0	0	0	4.3348e-05	0.000196102	0.01079	0.00595107	0	0.0275443	0.0272955	0.00200029	0.00187739	0.000398317	0.000464172	0.0129452	0.00244325	0.0408417	0	3.37729e-06	0.000166164	0.00010697	0	0.00122383	0.0542905	0.0569481	0.00114447	0.000162598	0.00167355	0.0030457	0.000214418	0.000147104	6.51356e-07	0.000362174	0.000223431	0.00531757
Jan Thiel	0	0	0	0.010072	0	0	0	0	0	0	0	0	0	5.00637e-05	0.000627933	0	0	0	0.00126112	0.00734054	0.00515881	0.000574888	0.00555938	0.00277394	0.000120226	0.000769875	7.61284e-05	2.1955e-05	0.00479264	4.62557e-05	0.00790562	0.00553552	0.000108987	0.000539019	0.000145749	0.000127252	0.00303134	0.0432583	0.0520866	0.00369704	0.000126553	0.00171943	0.00457005	0.000690411	0.000284482	2.9059e-05	0.00100395	0.000136234	0.00290183
East	0	0	0	0	2.95513e-05	0	0	0	0	7.46503e-05	0	0	0	0	1.04427e-05	0	0	0	0	0.000147449	0.000161569	8.81699e-06	0.0214264	0.0153484	0.000248432	0.0036106	0.000405374	0.00130726	0.0082156	0	0.0266224	0	0	8.05329e-06	0.000139436	0	0.000685789	0.0487571	0.0502868	0.00493381	1.45808e-05	0.00229731	0.00584213	0.000689029	0.000106618	1.45842e-05	0.000810231	4.82275e-05	0.00924656
Eastpoint	0	0	0	0	0.0141112	0	0	0	0	0	0	0	0	0	0	0	0	0	0.000100775	0.0102029	0.0125455	0	0.012566	0.0217452	0.000561457	0.00128065	0.000818317	0.000646979	0.00684178	0	0.0293893	0	0	0	0	0	0.00128776	0.0510596	0.0523775	0.00527747	0.000132388	0.00271426	0.00676625	0.000625262	8.54284e-05	9.01063e-05	0.000800797	9.04084e-05	0.00572863
Curacao	0.00015779	0.00813088	0	0.00450884	0.00157023	0.000218797	0.00255374	5.56517e-06	0.00146908	0.000609864	0.000118168	0.0039275	4.63234e-06	7.86436e-05	0.00156244	1.88545e-06	5.32082e-05	0.000370665	0.0021166	0.0326509	0.0303943	0.00139544	0.0118286	0.012072	0.000391224	0.0025929	0.000366137	0.00110955	0.00568533	0.000461012	0.0210547	0.000522861	4.1605e-05	0.00014375	6.51202e-05	0.000185634	0.00163994	0.0486611	0.0520244	0.00370803	6.94225e-05	0.0022068	0.00508786	0.000702674	0.000260244	4.43821e-05	0.0010073	0.000226774	0.00576955
SDs
site	Agelas clathrodes [kg m-2]	Agelas conifera [kg m-2]	Agelas sventres [kg m-2]	Aiolochroia crassa [kg m-2]	Aplysina archeri [kg m-2]	Aplysina cauliformis [kg m-2]	Aplysina lacunosa [kg m-2]	Ectyoplasia ferox [kg m-2]	Ircinia campana [kg m-2]	Ircinia strobilina [kg m-2]	Ircinia felix [kg m-2]	Xestospongia muta [kg m-2]	Callyspongia plicifera [kg m-2]	Callyspongia vaginalis [kg m-2]	Niphates erecta [kg m-2]	Biemna sp [kg m-2]	Desmapsamma anchorata [kg m-2]	Neofibularia nolitangere [kg m-2]	Other massive sponges [kg m-2]	All massive sponges [kg m-2]	High microbial abundance massive sponges [kg m-2]	Low microbial abundance massive sponges [kg m-2]	Gorgonians [kg m-2]	Massive coral [kg m-2]	Branching coral [kg m-2]	Encrusting coral [kg m-2]	Foliose coral [kg m-2]	Sheeting coral [kg m-2]	Stalking coral [kg m-2]	Solitary coral [kg m-2]	Scleractinian corals [kg m-2]	Plakortis sp [kg m-2]	Clathria sp [kg m-2]	Halisarca caerulea [kg m-2]	Monanchora arbuscula [kg m-2]	Phorbas amaranthus [kg m-2]	Scopalina ruetzleri [kg m-2]	Encrusting sponges [kg m-2]	Encrusting sponges [kg m-2]	Peyssonnellia spp [kg m-2]	Halimeda sp [kg m-2]	Crustose coralline algae [kg m-2]	Calcifying algae [kg m-2]	Macroalgae [kg m-2]	Turf algae [kg m-2]	Benthic cyanobacteria [kg m-2]	Non-calcifying phototrophs [kg m-2]	Other live [kg m-2]	Hydrozoa spp [kg m-2]
Kalki	0	0	0	0.131125	0	0	0.0623155	0	0	0	0	0	0	0	2.24137e-05	0	0	0	0	0.061583	0.0758537	1.88821e-05	0.00564121	0.0654808	0.00170415	0.0258144	0.00297483	0.0343435	0.0108353	0.00141318	0.0834929	0	5.78544e-05	0	0.000166316	0.000354816	0.0172887	0.175505	0.217329	0.0205916	2.4548e-05	0.00695089	0.0137443	0.00407887	0.000293414	0.000561424	0.00412777	0.00152871	0.0121709
Jeremi	0	0.0153726	0	0	0.00606161	0	0	0	0	0.00191862	0	0	0	0	0.00038643	1.12798e-05	0	0	0.000474961	0.0132946	0.0160083	0.000325056	0.0113342	0.0292495	0.00244743	0.0181631	0.000825841	0.000531169	0.00450936	0.00225475	0.0617456	0	0	0	0	0.00127052	0.0129549	0.473897	0.354107	0.0198003	0	0.00564172	0.013946	0.00653209	0.000123065	0.000475474	0.00655053	0.000414944	0.00758357
Santa Martha	0	0.00147651	0	0.00175805	0.0114296	0	0.0590629	0	0.0327084	6.22148e-05	0.000692417	0	0	0.00150482	0.000715449	0	0	0	0.000257792	0.0520595	0.0641484	0.00141204	0.0311899	0.0282347	0.001566	0.0180924	0.00240578	0.00237173	0.0102997	0	0.145497	0	0.000255418	0	0	0	0.0126085	0.168959	0.138113	0.0159515	0	0.00512205	0.0105336	0.0022687	0.000390094	0.00054536	0.00236571	0.00104013	0.00798236
Porto Marie	0	0.0460084	0	0	0	0.0104548	0	0	0	0.00293008	0	0	0	0	0.0609211	0	0	0	0.000194158	0.111654	0.0456685	0.0513188	0.00068552	0.100876	0.00144645	0.0275529	0.00237753	0.0117629	0.000349838	0.000261359	0.073913	0	0	0.00280601	0.000865148	0	0.000146734	0.15023	0.152689	0.00680402	0	0.00691233	0.0141722	0.00569903	0.00033188	4.23868e-05	0.00570884	0.00487396	0.0140157
Kokomo	0	0	0	0.00280288	6.33638e-05	0	0	0.000265876	0	0.00102495	0	0	0	0.00144486	0.00122894	5.47729e-05	5.69386e-05	0	0.000367629	0.0392209	0.00591512	0.00179373	0.0220938	0.0162677	0.00144134	0.0116846	0.00164037	0.00501553	0.00795581	0	0.0429486	0	8.53446e-05	0.000363283	0.000256635	0.00203972	0.0131968	0.163288	0.213652	0.0183459	0.000429191	0.00597889	0.0109666	0.00521859	0.000365269	0.000240655	0.00523689	0.000838162	0.00671918
Snake Bay	0	0.132209	0	0	8.13613e-05	0	0	0	0.00220657	0.00996765	0	0	0	0.000559363	0.000272906	0	0	0.00298273	0.0164787	0.10192	0.121955	0.000518707	0.0510061	0.0317334	0.000211062	0.0053706	0.00055818	0.0112101	0.0635635	0.000542051	0.104802	0	0.000625753	0.00171971	7.99237e-05	0.00812725	0.00248206	0.104679	0.111384	0.00573095	0.000464563	0.00724304	0.00984766	0.00111576	0.000418043	0.000163332	0.00120265	0.00138583	0.00544986
Carmabi	0	0	0	0	0	0	0.000909849	0	0.0129181	0.00233509	0	0.187855	0	0	0.000174002	0	0.00248426	0	0	0.522922	0.647454	0.000145724	0.00656623	0.0157997	0.000884577	0.0145934	0.000190432	0.0114477	0.0644769	0.00573904	0.0594769	0.00139707	0.000621876	0.000165368	0.000302672	0.000305949	0.0084657	0.189178	0.154156	0.00699005	0.00100362	0.00298395	0.0097798	0.00284762	0.000429508	0.000256189	0.0028912	0.00164179	0.00699151
Water factory	0.0075412	0	0	0.0393311	0	0	0	0	0.0160863	0.00130976	0	0	0.000102204	5.30632e-05	0.00158799	2.45695e-05	0	0.0114779	0.039269	0.0622846	0.0484462	0.00131503	0.0485861	0.0511909	0.00150021	0.0166354	1.29695e-05	0.00608645	0.0361048	0.00231643	0.065151	0	0.000598227	4.53623e-05	0.000636879	0.00221588	0.0151536	0.10949	0.202119	0.00386186	0.000570578	0.00485516	0.0083933	0.00146244	0.00051515	6.28155e-05	0.0015518	0.00219206	0.0078629
Sea Aquarium	0	0.0112539	0	0	0	0	0	0	0	0.00233452	0.00284975	0	0	0	0	0	0	0.000173536	0.000794441	0.0218226	0.01152	0	0.049715	0.0424754	0.00795553	0.0106683	0.00142562	0.00312807	0.0278267	0.00479728	0.0805336	0	2.34483e-05	0.000812825	0.000825119	0	0.00883025	0.195116	0.269147	0.0038388	0.000716539	0.0034904	0.00637592	0.00120631	0.000190033	3.36633e-06	0.00122119	0.00169308	0.00687216
Jan Thiel	0	0	0	0.0402899	0	0	0	0	0	0	0	0	0	0.000200656	0.0015991	0	0	0	0.00503776	0.0219775	0.0208155	0.00150482	0.0126054	0.00948647	0.000623472	0.00506918	0.000366747	8.94768e-05	0.0140272	0.00032108	0.0419714	0.0277614	0.000537419	0.00264901	0.00123567	0.000882782	0.0133774	0.162365	0.155577	0.008816	0.000433173	0.00750036	0.00854902	0.00336589	0.00037555	8.49335e-05	0.00338784	0.000397698	0.003567
East	0	0	0	0	0.000118493	0	0	0	0	0.000298631	0	0	0	0	4.20257e-05	0	0	0	0	0.000448449	0.000551063	3.5404e-05	0.0366983	0.0307489	0.00201579	0.0266428	0.00167487	0.00686714	0.0187974	0	0.0953529	0	0	5.59312e-05	0.00060018	0	0.00551954	0.172639	0.163518	0.0135424	0.000140954	0.00325691	0.00795146	0.00484772	0.00012875	0.000109589	0.00485066	0.000150833	0.0110711
Eastpoint	0	0	0	0	0.0565825	0	0	0	0	0	0	0	0	0	0	0	0	0	0.000313537	0.041219	0.0506204	0	0.0219251	0.0371167	0.00294924	0.00991663	0.00253518	0.00475389	0.0187155	0	0.155992	0	0	0	0	0	0.00835867	0.275087	0.264662	0.0150253	0.000853691	0.00486511	0.0104402	0.00277615	9.88162e-05	0.000476118	0.00281841	0.000270862	0.00787302
Curacao	0.00218087	0.0435608	0	0.041173	0.0167305	0.00302401	0.0247257	7.69155e-05	0.0111748	0.0032204	0.000885116	0.0542869	3.24737e-05	0.000623749	0.01755	1.75677e-05	0.00071899	0.00347887	0.0127262	0.15953	0.192715	0.0148221	0.0290294	0.214451	0.00341647	0.01723	0.00167995	0.0158351	0.0860604	0.00262211	0.082549	0.0155249	0.000702126	0.00371125	0.000851347	0.00358278	0.0131443	0.696364	0.324554	0.0146597	0.00100959	0.00622762	0.0115834	0.00357323	0.000344365	0.000458691	0.00361898	0.00216723	0.00874504
SEs
site	Agelas clathrodes [kg m-2]	Agelas conifera [kg m-2]	Agelas sventres [kg m-2]	Aiolochroia crassa [kg m-2]	Aplysina archeri [kg m-2]	Aplysina cauliformis [kg m-2]	Aplysina lacunosa [kg m-2]	Ectyoplasia ferox [kg m-2]	Ircinia campana [kg m-2]	Ircinia strobilina [kg m-2]	Ircinia felix [kg m-2]	Xestospongia muta [kg m-2]	Callyspongia plicifera [kg m-2]	Callyspongia vaginalis [kg m-2]	Niphates erecta [kg m-2]	Biemna sp [kg m-2]	Desmapsamma anchorata [kg m-2]	Neofibularia nolitangere [kg m-2]	Other massive sponges [kg m-2]	All massive sponges [kg m-2]	High microbial abundance massive sponges [kg m-2]	Low microbial abundance massive sponges [kg m-2]	Gorgonians [kg m-2]	Massive coral [kg m-2]	Branching coral [kg m-2]	Encrusting coral [kg m-2]	Foliose coral [kg m-2]	Sheeting coral [kg m-2]	Stalking coral [kg m-2]	Solitary coral [kg m-2]	Scleractinian corals [kg m-2]	Plakortis sp [kg m-2]	Clathria sp [kg m-2]	Halisarca caerulea [kg m-2]	Monanchora arbuscula [kg m-2]	Phorbas amaranthus [kg m-2]	Scopalina ruetzleri [kg m-2]	Encrusting sponges [kg m-2]	Encrusting sponges [kg m-2]	Peyssonnellia spp [kg m-2]	Halimeda sp [kg m-2]	Crustose coralline algae [kg m-2]	Calcifying algae [kg m-2]	Macroalgae [kg m-2]	Turf algae [kg m-2]	Benthic cyanobacteria [kg m-2]	Non-calcifying phototrophs [kg m-2]	Other live [kg m-2]	Hydrozoa spp [kg m-2]
Kalki	0	0	0	0.0327874	0	0	0.015769	0	0	0	0	0	0	0	5.74838e-06	0	0	0	0	0.0150953	0.0187618	4.73138e-06	0.00142032	0.00986952	0.000275537	0.0041374	0.000463831	0.0054614	0.00173221	0.000206862	0.0129346	0	8.46065e-06	0	2.44247e-05	5.42832e-05	0.00277332	0.02835	0.0457666	0.00477092	4.35401e-06	0.00156494	0.00318679	0.000609522	7.86388e-05	9.0547e-05	0.000621208	0.000227188	0.00383935
Jeremi	0	0.00404809	0	0	0.00158026	0	0	0	0	0.000496499	0	0	0	0	0.00010372	2.94417e-06	0	0	0.000121436	0.00328252	0.00406079	8.41976e-05	0.0029594	0.0055831	0.000378132	0.00290536	0.000122665	0.000150322	0.000800552	0.000334245	0.00952799	0	0	0	0	0.000191811	0.00228188	0.069814	0.0793895	0.00399023	0	0.00114715	0.00312798	0.000976553	3.48414e-05	7.9035e-05	0.000980366	6.66127e-05	0.00247739
Santa Martha	0	0.000376584	0	0.000439597	0.00287816	0	0.0149459	0	0.00824263	1.55605e-05	0.000174486	0	0	0.000379452	0.000194679	0	0	0	6.34079e-05	0.0127095	0.015855	0.000355502	0.00794189	0.00528273	0.000268239	0.00283573	0.000420437	0.000415098	0.00187084	0	0.0215632	0	3.72837e-05	0	0	0	0.00193823	0.0259584	0.0233031	0.00357068	0	0.00117652	0.00250134	0.000361318	0.000122652	8.58908e-05	0.000391116	0.000158467	0.00252627
Porto Marie	0	0.0122649	0	0	0	0.00262153	0	0	0	0.00073307	0	0	0	0	0.0156356	0	0	0	4.8284e-05	0.0272566	0.0111891	0.01286	0.00017269	0.014945	0.000235523	0.00482042	0.000352797	0.001794	9.16393e-05	3.80097e-05	0.0110977	0	0	0.000408887	0.000125446	0	2.16554e-05	0.0228514	0.0249116	0.00114754	0	0.00163517	0.00343659	0.000830671	9.3266e-05	8.69401e-06	0.000835936	0.000714942	0.00337945
Kokomo	0	0	0	0.000700854	1.60837e-05	0	0	6.6619e-05	0	0.000256422	0	0	0	0.000364334	0.000343953	1.38447e-05	1.4247e-05	0	8.99136e-05	0.00960338	0.00145303	0.000452499	0.00563258	0.00299881	0.000216904	0.00207111	0.000243397	0.00104024	0.00131387	0	0.00673728	0	1.2444e-05	5.33114e-05	3.74792e-05	0.000298033	0.0024517	0.0248298	0.0481083	0.00392889	6.9666e-05	0.00139214	0.00251535	0.000776666	0.000116075	3.71344e-05	0.000786169	0.000134199	0.0021762
Snake Bay	0	0.035914	0	0	2.04881e-05	0	0	0	0.000556063	0.002493	0	0	0	0.000141048	7.8292e-05	0	0	0.000748349	0.00410074	0.0240885	0.0297237	0.00013093	0.0128932	0.00532628	3.15237e-05	0.00120808	8.75452e-05	0.00172696	0.0095889	8.02936e-05	0.015617	0	9.27473e-05	0.000257292	1.16221e-05	0.00119583	0.000371561	0.0167492	0.0192424	0.00101864	7.40476e-05	0.00174957	0.00232198	0.000197129	0.000121711	3.85035e-05	0.000234853	0.000205885	0.0016111
Carmabi	0	0	0	0	0	0	0.000230238	0	0.00325541	0.000584249	0	0.0473048	0	0	4.74442e-05	0	0.000621606	0	0	0.129325	0.161003	3.67364e-05	0.0016623	0.0028567	0.000156332	0.00259424	4.7683e-05	0.00178402	0.00964885	0.000842409	0.00923	0.000202391	9.03966e-05	2.40754e-05	4.38469e-05	4.48168e-05	0.00126771	0.0284599	0.0254993	0.00111092	0.000153249	0.000538683	0.00227574	0.000434136	0.000132571	4.03538e-05	0.000455717	0.000250098	0.00228506
Water factory	0.00189256	0	0	0.00983467	0	0	0	0	0.00408441	0.000328097	0	0	2.58576e-05	1.33803e-05	0.000494561	6.21036e-06	0	0.00288596	0.00966849	0.0139036	0.0118887	0.000338188	0.0126001	0.00793073	0.000281526	0.00271655	1.88052e-06	0.000981311	0.00676167	0.000350079	0.0108817	0	8.90544e-05	6.65228e-06	9.29454e-05	0.000326914	0.00306081	0.0175799	0.0470725	0.000632341	9.59834e-05	0.00113096	0.00198757	0.000254551	0.000147125	1.04168e-05	0.000294195	0.00033163	0.00234276
Sea Aquarium	0	0.0028703	0	0	0	0	0	0	0	0.00058417	0.000721273	0	0	0	0	0	0	4.35391e-05	0.000197815	0.00525434	0.00281687	0	0.0128599	0.00883196	0.00135433	0.00174899	0.000227587	0.000509331	0.00524234	0.00077808	0.0134903	0	3.42261e-06	0.000120242	0.000120072	0	0.00164929	0.0297277	0.0623263	0.000665774	0.000125755	0.000752577	0.00134392	0.000186887	4.94007e-05	6.58734e-07	0.000193307	0.000250291	0.0022958
Jan Thiel	0	0	0	0.0100744	0	0	0	0	0	0	0	0	0	5.05971e-05	0.000425131	0	0	0	0.00125425	0.00540279	0.00517782	0.000378236	0.00322105	0.00160727	0.000102922	0.000808135	7.44477e-05	2.3e-05	0.00241205	4.6707e-05	0.00623536	0.00404419	7.93709e-05	0.000389811	0.000179037	0.000129176	0.00204842	0.024292	0.025392	0.00138334	7.22496e-05	0.00179718	0.0019419	0.000494837	0.000103819	1.79691e-05	0.00050593	6.40263e-05	0.00122349
East	0	0	0	0	2.98385e-05	0	0	0	0	7.46905e-05	0	0	0	0	1.07782e-05	0	0	0	0	0.000110302	0.0001368	8.87133e-06	0.00952735	0.0057739	0.000308165	0.00413526	0.000264525	0.00111628	0.00352765	0	0.0142601	0	0	8.15601e-06	8.78202e-05	0	0.000812094	0.0260229	0.0263175	0.00307974	2.36501e-05	0.000696279	0.00179674	0.000707295	3.44523e-05	1.72624e-05	0.000708344	2.40163e-05	0.00389139
Eastpoint	0	0	0	0	0.0142484	0	0	0	0	0	0	0	0	0	0	0	0	0	7.78512e-05	0.0102108	0.0125918	0	0.00568451	0.00735494	0.000473541	0.00154181	0.000451342	0.000774696	0.00371906	0	0.0230905	0	0	0	0	0	0.00124934	0.058379	0.0588964	0.00237771	0.000130343	0.00103585	0.00229512	0.000416816	2.69286e-05	7.72248e-05	0.000424764	4.36872e-05	0.00252998
Curacao	0.000158539	0.00363788	0	0.00298075	0.0012299	0.000219605	0.00184281	5.58065e-06	0.000836292	0.000233864	6.52338e-05	0.00396271	2.38025e-06	4.65553e-05	0.00133021	1.3085e-06	5.20816e-05	0.000254084	0.000957531	0.011775	0.0141391	0.00108307	0.00439533	0.00931984	0.000187243	0.0012297	8.09916e-05	0.000756114	0.00374116	0.000119797	0.00474024	0.000648034	2.98615e-05	0.000155727	3.57941e-05	0.000152651	0.000820765	0.0503546	0.0258653	0.00104906	4.44602e-05	0.00052084	0.00111887	0.00015452	4.43568e-05	2.21484e-05	0.000162279	0.000106195	0.0023092
[truncated: 5 more columns]

## Sheet: exposed summaries
means
site	Massive sponges [kg m-2]	High microbial abundance massive sponges [kg m-2]	Low microbial abundance massive sponges [kg m-2]	Gorgonians [kg m-2]	Massive coral [kg m-2]	Branching coral [kg m-2]	Encrusting coral [kg m-2]	Foliose coral [kg m-2]	Sheeting coral [kg m-2]	Stalking coral [kg m-2]	Solitary coral [kg m-2]	Scleractinian corals [kg m-2]	Plakortis sp [kg m-2]	Clathria sp [kg m-2]	Halisarca caerulea [kg m-2]	Monanchora arbuscula [kg m-2]	Phorbas amaranthus [kg m-2]	Scopalina ruetzleri [kg m-2]	Encrusting sponges [kg m-2]	Encrusting sponges [kg m-2]	Peyssonnellia spp [kg m-2]	Halimeda sp [kg m-2]	Crustose coralline algae [kg m-2]	Calcifying algae [kg m-2]	Macroalgae [kg m-2]	Turf algae [kg m-2]	Benthic cyanobacteria [kg m-2]	Non-calcifying phototrophs [kg m-2]	Other live [kg m-2]	All sponges [kg m-2]	All corals [kg m-2]	Other combined [kg m-2]
Kalki	0.0220427	0.0273627	4.70239e-06	0.00134595	0.00812289	0.000166398	0.00319899	0.000852257	0.00431736	0.00155917	0	0.0211716	0	8.32467e-06	0	0	9.56857e-05	0.00104664	0.000448342	0.00170119	0.00051211	3.06195e-06	0.00153937	0.002231	0.000907403	0.000220915	4.30541e-05	0.00117137	0.000126798	0.0237439	0.0225175	0.000126798
Jeremi	0.00621604	0.00724413	0.000104672	0.00502796	0.013598	0.000246945	0.00237673	0.000117515	0.000288374	0.000823308	0	0.01436	0	0	0	0	0	0.00124744	0.000268843	0.00154546	0.000810734	0	0.000845854	0.0015399	0.00158261	9.73816e-05	5.18764e-05	0.00173187	0.000137291	0.0077615	0.0193879	0.000137291
Santa Martha	0.0205968	0.0239126	0.000617093	0.0125759	0.0134797	0.000263723	0.00184324	0.00092335	0.000478805	0.00171254	0	0.0201147	0	3.67872e-05	0	0	0	0.000321075	0.000161947	0.000688356	9.89089e-05	0	0.000667413	0.000891339	0.000688546	0.000348554	7.20825e-05	0.00110918	0.000148367	0.0212851	0.0326906	0.000148367
Porto Marie	0.043707	0.022528	0.0129661	1.54098e-05	0.0130864	0.000257503	0.00540734	0.000338442	0.00113227	0.000225379	0	0.0198219	0	0	0	0	0	2.11338e-05	0.000472242	0.000493871	0.000784263	0	0.00148773	0.00232435	0.00088185	0.000317472	1.78697e-05	0.00121719	0.000545721	0.0442008	0.0198373	0.000545721
Kokomo	0.00420951	0.00272605	0.000888812	0.00767473	0.00665875	0.000122507	0.00178442	0.000303462	0.00106811	0.00150311	0	0.0113874	0	1.2299e-05	0	0	1.1855e-05	0.000920143	0.000170169	0.00119494	0.000163268	4.3384e-05	0.000521715	0.00082133	0.00104881	0.000382173	3.0146e-05	0.00146113	0.000274678	0.00540445	0.0190621	0.000274678
Snake Bay	0.0604483	0.0673435	0.000265423	0.0139377	0.00784635	3.01535e-05	0.00190185	0.000120476	0.00123684	0.00764904	0	0.0164776	0	0	0	1.37586e-05	5.90207e-05	0.000278831	0.000402966	0.000850759	0.000549529	8.71676e-05	0.000857415	0.00154488	0.000348117	0.000366337	8.26156e-05	0.000797069	0.000167635	0.0612991	0.0304153	0.000167635
Carmabi	0.134682	0.165404	6.94267e-05	0.00132998	0.00536598	5.9466e-05	0.000956114	5.59822e-05	0.00134422	0.00838228	0	0.0139755	0.000201417	7.9086e-06	2.38304e-05	4.36384e-05	4.40775e-05	0.00104423	0.000311919	0.00190362	0.000313701	8.46568e-05	0.000572166	0.00104384	0.000732987	0.000384634	3.19053e-05	0.00114953	0.000102234	0.136585	0.0153055	0.000102234
Water factory	0.0461292	0.0229474	0.00116465	0.026309	0.00888529	4.50334e-05	0.00197777	1.86878e-06	0.000834777	0.012199	0	0.0201305	0	0	0	0	0	0.000412574	0.000894907	0.00131713	0.000616595	0.000105225	0.000936805	0.00171445	0.000301774	0.000478234	4.7162e-06	0.000784724	0.000329694	0.0474463	0.0464394	0.000329694
Sea Aquarium	0.0050662	0.00595107	0	0.0264719	0.0272955	0.00164001	0.00158834	0.000398317	0.000464172	0.0129452	0	0.0380309	0	3.37729e-06	0	8.65759e-05	0	0.000394305	0.000513968	0.0014262	0.000217916	0.000162598	0.000633043	0.00119378	0.000206397	0.000147104	6.51356e-07	0.000354153	0.000205519	0.0064924	0.0645027	0.000205519
Jan Thiel	0.00654631	0.00515881	0.000574888	0.00418412	0.00277394	0.000120226	0.000476509	7.61284e-05	2.1955e-05	0.00479264	0	0.00748706	0	0	0	3.32407e-05	0.000127252	0.000206732	0.000201828	0.000783891	0.000265622	0.000126553	0.000559531	0.00106993	0.000679672	0.000284482	2.9059e-05	0.000993213	0.000136234	0.0073302	0.0116712	0.000136234
East	0.000147449	0.000161569	8.81699e-06	0.0214264	0.0153484	0.000139787	0.00355503	0.000405374	0.00130726	0.0082156	0	0.0263229	0	0	0	0	0	3.21083e-05	0.000220037	0.000252896	0.000910729	3.78194e-06	0.00077521	0.00151805	0.000686126	0.000106618	1.00422e-05	0.000802786	4.82275e-05	0.000400346	0.0477493	4.82275e-05
Eastpoint	0.0102029	0.0125455	0	0.012566	0.0217452	0.000421883	0.00069777	0.000818317	0.000646979	0.00684178	0	0.0283301	0	0	0	0	0	0.000149994	0.000434574	0.000588076	0.000407227	0.000102507	0.000677185	0.00126085	0.000547719	8.54284e-05	5.0112e-05	0.000683259	9.04084e-05	0.010791	0.0408962	9.04084e-05
Curacao	0.030124	0.0303943	0.00139544	0.0111037	0.0119837	0.000298124	0.00207964	0.000366137	0.00106896	0.00556409	0	0.0196638	1.94705e-05	5.41893e-06	2.30364e-06	1.6323e-05	3.20525e-05	0.000516668	0.000373	0.00108575	0.000474126	6.21631e-05	0.000831544	0.00142521	0.000676859	0.000260244	3.83616e-05	0.000975465	0.000186738	0.0312098	0.0307676	0.000186738
SDs
site	Massive sponges [kg m-2]	High microbial abundance massive sponges [kg m-2]	Low microbial abundance massive sponges [kg m-2]	Gorgonians [kg m-2]	Massive coral [kg m-2]	Branching coral [kg m-2]	Encrusting coral [kg m-2]	Foliose coral [kg m-2]	Sheeting coral [kg m-2]	Stalking coral [kg m-2]	Solitary coral [kg m-2]	Scleractinian corals [kg m-2]	Plakortis sp [kg m-2]	Clathria sp [kg m-2]	Halisarca caerulea [kg m-2]	Monanchora arbuscula [kg m-2]	Phorbas amaranthus [kg m-2]	Scopalina ruetzleri [kg m-2]	Encrusting sponges [kg m-2]	Encrusting sponges [kg m-2]	Peyssonnellia spp [kg m-2]	Halimeda sp [kg m-2]	Crustose coralline algae [kg m-2]	Calcifying algae [kg m-2]	Macroalgae [kg m-2]	Turf algae [kg m-2]	Benthic cyanobacteria [kg m-2]	Non-calcifying phototrophs [kg m-2]	Other live [kg m-2]	All sponges [kg m-2]	All corals [kg m-2]	Other combined [kg m-2]
Kalki	0.0616246	0.0758537	1.88821e-05	0.00562828	0.0294884	0.000821159	0.00997069	0.00297483	0.0139283	0.0108353	0	0.0353928	0	5.78544e-05	0	0	0.000354816	0.00408163	0.00121475	0.00554246	0.00227847	2.4548e-05	0.0028508	0.00415835	0.00116228	0.000293414	0.000139339	0.00120682	0.000349891	0.0618734	0.0358375	0.000349891
Jeremi	0.0131791	0.0160083	0.000325056	0.0113342	0.0292495	0.00150028	0.00627082	0.000825841	0.000531169	0.00450936	0	0.0235347	0	0	0	0	0	0.00555886	0.00178384	0.00739512	0.00146972	0	0.000924157	0.00179272	0.00207762	0.000123065	0.00014285	0.00208616	0.000414944	0.0151122	0.0261217	0.000414944
Santa Martha	0.0520595	0.0641484	0.00141204	0.0311899	0.0282347	0.001566	0.00566506	0.00240578	0.00237173	0.0102997	0	0.0316606	0	0.000255418	0	0	0	0.00126131	0.000656882	0.00210428	0.000473046	0	0.00163956	0.00206176	0.000667063	0.000390094	0.000201442	0.000798577	0.000411844	0.052102	0.0444433	0.000411844
Porto Marie	0.11177	0.0456685	0.0513188	3.4522e-05	0.0297285	0.00144645	0.0125565	0.00237753	0.00620099	0.000349838	0	0.0303102	0	0	0	0	0	0.000146734	0.00144413	0.00145692	0.00106133	0	0.00341012	0.00543145	0.000799468	0.00033188	4.23868e-05	0.000866655	0.0027573	0.11178	0.0303102	0.0027573
Kokomo	0.00691089	0.00591512	0.00179373	0.0211937	0.0162677	0.000875727	0.00534267	0.00164037	0.00501553	0.00795581	0	0.0195642	0	8.53446e-05	0	0	8.22699e-05	0.0047135	0.000672901	0.00584909	0.000843455	0.000198562	0.00145832	0.0017912	0.000913151	0.000365269	7.3032e-05	0.000986205	0.000838162	0.00905385	0.0288432	0.000838162
Snake Bay	0.102109	0.121955	0.000518707	0.0499062	0.0317334	0.000211062	0.0053706	0.00055818	0.0064411	0.0244506	0	0.0296217	0	0	0	7.99237e-05	0.000252004	0.00116198	0.00113821	0.0022865	0.000758582	0.000464563	0.00265432	0.00292132	0.000527978	0.000418043	0.000163332	0.000692963	0.000474875	0.102135	0.0580351	0.000474875
Carmabi	0.523463	0.647454	0.000145724	0.00537675	0.0157997	0.00014765	0.00469074	0.000190432	0.00535043	0.0447494	0	0.0294581	0.00139707	5.48905e-05	0.000165368	0.000302672	0.000305949	0.0026282	0.0011444	0.00540263	0.000615724	0.000331115	0.000642508	0.00222101	0.000776146	0.000429508	0.000114372	0.000894405	0.000253634	0.52349	0.0299448	0.000253634
Water factory	0.0583501	0.0484462	0.00131503	0.0473629	0.0218771	0.000289162	0.00697632	1.29695e-05	0.00608645	0.0361048	0	0.0390758	0	0	0	0	0	0.00206205	0.00242214	0.00611009	0.00101112	0.000570578	0.0024588	0.00411598	0.00073115	0.00051515	2.73444e-05	0.000894822	0.00135687	0.0586692	0.0614016	0.00135687
Sea Aquarium	0.00966754	0.01152	0	0.0490139	0.0424754	0.00526859	0.00519585	0.00142562	0.00312807	0.0278267	0	0.0486563	0	2.34483e-05	0	0.000289977	0	0.00212594	0.00181498	0.00667501	0.000503121	0.000716539	0.00108547	0.00203769	0.000353218	0.000190033	3.36633e-06	0.000401107	0.000621326	0.0117481	0.0690638	0.000621326
Jan Thiel	0.0220435	0.0208155	0.00150482	0.0112431	0.00948647	0.000623472	0.00187809	0.000366747	8.94768e-05	0.0140272	0	0.0154816	0	0	0	0.000161905	0.000882782	0.000632489	0.000744493	0.00229528	0.000586768	0.000433173	0.00232557	0.00185866	0.000598653	0.00037555	8.49335e-05	0.000711784	0.000397698	0.0221626	0.0191334	0.000397698
East	0.000448449	0.000551063	3.5404e-05	0.0366983	0.0307489	0.000999198	0.00890477	0.00167487	0.00686714	0.0187974	0	0.0357573	0	0	0	0	0	0.000222916	0.000767357	0.000807583	0.00225158	3.02841e-05	0.000812871	0.00164735	0.000789216	0.00012875	2.8909e-05	0.000800171	0.000150833	0.000923741	0.0512382	0.000150833
Eastpoint	0.041219	0.0506204	0	0.0219251	0.0371167	0.00155345	0.00237462	0.00253518	0.00475389	0.0187155	0	0.0390995	0	0	0	0	0	0.000768925	0.00231592	0.00293445	0.0010665	0.000284325	0.000898343	0.00165971	0.000600883	9.88162e-05	0.000173355	0.000633149	0.000270862	0.0413233	0.0448272	0.000270862
Curacao	0.158986	0.192715	0.0148221	0.0285128	0.0291263	0.00217751	0.00650248	0.00167995	0.00596059	0.0207017	0	0.0333156	0.000467351	7.43624e-05	5.52964e-05	0.000147871	0.000376402	0.00325596	0.00532935	0.00671956	0.00176441	0.000366338	0.00210915	0.00294413	0.000889738	0.000344365	0.000126493	0.000962404	0.000842421	0.159128	0.043851	0.000842421
SEs
site	Massive sponges [kg m-2]	High microbial abundance massive sponges [kg m-2]	Low microbial abundance massive sponges [kg m-2]	Gorgonians [kg m-2]	Massive coral [kg m-2]	Branching coral [kg m-2]	Encrusting coral [kg m-2]	Foliose coral [kg m-2]	Sheeting coral [kg m-2]	Stalking coral [kg m-2]	Solitary coral [kg m-2]	Scleractinian corals [kg m-2]	Plakortis sp [kg m-2]	Clathria sp [kg m-2]	Halisarca caerulea [kg m-2]	Monanchora arbuscula [kg m-2]	Phorbas amaranthus [kg m-2]	Scopalina ruetzleri [kg m-2]	Encrusting sponges [kg m-2]	Encrusting sponges [kg m-2]	Peyssonnellia spp [kg m-2]	Halimeda sp [kg m-2]	Crustose coralline algae [kg m-2]	Calcifying algae [kg m-2]	Macroalgae [kg m-2]	Turf algae [kg m-2]	Benthic cyanobacteria [kg m-2]	Non-calcifying phototrophs [kg m-2]	Other live [kg m-2]	All sponges [kg m-2]	All corals [kg m-2]	Other combined [kg m-2]
Kalki	0.0151113	0.0187618	4.73138e-06	0.00141629	0.00494981	0.000144292	0.00211976	0.000463831	0.00292725	0.00173221	0	0.00611785	0	8.46065e-06	0	0	5.42832e-05	0.000785208	0.000188047	0.0011638	0.000537862	4.35401e-06	0.000692952	0.000996537	0.000188448	7.86388e-05	3.05659e-05	0.000206473	5.80364e-05	0.0151561	0.00627965	5.80364e-05
Jeremi	0.00328595	0.00406079	8.41976e-05	0.0029594	0.0055831	0.000234356	0.00131295	0.000122665	0.000150322	0.000800552	0	0.00408387	0	0	0	0	0	0.0013014	0.000259883	0.00165918	0.000307122	0	0.00022817	0.00042054	0.00031069	3.48414e-05	3.60103e-05	0.000314704	6.66127e-05	0.00368108	0.00504342	6.66127e-05
Santa Martha	0.0127095	0.015855	0.000355502	0.00794189	0.00528273	0.000268239	0.00112863	0.000420437	0.000415098	0.00187084	0	0.00559922	0	3.72837e-05	0	0	0	0.000195227	9.74242e-05	0.000339862	0.000106702	0	0.000402713	0.000498634	0.000124554	0.000122652	4.31336e-05	0.000180049	6.7592e-05	0.012714	0.00971725	6.7592e-05
Porto Marie	0.0273022	0.0111891	0.01286	8.82598e-06	0.00525275	0.000235523	0.00285319	0.000352797	0.00101817	9.16393e-05	0	0.00493844	0	0	0	0	0	2.16554e-05	0.00021714	0.000235737	0.000183001	0	0.000854858	0.00134762	0.000147347	9.3266e-05	8.69401e-06	0.0001746	0.000414289	0.0273032	0.00493845	0.000414289
Kokomo	0.00162999	0.00145303	0.000452499	0.0053777	0.00299881	0.000135563	0.00106603	0.000243397	0.00104024	0.00131387	0	0.0032994	0	1.2444e-05	0	0	1.20464e-05	0.00103372	9.96031e-05	0.0013174	0.000181959	3.87719e-05	0.00034709	0.000415626	0.00017018	0.000116075	1.54733e-05	0.000206577	0.000134199	0.00209581	0.00630918	0.000134199
Snake Bay	0.0241656	0.0297237	0.00013093	0.0125879	0.00532628	3.15237e-05	0.00120808	8.75452e-05	0.00108042	0.00422185	0	0.00513751	0	0	0	1.16221e-05	3.79331e-05	0.000178919	0.000174298	0.000381705	0.000134911	7.40476e-05	0.000652371	0.000706427	0.000119761	0.000121711	3.85035e-05	0.00017504	7.78982e-05	0.0241686	0.0135959	7.78982e-05
Carmabi	0.129576	0.161003	3.67364e-05	0.00135361	0.0028567	3.836e-05	0.000962863	4.7683e-05	0.000991409	0.00683607	0	0.00492326	0.000202391	8.00684e-06	2.40754e-05	4.38469e-05	4.48168e-05	0.000441462	0.00017031	0.000883571	9.80271e-05	5.79852e-05	0.000127781	0.000532651	0.000166768	0.000132571	2.26348e-05	0.00021424	4.26203e-05	0.129579	0.00510595	4.26203e-05
Water factory	0.0131678	0.0118887	0.000338188	0.0122536	0.00407052	5.6971e-05	0.00152595	1.88052e-06	0.000981311	0.00676167	0	0.00715374	0	0	0	0	0	0.00045935	0.000372036	0.00142371	0.000169906	9.59834e-05	0.000595573	0.00101053	0.00016987	0.000147125	5.22699e-06	0.000224786	0.000208767	0.0132445	0.0141889	0.000208767
Sea Aquarium	0.00231647	0.00281687	0	0.0126577	0.00883196	0.000945229	0.00101255	0.000227587	0.000509331	0.00524234	0	0.00854624	0	3.42261e-06	0	4.26264e-05	0	0.000453963	0.000271399	0.00154735	9.82727e-05	0.000125755	0.000254127	0.000466037	7.98297e-05	4.94007e-05	6.58734e-07	9.3881e-05	0.000100122	0.00278573	0.0152727	0.000100122
Jan Thiel	0.00543839	0.00517782	0.000378236	0.00285517	0.00160727	0.000102922	0.000342253	7.44477e-05	2.3e-05	0.00241205	0	0.00256713	0	0	0	2.34896e-05	0.000129176	0.000101178	0.000110349	0.000371015	9.07854e-05	7.22496e-05	0.000573231	0.000433466	0.000114369	0.000103819	1.79691e-05	0.000155505	6.40263e-05	0.00545103	0.00383956	6.40263e-05
East	0.000110302	0.0001368	8.87133e-06	0.00952735	0.0057739	0.000154664	0.00194951	0.000264525	0.00111628	0.00352765	0	0.00593013	0	0	0	0	0	3.28943e-05	0.000114271	0.000128632	0.000540848	5.3651e-06	0.000198474	0.000410663	0.000141792	3.44523e-05	6.27117e-06	0.000146052	2.40163e-05	0.000169449	0.0112222	2.40163e-05
Eastpoint	0.0102108	0.0125918	0	0.00568451	0.00735494	0.000267883	0.000455289	0.000451342	0.000774696	0.00371906	0	0.00659846	0	0	0	0	0	0.000115718	0.00049136	0.000653644	0.000163508	5.10017e-05	0.000213696	0.000369246	0.000113548	2.69286e-05	3.1149e-05	0.000120783	4.36872e-05	0.0102317	0.00870939	4.36872e-05
Curacao	0.0117021	0.0141391	0.00108307	0.00417039	0.00286142	0.000129228	0.000841782	8.09916e-05	0.000432061	0.00133826	0	0.00326645	1.9513e-05	3.18866e-06	2.32124e-06	6.24737e-06	1.65791e-05	0.000234792	0.000385527	0.000537116	0.000130328	1.98419e-05	0.000188994	0.000303608	4.82081e-05	4.43568e-05	1.09238e-05	6.64144e-05	5.74573e-05	0.0117144	0.00529734	5.74573e-05

## Sheet: cryptic summaries
means
site	Massive sponges [kg m-2]	High microbial abundance massive sponges [kg m-2]	Low microbial abundance massive sponges [kg m-2]	Gorgonians [kg m-2]	Massive coral [kg m-2]	Branching coral [kg m-2]	Encrusting coral [kg m-2]	Foliose coral [kg m-2]	Sheeting coral [kg m-2]	Stalking coral [kg m-2]	Solitary coral [kg m-2]	Scleractinian corals [kg m-2]	Plakortis sp [kg m-2]	Clathria sp [kg m-2]	Halisarca caerulea [kg m-2]	Monanchora arbuscula [kg m-2]	Phorbas amaranthus [kg m-2]	Scopalina ruetzleri [kg m-2]	Encrusting sponges [kg m-2]	Encrusting sponges [kg m-2]	Peyssonnellia spp [kg m-2]	Halimeda sp [kg m-2]	Crustose coralline algae [kg m-2]	Calcifying algae [kg m-2]	Macroalgae [kg m-2]	Turf algae [kg m-2]	Benthic cyanobacteria [kg m-2]	Non-calcifying phototrophs [kg m-2]	Other live [kg m-2]	Hydrozoa spp [kg m-2]	Didemnum sp [kg m-2]	Lithophaga sp [kg m-2]	All sponges [m3]	All corals [m3]	Other combined [kg m-2]
Kalki	0.000200562	0	0	5.84971e-05	0.000217124	7.52758e-05	0.000355214	0	0.000158588	0	0.00020293	0.00105567	0	0	0	2.98698e-05	0	0.00130227	0.0613799	0.0628819	0.0039167	0	0.00155568	0.00428406	2.99881e-05	0	3.00745e-05	6.00626e-05	7.73389e-05	0.00855347	0.000212151	0.00061287	0.0630825	0.00111417	0.00945583
Jeremi	0.00084246	0	0	0	0	9.74166e-05	0.000559559	0	0	0	0.000431695	0.00123735	0	0	0	0	0.000257109	0.000319744	0.0705072	0.0712025	0.0081397	0	0.00221568	0.00763473	4.65285e-05	0	1.48e-05	6.13285e-05	0	0.00552761	0.000283677	0.00180079	0.0720449	0.00123735	0.00761208
Santa Martha	0	0	0	0	0	0	0.000585445	0	0	0	0	0.000771849	0	0	0	0	0	0.00207874	0.0403673	0.0424947	0.00312589	0	0.00110255	0.00324574	5.49881e-05	0	4.6713e-07	5.54552e-05	3.55867e-05	0.00547025	0.000160959	0.000203762	0.0424947	0.000771849	0.00587055
Porto Marie	0.000534172	0	0	0.000161658	0.000730689	0	0.00116196	0	0.000198474	0	3.76568e-05	0.00222265	0	0	0.000404173	0.000124677	0	0	0.0476316	0.0502375	0.00320289	0	0.0012339	0.00345559	1.3827e-05	0	0	1.3827e-05	2.2135e-05	0.00709023	0.000316384	0.00071198	0.0507717	0.00238431	0.00814073
Kokomo	0.0103349	0	0	0.00152918	0	2.19197e-05	0.000967716	0	0	0	0	0.00132149	0	0	5.21353e-05	3.68482e-05	0.000195617	0.000878989	0.0401844	0.0418178	0.00328933	8.11939e-06	0.00147114	0.00381681	2.32556e-05	0	2.49297e-06	2.57485e-05	0	0.00486202	0.000201178	0.000939756	0.0521527	0.00285067	0.00600296
Snake Bay	0.000580957	0	0	0.00196448	0	0	0	0	5.21951e-05	0.000645413	0.00010315	0.000692049	0	0.000107253	0.000363787	0	0.000935812	9.05647e-05	0.0348252	0.0385439	0.00235819	0	0.0013594	0.00310646	2.73859e-05	0	0	2.73859e-05	1.66782e-05	0.00350275	0.000256621	0.000681006	0.0391248	0.00265653	0.00445705
Carmabi	0.00581666	0	0	0.000853651	0	0.000106671	0.00114415	0	8.65788e-05	0.00071054	0.00119078	0.00326027	0	5.5448e-05	0	0	0	0.000409852	0.0505895	0.0513071	0.00265427	4.13184e-05	0.00127256	0.00324505	8.23829e-06	0	8.90377e-07	9.12867e-06	0.000245987	0.00534617	0.000299936	0.000619426	0.0571238	0.00411392	0.00651152
Water factory	0.00538919	0	0	0.00163837	0.000103457	0.000161251	0.000153881	0	0	0	0.000613799	0.00102838	0	0.000113931	6.51238e-06	9.14779e-05	0.000318039	0.00207921	0.0379049	0.0416496	0.000893589	0	0.000741237	0.00145906	5.93706e-06	0	2.21736e-06	8.15443e-06	5.33754e-05	0.00513853	0.000475991	0.000548374	0.0470388	0.00266675	0.00621627
Sea Aquarium	0.00572377	0	0	0.0010724	0	0.000360274	0.000289048	0	0	0	0.00244325	0.00281083	0	0	0.000166164	2.03937e-05	0	0.000829528	0.0537766	0.0555219	0.000926555	0	0.0010405	0.00185192	8.02116e-06	0	0	8.02116e-06	1.79117e-05	0.00531757	0.000122422	0.000163089	0.0612457	0.00388323	0.00562099
Jan Thiel	0.00079423	0	0	0.00137525	0	0	0.000293366	0	0	0	4.62557e-05	0.000418566	0.00553552	0.000108987	0.000539019	0.000112509	0	0.00282461	0.0430564	0.0513027	0.00343142	0	0.0011599	0.00350012	1.07392e-05	0	0	1.07392e-05	0	0.00290183	6.72557e-05	0.000423645	0.0520969	0.00179382	0.00339273
East	0	0	0	0	0	0.000108646	5.55685e-05	0	0	0	0	0.000299557	0	0	8.05329e-06	0.000139436	0	0.000653681	0.0485371	0.0500339	0.00402309	1.07988e-05	0.0015221	0.00432408	2.90325e-06	0	4.54204e-06	7.44529e-06	0	0.00924656	7.74678e-05	0.000557491	0.0500339	0.000299557	0.00988152
Eastpoint	0	0	0	0	0	0.000139574	0.000582884	0	0	0	0	0.00105919	0	0	0	0	0	0.00113776	0.050625	0.0517894	0.00487024	2.98807e-05	0.00203708	0.0055054	7.75433e-05	0	3.99943e-05	0.000117538	0	0.00572863	9.02352e-05	0.00024658	0.0517894	0.00105919	0.00606545
Curacao	0.00252685	0	0	0.0007249	8.82805e-05	9.31e-05	0.00051326	0	4.059e-05	0.00012124	0.000461012	0.00139087	0.00050339	3.61861e-05	0.000141447	4.87972e-05	0.000153582	0.00112327	0.0482881	0.0509387	0.0032339	7.25942e-06	0.00137526	0.00366265	2.58143e-05	0	6.02044e-06	3.18347e-05	4.00363e-05	0.00576955	0.000219943	0.000596926	0.0534655	0.00211577	0.00662645
SDs
site	Massive sponges [kg m-2]	High microbial abundance massive sponges [kg m-2]	Low microbial abundance massive sponges [kg m-2]	Gorgonians [kg m-2]	Massive coral [kg m-2]	Branching coral [kg m-2]	Encrusting coral [kg m-2]	Foliose coral [kg m-2]	Sheeting coral [kg m-2]	Stalking coral [kg m-2]	Solitary coral [kg m-2]	Scleractinian corals [kg m-2]	Plakortis sp [kg m-2]	Clathria sp [kg m-2]	Halisarca caerulea [kg m-2]	Monanchora arbuscula [kg m-2]	Phorbas amaranthus [kg m-2]	Scopalina ruetzleri [kg m-2]	Encrusting sponges [kg m-2]	Encrusting sponges [kg m-2]	Peyssonnellia spp [kg m-2]	Halimeda sp [kg m-2]	Crustose coralline algae [kg m-2]	Calcifying algae [kg m-2]	Macroalgae [kg m-2]	Turf algae [kg m-2]	Benthic cyanobacteria [kg m-2]	Non-calcifying phototrophs [kg m-2]	Other live [kg m-2]	Hydrozoa spp [kg m-2]	Didemnum sp [kg m-2]	Lithophaga sp [kg m-2]	All sponges [m3]	All corals [m3]	Other combined [kg m-2]
Kalki	0.000812511	0	0	0.000245476	0.00152167	0.000385239	0.00236447	0	0.00111052	0	0.00141318	0.00369609	0	0	0	0.000166316	0	0.00814339	0.0940015	0.0961529	0.00534912	0	0.00202809	0.00478051	0.000127735	0	0.000214067	0.000249281	0.000543426	0.0121709	0.00029642	0.00117132	0.0961564	0.00370423	0.0122428
Jeremi	0.00230415	0	0	0	0	0.000369963	0.00319356	0	0	0	0.00225475	0.00461787	0	0	0	0	0.00127052	0.00222932	0.110017	0.11089	0.0104567	0	0.0033512	0.00844689	0.000183574	0	9.99531e-05	0.000209022	0	0.00758357	0.000352868	0.0031357	0.110914	0.00461787	0.00821387
Santa Martha	0	0	0	0	0	0	0.00402724	0	0	0	0	0.00529104	0	0	0	0	0	0.00729299	0.0645305	0.0673649	0.00399934	0	0.001717	0.00384197	0.000160521	0	3.30061e-06	0.000160555	0.000178547	0.00798236	0.000262458	0.000354514	0.0673649	0.00529104	0.00799653
Porto Marie	0.00216402	0	0	0.000678377	0.00510396	0	0.00426458	0	0.00138522	0	0.000261359	0.00697448	0	0	0.00280601	0.000865148	0	0	0.0678741	0.0707769	0.00339498	0	0.00139709	0.00313016	8.7314e-05	0	0	8.7314e-05	0.000155021	0.0140157	0.000856122	0.000803918	0.07081	0.00700739	0.0140657
Kokomo	0.0388594	0	0	0.00508946	0	0.000153934	0.00311063	0	0	0	0	0.0040541	0	0	0.000363283	0.000256635	0.00136343	0.00462614	0.0617964	0.0639927	0.00414673	5.6553e-05	0.00165996	0.00400899	0.000112079	0	1.74838e-05	0.000113435	0	0.00671918	0.00025942	0.00113476	0.0748673	0.00650679	0.00681926
Snake Bay	0.00185865	0	0	0.00490587	0	0	0	0	0.000365662	0.00450177	0.000542051	0.00409239	0	0.000625753	0.00171971	0	0.00652341	0.000478525	0.0548437	0.0597077	0.00335318	0	0.00147502	0.00336797	7.07788e-05	0	0	7.07788e-05	0.000117242	0.00544986	0.000350465	0.000988302	0.0597366	0.00638869	0.00555106
Carmabi	0.0169669	0	0	0.00358224	0	0.000511639	0.00577559	0	0.000604452	0.00332689	0.00573904	0.00945348	0	0.000385145	0	0	0	0.00215701	0.0711993	0.0719606	0.00349835	0.000286828	0.00152762	0.00314813	3.06595e-05	0	6.24753e-06	3.12895e-05	0.00101367	0.00699151	0.000357478	0.000814806	0.0739338	0.0101094	0.00712042
Water factory	0.0122703	0	0	0.00496848	0.000537794	0.000569691	0.00108518	0	0	0	0.00231643	0.00265311	0	0.000598227	4.53623e-05	0.000636879	0.00221588	0.00724466	0.0570637	0.0622976	0.00176312	0	0.00092822	0.00178705	2.45735e-05	0	1.5719e-05	2.91709e-05	0.000218217	0.0078629	0.000486012	0.00136308	0.0634945	0.00563248	0.00799793
Sea Aquarium	0.0205119	0	0	0.00405776	0	0.000905669	0.00138204	0	0	0	0.00479728	0.00502353	0	0	0.000812825	0.00014172	0	0.00398924	0.077462	0.0796971	0.00226259	0	0.00127231	0.00244117	4.30199e-05	0	0	4.30199e-05	0.000125622	0.00687216	0.000160999	0.000284543	0.0822944	0.00645766	0.00688108
Jan Thiel	0.00195254	0	0	0.00510744	0	0	0.00158231	0	0	0	0.00032108	0.00208668	0.0277614	0.000537419	0.00264901	0.000780814	0	0.00904368	0.0625409	0.0721308	0.00316242	0	0.00157293	0.00303188	5.17475e-05	0	0	5.17475e-05	0	0.003567	9.28426e-05	0.000514514	0.0721573	0.00551726	0.00360511
East	0	0	0	0	0	0.000428635	0.000390751	0	0	0	0	0.00103449	0	0	5.59312e-05	0.00060018	0	0.00267245	0.0687119	0.0708456	0.00486882	5.85043e-05	0.00151897	0.0042005	2.02356e-05	0	3.19254e-05	3.77983e-05	0	0.0110711	0.000118174	0.00079521	0.0708456	0.00103449	0.0111003
Eastpoint	0	0	0	0	0	0.000537955	0.00410717	0	0	0	0	0.00552512	0	0	0	0	0	0.00454945	0.0760159	0.0778924	0.00553109	0.000173994	0.00252671	0.00527148	0.000335665	0	0.000164298	0.000373717	0	0.00787302	0.000178525	0.000372196	0.0778924	0.00552512	0.00788384
Curacao	0.0139717	0	0	0.00317512	0.00155513	0.000453558	0.00306462	0	0.00053412	0.00177952	0.00262211	0.00509977	0.00879852	0.000355587	0.0013449	0.000459989	0.00235274	0.00557866	0.0728809	0.0763315	0.00436792	9.65199e-05	0.00174816	0.00398657	0.000128309	0	5.94157e-05	0.000141398	0.000339453	0.00874504	0.000394532	0.00106711	0.0775997	0.00600742	0.00882526
SEs
site	Massive sponges [kg m-2]	High microbial abundance massive sponges [kg m-2]	Low microbial abundance massive sponges [kg m-2]	Gorgonians [kg m-2]	Massive coral [kg m-2]	Branching coral [kg m-2]	Encrusting coral [kg m-2]	Foliose coral [kg m-2]	Sheeting coral [kg m-2]	Stalking coral [kg m-2]	Solitary coral [kg m-2]	Scleractinian corals [kg m-2]	Plakortis sp [kg m-2]	Clathria sp [kg m-2]	Halisarca caerulea [kg m-2]	Monanchora arbuscula [kg m-2]	Phorbas amaranthus [kg m-2]	Scopalina ruetzleri [kg m-2]	Encrusting sponges [kg m-2]	Encrusting sponges [kg m-2]	Peyssonnellia spp [kg m-2]	Halimeda sp [kg m-2]	Crustose coralline algae [kg m-2]	Calcifying algae [kg m-2]	Macroalgae [kg m-2]	Turf algae [kg m-2]	Benthic cyanobacteria [kg m-2]	Non-calcifying phototrophs [kg m-2]	Other live [kg m-2]	Hydrozoa spp [kg m-2]	Didemnum sp [kg m-2]	Lithophaga sp [kg m-2]	All sponges [m3]	All corals [m3]	Other combined [kg m-2]
Kalki	0.000201286	0	0	6.17683e-05	0.000224856	5.97524e-05	0.00036524	0	0.00016814	0	0.000206862	0.000555668	0	0	0	2.44247e-05	0	0.00121941	0.0175708	0.0210194	0.00104831	0	0.000424344	0.00110573	1.87528e-05	0	3.45942e-05	3.935e-05	8.07277e-05	0.00383935	5.81507e-05	0.000189933	0.0210204	0.000559091	0.00384533
Jeremi	0.000582735	0	0	0	0	6.06239e-05	0.00050519	0	0	0	0.000334245	0.000693591	0	0	0	0	0.000191811	0.000331864	0.0206968	0.0242416	0.00214617	0	0.000661054	0.00199872	2.70168e-05	0	1.64724e-05	3.16425e-05	0	0.00247739	7.4545e-05	0.000526468	0.0242486	0.000693591	0.00253381
Santa Martha	0	0	0	0	0	0	0.000622226	0	0	0	0	0.000775809	0	0	0	0	0	0.00119088	0.0125035	0.015024	0.000864583	0	0.000347155	0.000915073	2.49303e-05	0	5.14643e-07	2.49357e-05	2.74505e-05	0.00252627	5.07648e-05	6.2014e-05	0.015024	0.000775809	0.00252769
Porto Marie	0.000536098	0	0	0.000170698	0.000749521	0	0.000736036	0	0.000208521	0	3.80097e-05	0.00102649	0	0	0.000408887	0.000125446	0	0	0.0118469	0.0151422	0.00066154	0	0.000281856	0.000726857	1.26379e-05	0	0	1.26379e-05	2.28888e-05	0.00337945	0.000131777	0.000129296	0.0151516	0.00104059	0.00338456
Kokomo	0.0096125	0	0	0.0012855	0	2.31265e-05	0.000573048	0	0	0	0	0.000618433	0	0	5.33114e-05	3.74792e-05	0.000201285	0.000703451	0.0116191	0.0140611	0.00085232	8.26825e-06	0.000380149	0.000972441	1.64884e-05	0	2.64772e-06	1.66996e-05	0	0.0021762	5.33611e-05	0.000213415	0.0170328	0.00142653	0.00218729
Snake Bay	0.000457888	0	0	0.00124887	0	0	0	0	5.54063e-05	0.000663055	8.02936e-05	0.000600141	0	9.27473e-05	0.000257292	0	0.000963319	7.27686e-05	0.0102471	0.013062	0.000653221	0	0.000347519	0.000804039	1.09324e-05	0	0	1.09324e-05	1.74309e-05	0.0016111	7.03461e-05	0.000174487	0.01307	0.00138559	0.00162215
Carmabi	0.00416722	0	0	0.000901387	0	7.92162e-05	0.000924411	0	9.10407e-05	0.000494588	0.000842409	0.00140078	0	5.62661e-05	0	0	0	0.000324523	0.0126078	0.0155424	0.000632193	4.16633e-05	0.000303226	0.000711272	4.46892e-06	0	9.58667e-07	4.57059e-06	0.000156061	0.00228506	6.82731e-05	0.000129565	0.0160913	0.00166574	0.00229506
Water factory	0.00297862	0	0	0.00125755	8.0933e-05	9.46121e-05	0.000166448	0	0	0	0.000350079	0.000411518	0	8.90544e-05	6.65228e-06	9.29454e-05	0.000326914	0.0011667	0.0107267	0.013777	0.000301272	0	0.000198135	0.000390725	3.6241e-06	0	2.50206e-06	4.40391e-06	3.41338e-05	0.00234276	0.000112604	0.000211283	0.0140953	0.00132317	0.00235521
Sea Aquarium	0.00506846	0	0	0.00102255	0	0.000164468	0.000224405	0	0	0	0.00077808	0.000797647	0	0	0.000120242	2.0608e-05	0	0.000607464	0.0140864	0.0174036	0.000358033	0	0.000260024	0.000487095	6.26844e-06	0	0	6.26844e-06	1.85972e-05	0.0022958	3.06779e-05	4.48614e-05	0.0181266	0.00129686	0.00229651
Jan Thiel	0.000476019	0	0	0.00128746	0	0	0.000250173	0	0	0	4.6707e-05	0.000303698	0.00404419	7.93709e-05	0.000389811	0.000113246	0	0.00144775	0.0108951	0.015493	0.000664192	0	0.000294122	0.000728324	7.50594e-06	0	0	7.50594e-06	0	0.00122349	1.66316e-05	8.22182e-05	0.0155003	0.00132279	0.00122636
East	0	0	0	0	0	6.84262e-05	5.96489e-05	0	0	0	0	0.000152181	0	0	8.15601e-06	8.78202e-05	0	0.00041255	0.0121618	0.015237	0.000910682	8.53364e-06	0.000332405	0.000950149	2.92786e-06	0	4.93895e-06	5.74157e-06	0	0.00389139	2.06255e-05	0.000125007	0.015237	0.000152181	0.00389345
Eastpoint	0	0	0	0	0	8.72002e-05	0.000629116	0	0	0	0	0.000810098	0	0	0	0	0	0.000712029	0.0139978	0.0169048	0.00115298	2.54922e-05	0.000529031	0.00130482	4.9338e-05	0	2.76229e-05	5.65443e-05	0	0.00252998	3.02526e-05	6.22858e-05	0.0169048	0.000810098	0.00253092
Curacao	0.00102684	0	0	0.000329799	6.73717e-05	3.26952e-05	0.000230861	0	2.55431e-05	7.65583e-05	0.000119797	0.000295108	0.000368346	1.56854e-05	5.88146e-05	1.94708e-05	0.000101467	0.000336189	0.0108122	0.0144094	0.000442911	4.06978e-06	0.000219303	0.000632894	5.40665e-06	0	2.85992e-06	6.11645e-06	1.72239e-05	0.0023092	3.3327e-05	5.17593e-05	0.014446	0.000442556	0.00231008

## Sheet: communities
	total reef [kg m-2]			exposed reef [kg m-2]			cryptic reef [kg m-2]			total reef [proportion]			open reef [proportion]			cryptic reef [proportion]
group	mean	sd	se	mean	sd	se	mean	sd	se	mean	sd	se	mean	sd	se	mean	sd	se
non-calcifying phototrophs	0.0010073	0.00361898	0.000162279	0.000975465	0.000962404	6.64144e-05	3.18347e-05	0.000141398	6.11645e-06	0.00772072	0.0277386	0.00124383	0.0151083	0.014906	0.00102865	0.00048306	0.00214557	9.2811e-05
massive sponges	0.0326509	0.15953	0.011775	0.030124	0.158986	0.0117021	0.00252685	0.0139717	0.00102684	0.250262	1.22276	0.0902528	0.466571	2.46243	0.181246	0.0383424	0.212006	0.0155813
scleractinian corals	0.0210547	0.082549	0.00474024	0.0196638	0.0333156	0.00326645	0.00139087	0.00509977	0.000295108	0.161379	0.632719	0.0363329	0.30456	0.516003	0.0505918	0.021105	0.0773839	0.00447796
gorgonians	0.0118286	0.0290294	0.00439533	0.0111037	0.0285128	0.00417039	0.0007249	0.00317512	0.000329799	0.0906638	0.222504	0.0336892	0.171978	0.441615	0.0645924	0.0109996	0.0481793	0.00500437
calcifying algae	0.00508786	0.0115834	0.00111887	0.00142521	0.00294413	0.000303608	0.00366265	0.00398657	0.000632894	0.0389973	0.088784	0.00857588	0.0220742	0.0455997	0.00470238	0.055577	0.0604922	0.00960353
encrusting sponges	0.0520244	0.324554	0.0258653	0.00108575	0.00671956	0.000537116	0.0509387	0.0763315	0.0144094	0.398756	2.48763	0.198252	0.0168165	0.104075	0.00831903	0.772943	1.15825	0.218649
other	0.00681319	0.00908113	0.00231246	0.000186738	0.000842421	5.74573e-05	0.00662645	0.00882526	0.00231008	0.0522216	0.0696048	0.0177245	0.00289226	0.0130477	0.000889918	0.10055	0.133914	0.0350532
total	0.130467	0.372387	0.0292589	0.0645648	0.165091	0.0128604	0.0659022	0.0784321	0.0146499	1			0.494874	1.26538	0.0985719	0.505126	0.601164	0.112288
