# Supplementary material for: Implications of 2D versus 3D surveys to measure the abundance and composition of benthic coral reef communities
Source: Coral Reefs. 2021 Jun 16;40(4):1137–53. doi: 10.1007/s00338-021-02118-6 (PMC8550779; doi:10.1007/s00338-021-02118-6)
Supplement: Supplementary file 11 — Online resource 11 (XLSX 30 kb) [file 338_2021_2118_MOESM11_ESM.xlsx]

## Sheet: substrates
site	relief [cm]	horizontal substrate surface area [m2]	vertical substrate surface area [m2]	cryptic substrate surface area [m2]	total substrate surface area [m2]
Carmabi	100	1.2743	1.30335	1.29435	3.872
Carmabi	128	0.861307	1.47054	2.56396	4.89582
Carmabi	100	1.19017	1.37526	5.93081	8.49624
Carmabi	100	1.208	0.756887	1.34569	3.31058
Carmabi	90	1.21696	1.52753	2.54417	5.28866
Carmabi	120	1.23201	1.48079	3.07748	5.79028
Carmabi	60	1.24451	1.01729	1.60416	3.86596
Carmabi	100	1.05265	0.980573	2.90292	4.93614
Carmabi	133	1.4038	1.22663	3.12937	5.7598
Carmabi	97	1.10807	0.98073	4.61491	6.70371
Carmabi	100	1.16969	1.09495	3.5538	5.81844
Carmabi	174	1.61994	1.66646	4.1748	7.4612
Carmabi	123	1.52718	2.12534	4.85131	8.50383
Carmabi	133	1.30367	1.68638	5.1272	8.11726
Carmabi	142	1.05747	2.39436	2.47892	5.93076
Carmabi	183	1.53365	1.91008	3.61586	7.05959
Water factory	73	1.10913	0.941387	0.556101	2.60662
Water factory	129	0.885419	1.6711	1.73667	4.29318
Water factory	142	1.32664	1.49217	4.3775	7.19631
Water factory	107	0.791713	1.74442	6.52773	9.06386
Water factory	115	1.39226	1.83139	4.48318	7.70683
Water factory	110	1.50773	1.76343	1.775	5.04617
Water factory	95	1.04112	1.19585	1.66388	3.90086
Water factory	80	0.778331	0.574286	1.03767	2.39028
Water factory	91	1.1245	1.51051	2.02815	4.66316
Water factory	132	0.906146	1.20525	4.24327	6.35467
Water factory	115	1.09504	1.52324	1.55317	4.17145
Water factory	115	1.05884	2.41779	1.35819	4.83481
Water factory	186	0.810472	1.91416	1.43649	4.16112
Water factory	146	0.749196	2.84622	1.70034	5.29576
Water factory	120	1.40048	2.18707	3.27975	6.8673
Water factory	230	1.85122	3.36066	6.23552	11.4474
Snake Bay	125	1.4685	1.21036	1.80545	4.48431
Snake Bay	115	0.91793	1.21794	3.14197	5.27784
Snake Bay	145	1.06581	1.72415	4.35492	7.14488
Snake Bay	152	0.678767	1.02302	2.10924	3.81103
Snake Bay	115	0.913703	2.83195	2.14065	5.88631
Snake Bay	84	1.07203	0.792631	1.14035	3.00502
Snake Bay	90	0.975915	1.43515	2.41844	4.8295
Snake Bay	94	1.09588	0.538981	1.07764	2.7125
Snake Bay	266	1.29718	2.61835	8.32693	12.2425
Snake Bay	145	1.32496	1.86311	5.95605	9.14412
Snake Bay	57	1.16623	1.41705	3.06568	5.64897
Snake Bay	87	1.08243	1.34938	3.28842	5.72023
Snake Bay	65	1.49069	1.08058	2.4642	5.03546
Snake Bay	85	1.5783	1.43942	0.720141	3.73786
Snake Bay	112	0.996279	1.31257	0.57269	2.88154
Snake Bay	51	1.1004	1.13126	2.48229	4.71395
Jan Thiel	150	0.989321	1.47606	3.46695	5.93233
Jan Thiel	110	1.04932	1.43596	4.61462	7.0999
Jan Thiel	129	1.15239	1.29985	2.46391	4.91614
Jan Thiel	110	1.26903	0.758378	0.796731	2.82414
Jan Thiel	182	0.65318	0.982246	1.36262	2.99804
Jan Thiel	105	1.14433	1.56611	3.88949	6.59994
Jan Thiel	110	0.997326	1.44687	2.71054	5.15474
Jan Thiel	110	0.910673	1.31704	4.67094	6.89865
Jan Thiel	130	1.03738	1.2446	4.50609	6.78807
Jan Thiel	88	0.775678	1.06765	3.86665	5.70997
Jan Thiel	130	0.910111	1.60117	2.8448	5.35607
Jan Thiel	110	0.92044	1.18216	2.07723	4.17982
Jan Thiel	141	1.04779	1.12392	2.3221	4.49382
Jan Thiel	175	0.611031	0.930115	1.77936	3.32051
Jan Thiel	131	0.951447	1.54718	2.89948	5.39811
Jan Thiel	100	0.669784	0.969696	3.72627	5.36575
Kalki	130	1.09723	2.31619	5.67692	9.09035
Kalki	75	0.806291	1.49712	3.95954	6.26295
Kalki	110	1.06621	1.94575	2.35535	5.36731
Kalki	68	0.732538	1.09097	1.69608	3.51959
Kalki	94	1.03126	1.47831	9.63456	12.1441
Kalki	83	0.962111	1.20149	1.25689	3.42049
Kalki	110	1.29642	2.71777	4.00593	8.02011
Kalki	81	1.15236	1.16507	2.8943	5.21172
Kalki	250	0.651142	0.972922	6.73984	8.3639
Kalki	160	0.97178	2.56632	3.7415	7.2796
Kalki	82	1.05327	1.57072	1.87537	4.49935
Kalki	154	0.794022	1.83506	7.73312	10.3622
Kalki	181	0.960649	2.19986	5.06123	8.22174
Kalki	150	1.16882	4.7251	1.42327	7.31718
Kalki	64	0.806555	1.83667	1.17767	3.8209
Kalki	167	0.975605	1.67572	1.2604	3.91172
Kokomo	99	1.17246	1.51989	3.19939	5.89174
Kokomo	125	1.1455	1.76085	2.5968	5.50315
Kokomo	97	1.06638	1.69626	1.25413	4.01677
Kokomo	111	1.21984	1.50706	4.11158	6.83849
Kokomo	133	1.13916	1.3396	1.63201	4.11077
Kokomo	188	1.40899	1.74364	2.26062	5.41326
Kokomo	109	1.02916	1.66691	2.4763	5.17237
Kokomo	142	1.23893	1.30275	2.0052	4.54688
Kokomo	96	0.975356	1.10056	0.858901	2.93482
Kokomo	155	1.02626	1.8187	2.89313	5.73809
Kokomo	132	0.648125	1.39062	2.17411	4.21285
Kokomo	104	1.16741	2.38358	6.76467	10.3157
Kokomo	150	1.08604	1.59539	4.33722	7.01865
Kokomo	100	0.65893	2.03037	1.561	4.2503
Kokomo	93	0.68329	0.893921	1.72421	3.30142
Kokomo	186	1.79569	2.73335	9.02547	13.5545
Porto Marie	192	1.27047	2.40805	5.31321	8.99173
Porto Marie	85	0.949523	2.23053	4.88321	8.06327
Porto Marie	96	0.968126	2.05901	2.42408	5.45122
Porto Marie	97	1.01209	1.63699	2.10179	4.75087
Porto Marie	100	0.787019	1.65818	2.37442	4.81961
Porto Marie	179	1.19761	2.36473	3.51049	7.07283
Porto Marie	52	1.47013	2.4409	2.91433	6.82536
Porto Marie	73	1.01809	1.73901	2.57733	5.33443
Porto Marie	97	0.698918	1.34082	2.02316	4.0629
Porto Marie	100	0.877896	2.06471	2.40838	5.35099
Porto Marie	77	0.816061	1.8954	3.36668	6.07815
Porto Marie	78	2.40788	3.57243	5.29342	11.2737
Porto Marie	115	1.00141	1.85244	4.78668	7.64053
Porto Marie	78	1.25458	2.09156	2.7648	6.11093
Porto Marie	73	0.928831	1.50729	1.93987	4.37599
Porto Marie	60	1.62143	2.89135	2.47101	6.98379
Santa Martha	80	0.991956	1.07074	2.77545	4.83815
Santa Martha	115	0.781609	2.33892	1.53043	4.65095
Santa Martha	72	1.21093	1.23886	2.46666	4.91645
Santa Martha	135	1.05057	1.78344	1.6009	4.43491
Santa Martha	84	1.14545	1.93207	1.50789	4.5854
Santa Martha	94	1.10504	1.90524	2.62073	5.63101
Santa Martha	75	1.39645	1.49024	1.22768	4.11438
Santa Martha	91	0.998855	1.8773	2.3411	5.21726
Santa Martha	176	0.855802	1.19153	2.5852	4.63252
Santa Martha	137	0.946444	2.08025	2.564	5.59069
Santa Martha	110	0.819355	1.56214	1.8654	4.2469
Santa Martha	166	1.67913	4.01465	11.0162	16.71
Santa Martha	131	1.14935	1.67455	1.78255	4.60645
Santa Martha	97	1.1296	1.9784	2.37349	5.48149
Santa Martha	115	1.02254	1.56012	1.88316	4.46582
Santa Martha	120	1.0168	2.09135	3.99709	7.10525
Eastpoint	99	0.835964	1.93016	2.13728	4.9034
Eastpoint	190	1.27767	1.31383	9.83427	12.4258
Eastpoint	181	1.2473	1.94389	4.51173	7.70293
Eastpoint	115	1.00181	1.00215	3.1278	5.13175
Eastpoint	100	0.555315	1.47033	2.52853	4.55417
Eastpoint	108	0.92093	1.10545	2.67053	4.69691
Eastpoint	159	1.10153	2.38261	3.49811	6.98224
Eastpoint	86	1.0331	1.36645	2.31182	4.71136
Eastpoint	120	1.0287	1.58697	3.43076	6.04642
Eastpoint	100	1.10299	2.7334	7.5964	11.4328
Eastpoint	76	1.10299	2.7334	3.10709	6.94348
Eastpoint	79	0.95891	1.2848	0.81675	3.06046
Eastpoint	110	0.966798	2.03505	3.44298	6.44482
Eastpoint	80	1.06214	0.858149	4.82377	6.74406
Eastpoint	144	0.674472	1.58175	2.0053	4.26153
Eastpoint	100	0.979341	1.40202	2.37502	4.75637
East	196	1.08811	1.41378	6.8318	9.33369
East	120	0.85722	1.17069	2.52223	4.55014
East	110	0.814361	1.10097	1.80388	3.71921
East	200	1.08673	1.37627	4.35264	6.81563
East	88	0.938598	0.988017	1.67022	3.59684
East	86	1.13011	2.28974	3.95673	7.37657
East	73	0.613409	1.08	3.40137	5.09478
East	146	0.640423	1.55091	2.25172	4.44305
East	182	0.851032	1.8728	4.28561	7.00945
East	144	0.92933	1.50407	3.2122	5.6456
East	152	1.08605	1.66504	2.95749	5.70858
East	133	0.905726	1.39557	1.85528	4.15658
East	126	0.786475	1.9587	3.32418	6.06936
East	104	1.02984	1.53644	2.59423	5.16051
East	122	0.819808	2.20731	5.61197	8.6391
East	117	1.31222	1.85547	2.9931	6.16079
Jeremi	239	1.16602	1.97924	14.2042	17.3495
Jeremi	156	0.975835	2.09817	6.15538	9.22939
Jeremi	136	0.966574	1.17216	3.49475	5.63349
Jeremi	134	1.33871	1.49247	6.02541	8.85658
Jeremi	205	1.42912	2.12094	6.81012	10.3602
Jeremi	140	0.586081	1.76716	4.33789	6.69113
Jeremi	121	0.586626	0.666232	2.54596	3.79882
Jeremi	191	1.0137	2.57401	10.7506	14.3383
Jeremi	117	0.807446	1.58759	2.77642	5.17146
Jeremi	144	0.723029	1.56675	4.85868	7.14846
Jeremi	83	1.08687	1.4156	2.37093	4.8734
Jeremi	104	0.922973	1.54859	3.59853	6.0701
Jeremi	135	0.823632	1.85966	3.79798	6.48127
Jeremi	68	1.18716	1.26802	0.811023	3.26621
Jeremi	140	0.670491	1.48719	3.05503	5.21271
Sea Aquarium	125	0.612029	1.5357	1.50445	3.65218
Sea Aquarium	125	0.801155	1.72191	0.666756	3.18982
Sea Aquarium	90	0.89284	1.52351	0.283989	2.70034
Sea Aquarium	150	0.782172	1.8084	2.70009	5.29066
Sea Aquarium	164	0.837677	2.33666	3.11268	6.28702
Sea Aquarium	104	1.28844	1.02771	3.92135	6.2375
Sea Aquarium	130	1.63679	1.99924	2.75367	6.3897
Sea Aquarium	145	0.700643	1.99368	0.614515	3.30883
Sea Aquarium	213	0.337346	0.971993	3.67243	4.98177
Sea Aquarium	116	1.21737	1.88288	4.57373	7.67397
Sea Aquarium	163	0.768005	1.94706	5.10175	7.81682
Sea Aquarium	152	1.10768	1.42857	2.75202	5.28828
Sea Aquarium	56	0.999529	0.88581	1.52991	3.41525
Sea Aquarium	154	0.820052	1.58399	2.817	5.22104
Sea Aquarium	84	0.91561	1.1916	3.53048	5.63769
Sea Aquarium	180	1.50604	3.38576	3.76862	8.66042

## Sheet: site summaries
means
site	relief [cm]	horizontal substrate surface area [m2]	vertical substrate surface area [m2]	exposed substrate surface area [m2]	cryptic substrate surface area [m2]	total substrate surface area [m2]	n	latitude	longitude
Kalki	122.438	0.970391	1.92469	2.89508	3.78075	6.67583	16	12.3758	-69.1593
Jeremi	140.867	0.952285	1.64025	2.59254	5.03953	7.63206	15	12.3294	-69.1519
Santa Martha	112.375	1.08124	1.86186	2.94311	2.75862	5.70173	16	12.2676	-69.1308
Porto Marie	97	1.1425	2.10959	3.25209	3.19705	6.44914	16	12.2184	-69.0874
Kokomo	126.25	1.09135	1.65522	2.74656	3.05467	5.80123	16	12.1611	-69.006
Snake Bay	111.75	1.13906	1.43662	2.57568	2.81657	5.39225	16	12.1377	-68.9969
Carmabi	117.688	1.25021	1.43732	2.68753	3.30061	5.98814	16	12.1208	-68.97
Water factory	124.125	1.11427	1.76118	2.87545	2.74954	5.62499	16	12.1098	-68.9559
Sea Aquarium	134.438	0.951461	1.70153	2.65299	2.70647	5.35946	16	12.0826	-68.8956
Jan Thiel	125.688	0.943077	1.24681	2.18989	2.99986	5.18975	16	12.0748	-68.8691
East	131.188	0.93059	1.56036	2.49095	3.35154	5.84249	16	12.0356	-68.7981
Eastpoint	115.438	0.990622	1.67065	2.66127	3.63863	6.29991	16	12.0406	-68.7517
Curacao	121.503	1.04691	1.66731	2.71423	3.27362	5.98785	191
SDs
site	relief [cm]	horizontal substrate [m2]	vertical substrate [m2]	exposed substrate [m2]	cryptic substrate [m2]	total substrate [m2]
Kalki	51.3588	0.174773	0.909157	0.925804	2.57958	2.61097
Jeremi	44.3877	0.258893	0.455953	0.524326	3.47201	3.90096
Santa Martha	30.9599	0.221506	0.673629	0.709113	2.30204	3.02519
Porto Marie	38.2134	0.419148	0.557659	0.697616	1.20006	1.89404
Kokomo	31.0215	0.285776	0.455051	0.537345	2.1504	2.71671
Snake Bay	51.3686	0.239497	0.596767	0.643031	2.01022	2.45837
Carmabi	31.3299	0.196933	0.445599	0.487177	1.36787	1.63393
Water factory	39.3173	0.310836	0.696952	0.763126	1.86554	2.38291
Sea Aquarium	39.2581	0.332998	0.60982	0.694816	1.43425	1.78721
Jan Thiel	26.1323	0.187353	0.257019	0.318056	1.17465	1.35426
East	37.6443	0.184826	0.392636	0.433963	1.40714	1.67188
Eastpoint	35.2779	0.185157	0.575211	0.604277	2.24013	2.5231
Curacao	39.2357	0.27126	0.602695	0.660926	2.06317	2.43375
SEs
site	relief [cm]	horizontal substrate [m2]	vertical substrate [m2]	exposed substrate [m2]	cryptic substrate [m2]	total substrate [m2]
Kalki	12.8397	0.0436933	0.227289	0.231451	0.644895	0.652742
Jeremi	11.4609	0.0668458	0.117726	0.13538	0.89647	1.00722
Santa Martha	7.73998	0.0553765	0.168407	0.177278	0.57551	0.756298
Porto Marie	9.55336	0.104787	0.139415	0.174404	0.300016	0.473509
Kokomo	7.75537	0.0714439	0.113763	0.134336	0.537601	0.679177
Snake Bay	12.8422	0.0598742	0.149192	0.160758	0.502556	0.614592
Carmabi	7.83247	0.0492331	0.1114	0.121794	0.341969	0.408482
Water factory	9.82932	0.0777089	0.174238	0.190782	0.466384	0.595728
Sea Aquarium	9.81452	0.0832495	0.152455	0.173704	0.358562	0.446802
Jan Thiel	6.53307	0.0468382	0.0642546	0.079514	0.293662	0.338566
East	9.41108	0.0462065	0.0981591	0.108491	0.351786	0.417969
Eastpoint	8.81947	0.0462892	0.143803	0.151069	0.560034	0.630775
Curacao	2.839	0.0196277	0.0436095	0.0478229	0.149286	0.1761
